# Supplementary material for: Concept neurons in the human medial temporal lobe flexibly represent abstract relations between concepts
Source: Nat Commun. 2021 Oct 25;12:6164. doi: 10.1038/s41467-021-26327-3 (PMC8545952; doi:10.1038/s41467-021-26327-3)
Supplement: Supplementary file 4 — Source Data [file 41467_2021_26327_MOESM4_ESM.zip]

Archive with 5 entries (5 files):
- Figure4.xlsx
- Figure5.xlsx
- Figure6.xlsx
- Figure2.xlsx
- Figure3.xlsx
