# Supplementary material for: Concept neurons in the human medial temporal lobe flexibly represent abstract relations between concepts
Source: Nat Commun. 2021 Oct 25;12:6164. doi: 10.1038/s41467-021-26327-3 (PMC8545952; doi:10.1038/s41467-021-26327-3)
Supplement: Supplementary file 4 — Source Data [file 41467_2021_26327_MOESM4_ESM.zip › Figure4.xlsx]

## Sheet: Figure4b
		Average normalized relational response activity during the reactivation window of the main condition for merely visually selective versus actual concept neurons.
		Z-Values:	Visual neuron, perceptual	Visual neuron, semantic	Concept neuron, perceptual	Concept neuron, semantic
			0.0246098	0.0283092	0.514626	1.72259
			0.0550104	0.246435	-0.0545066	0.41473
			0.0466885	0.238814	0.894361	0.768196
			0.720802	0.305666	-0.11512	1.15301
			-0.40266	-0.399329	-0.188763	0.414463
			-0.143021	0.275896	-0.231026	0.363492
			0.284306	0.415274	-0.0581433	0.10464
			0.0888551	0.135307	1.89518	1.20248
			0.0640247	0.0903935	0.293097	0.26654
			0.552853	0.585885	0.917376	0.423429
			0.114185	0.175604	-0.0165218	0.690449
			1.2261	-0.106051	0.0303255	-0.0823179
			0.0179053	-0.0963938	0.0203397	-0.105554
			0.466816	0.362634	0.122297	0.253897
			0.0782437	0.315369	0.274074	0.243112
			-0.603169	-0.523068	1.91814	1.40223
			-0.547408	-0.44924	0.238	0.402842
			0.464499	0.0752081	-0.410928	-0.424476
			0.528781	0.614498	0.30598	0.339896
			0.413657	0.832787	0.335689	0.114855
			-0.235267	-0.373129	0.0751094	0.353166
			0.362028	0.281318	-0.195487	0.617435
			0.252932	-0.14111	-0.161678	0.30688
			-0.0929701	-0.162366	-0.30731	0.0597039
			0.198089	-0.24961	0.409281	0.484743
			0.182169	0.435182	-0.156852	0.527921
			0.431334	0.0745941	-0.266891	0.163534
			-0.0262338	0.0148363	-0.0156221	0.342729
			-0.259341	-0.103208	0.517386	0.387192
			0.137253	0.203493	0.178093	0.453211
			0.416559	0.10798	0.293228	0.0763894
			-0.286558	0.142619	0.24547	0.220624
			1.55391	0.191175	0.147944	0.0431001
			0.595759	0.441536	0.241022	0.293007
			-0.101249	0.254787	-0.0441556	0.0819004
			0.23464	0.0519466	-0.304828	-0.240785
			-0.0376709	0.428189	-0.478391	-0.307949
			0.0577939	0.304908	-0.10024	0.2459
			0.156894	-0.326979	-0.257793	-0.0772034
			-0.431444	-0.376309	-0.14534	0.196459
			-0.38062	-0.444751	0.00339263	0.117632
			0.0694531	-0.105716	0.656386	0.275247
			0.640196	0.308915	0.133591	-0.182592
			-0.504429	-0.0349698	-0.300235	1.06255
			0.0614158	-0.11356	0.0669673	0.342432
			0.199234	-0.164671	-0.22892	-0.338686
			-0.395294	-0.391005	0.68552	0.381456
			1.44534	0.217347	0.298719	0.426225
			-0.239883	0.0525851	0.0235553	0.341715
			-0.360081	-0.170899	-0.622022	-0.302101
			-0.217632	-0.23714	0.769733	0.217719
			0.0993947	0.317788	-0.32295	-0.0213047
			-0.343298	-0.217705	0.331104	0.462328
			0.246278	0.370864	0.135492	0.0531152
			-0.112649	0.0481298	1.45106	0.903324
			-0.00244595	0.0930426	0.379985	0.318232
			-0.033356	0.0690876	-0.697455	-0.341529
			0.279202	-0.0876508	-0.201463	0.523001
			-0.0673048	0.0204832	0.210742	0.693246
			0.296328	0.338733	0.235606	1.29687
			0.168097	0.0293981	0.109468	0.220754
			0.141996	0.0752887
			0.179815	0.419622
			-0.293412	0.164921
			-0.352993	-0.310845
			0.156423	-0.0350761
			-0.341388	-0.12313
