# Supplementary material for: Concept neurons in the human medial temporal lobe flexibly represent abstract relations between concepts
Source: Nat Commun. 2021 Oct 25;12:6164. doi: 10.1038/s41467-021-26327-3 (PMC8545952; doi:10.1038/s41467-021-26327-3)
Supplement: Supplementary file 4 — Source Data [file 41467_2021_26327_MOESM4_ESM.zip › Figure5.xlsx]

## Sheet: Figure5a
		Mean normalized activity of concept neurons in reactivation versus second response trials of the main condition
Z-Values relative to picture 1 (picture 1 preferred, reactivation)
	Concept Neuron	Time relative to picture 1 (ms)	-500	-480	-460	-440	-420	-400	-380	-360	-340	-320	-300	-280	-260	-240	-220	-200	-180	-160	-140	-120	-100	-80	-60	-40	-20	0	20	40	60	80	100	120	140	160	180	200	220	240	260	280	300	320	340	360	380	400	420
	1		-0.00916759	-0.049598	-0.088821	-0.123508	-0.14981	-0.165443	-0.164921	-0.151714	-0.128755	-0.099184	-0.067159	-0.0368864	-0.0142499	-0.0038195	-0.00692559	-0.0204263	-0.0393073	-0.0585965	-0.0746106	-0.0858019	-0.0915309	-0.0953401	-0.0980676	-0.102437	-0.106814	-0.103805	-0.0887016	-0.0601307	-0.0247721	0.00676292	0.0249684	0.0254408	0.0106367	-0.0079057	-0.0061681	0.049239	0.20956	0.523371	1.01544	1.66845	2.41029	3.12441	3.69014	4.01712	4.05782	3.82113	3.36512
	2		-0.256264	-0.235344	-0.197283	-0.15235	-0.114439	-0.098843	-0.104648	-0.123255	-0.139181	-0.143891	-0.129989	-0.0968545	-0.0481653	0.0153591	0.0798612	0.130719	0.167259	0.192489	0.219016	0.25218	0.281189	0.291651	0.274044	0.231925	0.182691	0.136507	0.0942635	0.0484736	-0.00705653	-0.0690586	-0.125414	-0.160696	-0.164563	-0.143736	-0.0960893	-0.0198115	0.118717	0.356669	0.718358	1.17163	1.63533	1.99315	2.14677	2.06532	1.79615	1.44011	1.10015
	3		0.272133	0.32522	0.320401	0.259566	0.1787	0.114862	0.0911614	0.100938	0.12563	0.145551	0.147137	0.119762	0.0689704	0.00788658	-0.0435308	-0.0716395	-0.0802679	-0.088976	-0.116674	-0.167665	-0.231801	-0.285991	-0.309945	-0.292664	-0.233613	-0.143083	-0.0353007	0.0630462	0.141431	0.187633	0.201787	0.200422	0.20168	0.222079	0.263703	0.324047	0.396684	0.482929	0.582033	0.700601	0.845741	1.0163	1.21613	1.43693	1.67389	1.91671	2.14981
	4		-0.153368	-0.149474	-0.144981	-0.136052	-0.10792	-0.0520477	0.0325807	0.132655	0.224251	0.289712	0.317525	0.313918	0.282585	0.235619	0.176275	0.116323	0.0627537	0.0200198	-0.00856873	-0.0280393	-0.0388568	-0.0469058	-0.0515986	-0.0581713	-0.0733546	-0.0969726	-0.120717	-0.133809	-0.124864	-0.0925731	-0.0473528	-0.000596771	0.0454416	0.101522	0.19168	0.334856	0.545949	0.812852	1.11637	1.4108	1.64959	1.79631	1.85003	1.83429	1.80088	1.78447	1.78933
	5		0.0275814	0.061408	0.0434846	-0.0257951	-0.135854	-0.252953	-0.3496	-0.398656	-0.389932	-0.33716	-0.260425	-0.169201	-0.0736043	0.0291092	0.129378	0.209102	0.250498	0.253557	0.229501	0.189233	0.13444	0.0630864	-0.0216092	-0.100129	-0.148157	-0.165661	-0.17	-0.185354	-0.230995	-0.298522	-0.370702	-0.421324	-0.430201	-0.39235	-0.315852	-0.217378	-0.1154	-0.0148607	0.104675	0.266935	0.509418	0.854776	1.29464	1.78666	2.26846	2.67144	2.94603
	6		0.0199555	0.064976	0.131597	0.203852	0.267427	0.309488	0.323583	0.307818	0.268172	0.206721	0.138111	0.0731861	0.0282329	0.0132315	0.0216287	0.0401113	0.0489753	0.0377778	0.00453481	-0.0409001	-0.0861225	-0.118951	-0.131788	-0.126081	-0.107913	-0.0905954	-0.0772814	-0.0670817	-0.0547248	-0.0365306	-0.0163463	-0.0028431	-0.00251006	-0.00910972	-0.00802971	0.0233788	0.103759	0.243579	0.438782	0.668331	0.898689	1.09317	1.23666	1.34683	1.45479	1.58254	1.72011
	7		0.114831	0.111264	0.0805009	0.0268961	-0.0325341	-0.0731469	-0.0817996	-0.0664395	-0.0453228	-0.0338342	-0.0312808	-0.0282439	-0.0220742	-0.011138	0.0077483	0.0339676	0.0695217	0.106772	0.129397	0.129658	0.107747	0.0800939	0.0691095	0.0869298	0.127957	0.173918	0.194496	0.177654	0.129783	0.0797947	0.0633387	0.0990345	0.186837	0.305365	0.443742	0.59286	0.755828	0.943155	1.14526	1.34883	1.52028	1.62623	1.63437	1.52945	1.32311	1.052	0.767475
	8		0.0716557	0.129195	0.158426	0.159284	0.135859	0.0992578	0.0545141	0.0125373	-0.0178512	-0.0281922	-0.0118535	0.0272049	0.0873137	0.154371	0.212427	0.24479	0.234298	0.18377	0.113756	0.0489184	0.0133341	0.00949732	0.021043	0.0292224	0.0199302	-0.00256765	-0.0281625	-0.048162	-0.0596198	-0.0686947	-0.0740279	-0.0538957	0.0339562	0.261985	0.718449	1.48024	2.56914	3.89919	5.272	6.42668	7.13164	7.28125	6.91054	6.18371	5.31815	4.52252	3.93374
	9		-0.350853	-0.314962	-0.267705	-0.208643	-0.140816	-0.0761317	-0.0235449	0.0138982	0.0416106	0.0701718	0.0943229	0.0964956	0.0579725	-0.0171791	-0.101865	-0.160913	-0.169474	-0.125432	-0.0585244	0.00215093	0.0409446	0.0584493	0.0673478	0.0743175	0.0719891	0.0476325	-0.00730095	-0.0820472	-0.160635	-0.225163	-0.262113	-0.259835	-0.212981	-0.109345	0.0442249	0.248937	0.49485	0.763673	1.02984	1.25925	1.42555	1.51377	1.51887	1.45505	1.34618	1.21289	1.07516
	10		0.222983	0.156174	0.0911899	0.03953	0.00679295	-0.00369186	-0.000436122	0.00856327	0.0139655	0.0118809	0.00575519	0.00272787	0.00815175	0.0255316	0.0533503	0.0899718	0.136329	0.180496	0.209435	0.20647	0.168429	0.102152	0.0224919	-0.0561395	-0.123723	-0.174689	-0.204799	-0.210266	-0.196427	-0.17596	-0.160356	-0.157652	-0.164445	-0.165614	-0.144789	-0.0843394	0.0347768	0.228366	0.525653	0.947113	1.47903	2.07111	2.63424	3.06555	3.28846	3.27554	3.04237
	11		-0.00330993	0.0677914	0.100151	0.077256	0.00579929	-0.0843648	-0.162271	-0.201851	-0.19672	-0.163225	-0.119886	-0.0818698	-0.0430927	0.00701657	0.0760106	0.15619	0.219477	0.226885	0.163826	0.0439635	-0.0961185	-0.213937	-0.285319	-0.309718	-0.301324	-0.27988	-0.258265	-0.247615	-0.247326	-0.248431	-0.234463	-0.184406	-0.0846467	0.0754814	0.313758	0.654701	1.14782	1.84703	2.76278	3.81167	4.80179	5.49131	5.70189	5.39511	4.6912	3.79948	2.93746
	12		-0.0201373	0.0258793	0.0880322	0.158701	0.228744	0.284439	0.316435	0.318988	0.294131	0.248795	0.192104	0.1317	0.0722279	0.0163115	-0.0377642	-0.0909564	-0.137908	-0.172801	-0.19112	-0.195471	-0.188899	-0.180369	-0.171349	-0.160394	-0.147656	-0.129556	-0.110823	-0.0897097	-0.0662053	-0.0371799	-0.00273221	0.0363639	0.0863839	0.153422	0.276218	0.500094	0.870928	1.37806	1.9436	2.43628	2.72443	2.7439	2.51451	2.12208	1.67392	1.25485	0.908307
	13		0.090809	0.107601	0.108625	0.0928944	0.0614716	0.0238182	-0.0110856	-0.0348451	-0.0460962	-0.0433691	-0.0308264	-0.0141694	0.00489961	0.021447	0.0356231	0.044784	0.0516746	0.0582689	0.0700968	0.0912303	0.123587	0.165451	0.2132	0.256843	0.281457	0.277847	0.241369	0.172911	0.0867556	-0.00379991	-0.0855587	-0.148963	-0.185038	-0.18802	-0.147929	-0.0512808	0.104943	0.311038	0.539662	0.742616	0.870936	0.891486	0.812573	0.675749	0.53848	0.445679	0.406651
	14		-0.307113	-0.301878	-0.296672	-0.291097	-0.28262	-0.269759	-0.257039	-0.248742	-0.247699	-0.25184	-0.258325	-0.264792	-0.270109	-0.274738	-0.278933	-0.282248	-0.285946	-0.284443	-0.272165	-0.245164	-0.206239	-0.162159	-0.11918	-0.0818309	-0.04411	-0.00288387	0.0400192	0.0763845	0.097898	0.100615	0.0823365	0.0509691	0.026521	0.0464782	0.182789	0.519245	1.15482	2.14416	3.4451	4.84076	6.0029	6.60357	6.47702	5.69031	4.50141	3.22004	2.08507
	15		0.327084	0.348131	0.407823	0.480217	0.534974	0.551394	0.520385	0.456402	0.382034	0.315391	0.268623	0.224685	0.167727	0.0868475	-0.0155717	-0.115893	-0.193062	-0.231755	-0.233056	-0.201283	-0.139334	-0.0567375	0.0313797	0.102519	0.138799	0.142578	0.134324	0.143499	0.182194	0.250147	0.334737	0.426509	0.525541	0.65219	0.827759	1.07891	1.40444	1.75875	2.05988	2.20837	2.15771	1.92783	1.59926	1.27306	1.02419	0.891265	0.861469
	16		-0.0662884	-0.0847392	-0.0866448	-0.0799236	-0.0716594	-0.0622946	-0.0476692	-0.0217194	0.0140469	0.0521737	0.0810032	0.0917648	0.0867354	0.0773582	0.0771754	0.0947681	0.131637	0.180628	0.236945	0.297999	0.358521	0.402449	0.412745	0.37746	0.297628	0.187127	0.0685311	-0.0394891	-0.118679	-0.154543	-0.127391	-0.0117993	0.243592	0.715414	1.52188	2.74259	4.3209	6.00076	7.37494	8.05047	7.84199	6.85369	5.41634	3.9211	2.66004	1.75922	1.20512
	17		-0.173102	-0.210297	-0.221588	-0.199731	-0.144608	-0.0628214	0.0240413	0.0945461	0.130271	0.124233	0.0812978	0.0157921	-0.0560114	-0.114433	-0.139635	-0.125714	-0.0805258	-0.0248661	0.0178802	0.0369908	0.0343444	0.0244238	0.012912	0.00221583	-0.0137608	-0.031528	-0.0419572	-0.0314947	0.00811971	0.0747419	0.16167	0.272331	0.421592	0.641697	0.984492	1.47485	2.09669	2.77774	3.38487	3.77956	3.87615	3.67333	3.24312	2.69921	2.15382	1.68622	1.3413
	18		-0.00905735	-0.00737381	-0.0293513	-0.0639246	-0.0914301	-0.102973	-0.0905573	-0.0595894	-0.0201696	0.0202434	0.0536111	0.0758571	0.0827476	0.0700241	0.0423297	0.0144232	0.00548606	0.0293643	0.0830937	0.146628	0.200367	0.231981	0.249215	0.269006	0.299259	0.338582	0.372738	0.388585	0.379166	0.339436	0.27287	0.177946	0.0681057	-0.0420813	-0.126687	-0.162896	-0.141398	-0.0584958	0.0860911	0.291894	0.539806	0.795274	1.00538	1.11266	1.08164	0.914279	0.655886
	19		-0.0411435	-0.0417349	-0.0544634	-0.0857475	-0.133623	-0.185451	-0.227161	-0.24213	-0.221489	-0.167843	-0.104905	-0.0440522	-0.000350852	0.0300523	0.0515608	0.0645366	0.0648899	0.0514058	0.0333054	0.0257417	0.0314233	0.0394613	0.0259554	-0.025873	-0.114568	-0.212059	-0.296959	-0.339956	-0.343438	-0.313569	-0.260362	-0.19943	-0.141315	-0.0855699	-0.0277574	0.0519551	0.175432	0.372469	0.665796	1.05249	1.50384	1.94505	2.32832	2.63126	2.86714	3.04877	3.15374
	20		0.294078	0.226558	0.143779	0.0779951	0.0368622	0.0146182	-0.00965579	-0.0477663	-0.105013	-0.170156	-0.234475	-0.277482	-0.279496	-0.238654	-0.157421	-0.0575812	0.026874	0.0750432	0.0693336	0.0159095	-0.061117	-0.137517	-0.187317	-0.20456	-0.187773	-0.151907	-0.111446	-0.0758089	-0.0365419	0.00833411	0.074775	0.178513	0.337297	0.5576	0.827245	1.11524	1.37147	1.54955	1.63232	1.62979	1.56836	1.47777	1.37169	1.25365	1.14161	1.05631	1.00317
	21		0.134552	0.130689	0.143811	0.179508	0.223722	0.254193	0.243108	0.187768	0.105614	0.0205912	-0.0505109	-0.107743	-0.1633	-0.224034	-0.277749	-0.306211	-0.286525	-0.210782	-0.0918782	0.0411837	0.149976	0.203439	0.193862	0.135629	0.0535551	-0.0268355	-0.0926036	-0.133315	-0.145966	-0.13143	-0.0877847	-0.0282174	0.034596	0.0935431	0.169451	0.304245	0.544234	0.904086	1.34141	1.75852	2.04701	2.13739	2.02346	1.754	1.41458	1.0805	0.798465
	22		0.345245	0.323542	0.266859	0.184626	0.0827513	-0.030762	-0.140525	-0.227937	-0.276143	-0.274958	-0.235502	-0.179357	-0.12787	-0.094293	-0.0747959	-0.0506118	-0.0112511	0.0490715	0.113351	0.165083	0.181345	0.159353	0.10981	0.0500242	-0.00232602	-0.0385632	-0.0588582	-0.0649424	-0.0606947	-0.0395708	0.0145727	0.10262	0.229011	0.396842	0.636188	1.00354	1.54747	2.24842	2.98931	3.59003	3.88578	3.81231	3.41922	2.82611	2.15575	1.50358	0.932763
	23		-0.220132	-0.229924	-0.245958	-0.264876	-0.279482	-0.282785	-0.273335	-0.254352	-0.230542	-0.210157	-0.197731	-0.194959	-0.203728	-0.218855	-0.231	-0.229331	-0.204848	-0.16093	-0.104374	-0.0503003	-0.012737	6.0061e-05	-0.0170213	-0.0601828	-0.120433	-0.186782	-0.246261	-0.285227	-0.297856	-0.286364	-0.256156	-0.220682	-0.188829	-0.162313	-0.133247	-0.089429	-0.0210855	0.0818183	0.217591	0.387221	0.583989	0.783253	0.951106	1.05263	1.06408	0.984206	0.834324
	24		-0.0382658	-0.0829409	-0.141337	-0.20877	-0.276215	-0.331458	-0.360057	-0.355666	-0.317111	-0.254667	-0.188983	-0.133812	-0.0972341	-0.0700228	-0.0388045	0.00136643	0.0449031	0.0785269	0.0901243	0.088634	0.0896818	0.109459	0.148481	0.194186	0.228379	0.243959	0.251102	0.264011	0.29198	0.325042	0.349499	0.354299	0.341477	0.327325	0.337671	0.383646	0.468969	0.575043	0.683087	0.77119	0.823951	0.81978	0.75582	0.631911	0.475405	0.309622	0.159594
	25		0.0355585	0.00437735	-0.0204211	-0.0384719	-0.0449435	-0.0309919	0.0117088	0.0571641	0.0863086	0.083428	0.0570416	0.0247926	-0.00266699	-0.024344	-0.0468457	-0.0748424	-0.104362	-0.133626	-0.162175	-0.180511	-0.182038	-0.158302	-0.0985167	-0.0190258	0.077513	0.18409	0.304112	0.439716	0.583103	0.715453	0.81284	0.862179	0.873314	0.877325	0.925855	1.07494	1.35469	1.79127	2.35666	2.96957	3.4883	3.76135	3.69862	3.32401	2.7708	2.22524	1.83584
	26		-0.0597108	-0.117079	-0.181191	-0.247607	-0.306785	-0.343218	-0.344733	-0.310547	-0.25428	-0.203249	-0.179108	-0.183973	-0.210152	-0.234019	-0.230607	-0.187669	-0.112149	-0.0271353	0.0388366	0.0723558	0.0778905	0.0747869	0.0801308	0.0938736	0.110111	0.114819	0.0993072	0.0635437	0.010775	-0.0448552	-0.0767945	-0.0670335	-0.00335669	0.119004	0.296208	0.526454	0.820244	1.1557	1.48439	1.7321	1.83743	1.77573	1.57208	1.29113	1.00169	0.758689	0.599578
	27		0.124001	0.126964	0.103445	0.0640515	0.0201853	-0.0232848	-0.0628528	-0.0990737	-0.127317	-0.139091	-0.123506	-0.0768383	0.000546372	0.0997892	0.210364	0.315209	0.40015	0.448909	0.449521	0.403283	0.321756	0.228261	0.139036	0.0665808	0.00727704	-0.0340294	-0.0572067	-0.0588177	-0.042371	-0.0233609	-0.0163926	-0.0275939	-0.0472664	-0.0563494	-0.0293289	0.0534514	0.204534	0.421482	0.693219	0.985558	1.249	1.42819	1.48548	1.41845	1.25194	1.03039	0.803502
	28		-0.27232	-0.257593	-0.211881	-0.148106	-0.0776772	-0.0116747	0.0410876	0.0716579	0.0663317	0.016217	-0.0671482	-0.1656	-0.243495	-0.279638	-0.263539	-0.21339	-0.146793	-0.0816259	-0.0285155	0.0184156	0.0581934	0.0942492	0.122086	0.138555	0.137375	0.112547	0.0659082	-0.00151014	-0.0791262	-0.145986	-0.18509	-0.180341	-0.109529	0.0535322	0.350681	0.829903	1.49749	2.29446	3.08167	3.68779	3.97881	3.90606	3.51838	2.9327	2.27701	1.65713	1.13602
	29		0.348575	0.328854	0.298051	0.261526	0.224683	0.185155	0.143786	0.104331	0.072029	0.0487862	0.0347954	0.0215264	0.00280742	-0.0222466	-0.0391445	-0.048035	-0.0337159	0.00621491	0.0701647	0.146505	0.214736	0.24789	0.225496	0.150581	0.0486373	-0.0504891	-0.119057	-0.146315	-0.148694	-0.139809	-0.130847	-0.122618	-0.103148	-0.0580921	0.0319264	0.194815	0.467704	0.890808	1.46363	2.14397	2.82639	3.36977	3.6474	3.59768	3.23972	2.66715	1.99316
	30		0.394654	0.364124	0.32805	0.284795	0.241932	0.194492	0.143761	0.0892013	0.0371147	-0.00997642	-0.0447461	-0.0661252	-0.0753215	-0.0743084	-0.0593618	-0.0408777	-0.0198916	-0.00212583	0.00873993	0.00326037	-0.0237741	-0.0743017	-0.136438	-0.191898	-0.217231	-0.212809	-0.184693	-0.145923	-0.11483	-0.0963398	-0.0908396	-0.0876753	-0.0724876	-0.0244477	0.0812998	0.282563	0.625379	1.14832	1.84174	2.62785	3.3714	3.91017	4.11619	3.94975	3.46262	2.77562	2.02444
	31		-0.165282	-0.172177	-0.154848	-0.113303	-0.052309	0.0270224	0.119348	0.209243	0.285423	0.330671	0.347941	0.342683	0.325171	0.299182	0.261717	0.207203	0.136216	0.0542217	-0.027402	-0.0904009	-0.125303	-0.129873	-0.113208	-0.102805	-0.110037	-0.138446	-0.172902	-0.191565	-0.167118	-0.0824462	0.0881305	0.379447	0.820275	1.43356	2.17555	2.9423	3.58658	3.97092	4.02819	3.78248	3.33453	2.81044	2.31483	1.8981	1.56519	1.28924	1.04585
	32		-0.0873421	-0.138781	-0.180483	-0.206468	-0.213862	-0.202352	-0.17788	-0.14684	-0.118445	-0.10342	-0.101377	-0.104076	-0.102861	-0.0923222	-0.0787119	-0.0668325	-0.0609132	-0.0557265	-0.0499615	-0.0430504	-0.0383367	-0.036409	-0.0383492	-0.0437299	-0.0552112	-0.0757789	-0.10385	-0.131507	-0.152499	-0.161296	-0.157663	-0.144295	-0.117948	-0.070948	0.0172943	0.171671	0.425256	0.806504	1.3194	1.90998	2.46285	2.83156	2.90926	2.68403	2.24353	1.72532	1.2509
	33		0.139987	0.234712	0.309802	0.351215	0.3543	0.326127	0.27666	0.215265	0.147442	0.0766242	0.0138241	-0.0382401	-0.069573	-0.0740252	-0.0551145	-0.0198234	0.0230761	0.0600557	0.0813382	0.0773593	0.0433524	-0.0258573	-0.117164	-0.209991	-0.2709	-0.27442	-0.216343	-0.128979	-0.0474767	0.000626613	0.0126333	0.0133356	0.0430813	0.126894	0.273955	0.471566	0.701529	0.953286	1.20917	1.44862	1.63666	1.74908	1.76696	1.69835	1.57871	1.44589	1.33242
	34		0.0539865	-6.25683e-05	-0.0461972	-0.0629006	-0.0384386	0.0259749	0.102084	0.156142	0.162	0.121718	0.0517537	-0.0202717	-0.0793464	-0.126501	-0.168192	-0.200929	-0.20924	-0.187618	-0.143195	-0.104169	-0.101997	-0.151022	-0.240642	-0.339916	-0.418776	-0.449079	-0.426921	-0.361602	-0.265692	-0.14885	-0.0115868	0.188337	0.502512	0.968417	1.57236	2.22562	2.80452	3.19654	3.34616	3.26094	2.97409	2.54235	2.02736	1.4889	0.991337	0.584089	0.290912
	35		-0.0801029	-0.0514876	-0.00716841	0.0483084	0.0978862	0.130378	0.144371	0.147035	0.153387	0.17036	0.204506	0.251867	0.306538	0.352608	0.371745	0.356738	0.310041	0.247022	0.18183	0.126758	0.084341	0.0535534	0.0289785	0.00942023	-0.0034336	-0.00388195	0.00681689	0.0314021	0.073985	0.153287	0.301638	0.556938	0.935333	1.4304	1.99237	2.54417	2.99466	3.25946	3.28981	3.09464	2.73609	2.30292	1.87427	1.5023	1.19812	0.957161	0.770084
	36		0.0258055	-0.00012012	-0.0485772	-0.111682	-0.172765	-0.212145	-0.212797	-0.178282	-0.124999	-0.0763519	-0.0427258	-0.02125	-0.00446938	0.0150239	0.0436939	0.0770558	0.11608	0.159711	0.209623	0.261855	0.30514	0.328464	0.331031	0.312847	0.284313	0.248319	0.212831	0.196394	0.236928	0.373766	0.629526	0.988836	1.40812	1.83642	2.2285	2.55375	2.77511	2.86804	2.81837	2.63727	2.35809	2.03031	1.69337	1.36453	1.04577	0.73436	0.437514
	37		0.00877293	0.00969911	0.0206349	0.0360329	0.0532114	0.0741243	0.1038	0.137933	0.16531	0.17362	0.159119	0.127681	0.0974808	0.0826908	0.0837043	0.0916664	0.0880706	0.0609964	0.00712208	-0.0669296	-0.151823	-0.241418	-0.322504	-0.383391	-0.40797	-0.378666	-0.291598	-0.160371	-0.0103996	0.13888	0.283441	0.430447	0.591981	0.776153	0.987818	1.22778	1.4906	1.73363	1.90081	1.934	1.81439	1.56849	1.24832	0.901419	0.559782	0.242235	-0.0326381
	38		-0.165801	-0.163629	-0.125179	-0.0617835	0.00458522	0.0565631	0.091531	0.110521	0.132056	0.162607	0.195681	0.208385	0.185137	0.126899	0.0519913	-0.0185205	-0.0672907	-0.0849178	-0.0689954	-0.0186149	0.0509671	0.116399	0.1527	0.141825	0.0796506	-0.0167176	-0.120949	-0.207206	-0.22134	-0.132408	0.141304	0.720993	1.70532	3.09229	4.68661	6.13995	7.1044	7.40781	7.13207	6.52407	5.8543	5.29143	4.89084	4.60545	4.4012	4.20856	3.99258
	39		-0.287425	-0.257913	-0.19518	-0.098685	0.0327408	0.177268	0.304786	0.381762	0.393458	0.345755	0.258588	0.152094	0.0391358	-0.0740629	-0.18105	-0.280461	-0.371524	-0.464814	-0.565153	-0.665248	-0.750364	-0.789842	-0.760699	-0.647011	-0.451853	-0.208131	0.0316357	0.210936	0.288651	0.259638	0.155485	0.0400826	-0.00370159	0.10241	0.389656	0.827219	1.30324	1.68889	1.88686	1.87593	1.69846	1.42787	1.1269	0.835774	0.575495	0.360184	0.2007
	40		-0.19031	-0.216083	-0.236868	-0.257595	-0.279436	-0.294544	-0.28632	-0.24972	-0.189594	-0.125801	-0.0804119	-0.06331	-0.0621099	-0.0637271	-0.0555644	-0.0371851	-0.0130693	0.0148217	0.0435586	0.0656989	0.0676282	0.040446	-0.0131312	-0.0786043	-0.136392	-0.168201	-0.16309	-0.123149	-0.0476476	0.0535821	0.162429	0.257642	0.31621	0.330152	0.318128	0.321103	0.377929	0.527618	0.769034	1.05659	1.30851	1.43718	1.39255	1.1848	0.879173	0.55239	0.263568
	41		-0.19209	-0.174127	-0.136845	-0.0736857	0.0119806	0.114248	0.217054	0.299884	0.350836	0.367552	0.356024	0.328898	0.295297	0.257918	0.212119	0.162372	0.112845	0.0691863	0.0362097	0.0110053	-0.011943	-0.0349524	-0.0587668	-0.0791374	-0.0968664	-0.109669	-0.126648	-0.153345	-0.191684	-0.242807	-0.293966	-0.333786	-0.345087	-0.325615	-0.268128	-0.171594	-0.0355137	0.135857	0.336222	0.551265	0.776699	1.00632	1.22605	1.41761	1.54796	1.57981	1.49567
	42		0.0583665	0.0644075	0.047278	0.024052	0.0011803	-0.0235934	-0.0608291	-0.11026	-0.161431	-0.191245	-0.199098	-0.189408	-0.175868	-0.168608	-0.167213	-0.161926	-0.150997	-0.129606	-0.0978051	-0.0612427	-0.0287312	-0.0170081	-0.0369326	-0.0819652	-0.135051	-0.175107	-0.19279	-0.193163	-0.184324	-0.170446	-0.153322	-0.133554	-0.0851793	0.0118217	0.189515	0.474591	0.847935	1.24322	1.55992	1.70278	1.63828	1.39317	1.05669	0.718131	0.44285	0.251869	0.140381
	43		-0.222819	-0.170062	-0.137231	-0.126481	-0.135894	-0.164289	-0.204924	-0.245975	-0.276053	-0.284763	-0.263961	-0.203948	-0.111459	0.000479111	0.101376	0.159896	0.162874	0.119311	0.0524588	-0.00784366	-0.0332559	-0.0148857	0.038521	0.0997953	0.136596	0.117297	0.0415869	-0.0582867	-0.131044	-0.105104	0.0957322	0.580415	1.43741	2.7055	4.2706	5.84795	7.09548	7.75001	7.74118	7.21265	6.42892	5.62557	4.9499	4.44259	4.08443	3.83674	3.63635
	44		0.0643589	0.0580674	0.0330391	-0.0103385	-0.0545404	-0.0808237	-0.0673577	-0.0128764	0.0666805	0.144429	0.195644	0.203598	0.17242	0.115369	0.0506051	-0.00373319	-0.0398275	-0.0528434	-0.0482578	-0.0358086	-0.0230132	-0.0187459	-0.0239276	-0.039955	-0.0649489	-0.0990332	-0.134994	-0.163565	-0.172246	-0.145096	-0.0690723	0.0868312	0.356504	0.774028	1.34183	1.98976	2.59902	3.03004	3.20414	3.11602	2.85412	2.5253	2.231	2.02551	1.92203	1.90644	1.9473
	45		0.325638	0.322381	0.289012	0.23114	0.168502	0.108452	0.0595385	0.0311113	0.0241301	0.0402918	0.07332	0.101047	0.108626	0.0855131	0.0429763	-0.00273498	-0.0417832	-0.0669258	-0.0829614	-0.0959334	-0.102701	-0.112351	-0.128329	-0.15943	-0.205562	-0.256691	-0.262012	-0.0485778	0.451563	1.55482	3.61515	6.89014	11.3335	16.5354	21.8022	26.4062	29.7734	31.5523	31.6492	30.2099	27.6468	24.5187	21.354	18.596	16.2904	14.4622	13.0221
	46		-0.241626	-0.261523	-0.267277	-0.256947	-0.236404	-0.206737	-0.166475	-0.119041	-0.0677292	-0.0225317	0.00663835	0.0103995	-0.0156664	-0.0622746	-0.12622	-0.193673	-0.250848	-0.278158	-0.264065	-0.201475	-0.105263	0.0132539	0.154385	0.325729	0.525633	0.720897	0.862015	0.904858	0.868243	0.813141	0.808674	0.912009	1.12634	1.40397	1.66333	1.83278	1.86056	1.74732	1.53602	1.27151	0.995877	0.732965	0.509236	0.353625	0.299994	0.359357	0.517379
	47		0.207429	0.311948	0.393367	0.453378	0.481348	0.463036	0.3913	0.277405	0.153884	0.0492944	-0.0182937	-0.0427459	-0.0303473	0.00250734	0.043053	0.0690023	0.0664199	0.0340292	-0.0206887	-0.0828127	-0.142369	-0.191153	-0.227492	-0.248094	-0.248687	-0.225649	-0.182582	-0.121367	-0.0435523	0.0565758	0.193132	0.392318	0.720811	1.24403	1.96204	2.76431	3.44082	3.78096	3.68123	3.20136	2.5096	1.79079	1.1753	0.717043	0.410718	0.233327	0.144181
	48		0.125395	0.174319	0.229625	0.287457	0.336923	0.36608	0.365329	0.332968	0.277562	0.206392	0.128003	0.0505427	-0.0168695	-0.0672961	-0.0993798	-0.113722	-0.118478	-0.114848	-0.106526	-0.0982836	-0.0942758	-0.0950263	-0.0965372	-0.0973909	-0.0996487	-0.110746	-0.132184	-0.152701	-0.154937	-0.0696554	0.186912	0.733643	1.76968	3.48571	5.90179	8.70917	11.299	13.0006	13.4065	12.5554	10.8481	8.79716	6.80652	5.09473	3.71696	2.68534	1.96687
	49		0.0152079	0.0597553	0.166415	0.307806	0.438452	0.500552	0.464519	0.33649	0.165963	0.00625487	-0.104485	-0.158668	-0.174378	-0.178511	-0.190806	-0.21752	-0.252599	-0.286422	-0.308142	-0.317128	-0.311728	-0.291287	-0.254655	-0.208555	-0.161057	-0.119611	-0.0926489	-0.0804987	-0.072543	-0.0453087	0.0372149	0.247429	0.651414	1.33531	2.33067	3.5497	4.77006	5.70999	6.1461	6.01163	5.42988	4.60789	3.73579	2.92411	2.20835	1.58862	1.06245
	50		-0.113066	-0.0790125	-0.0455259	-0.0219686	-0.0169636	-0.0300087	-0.0497747	-0.0623959	-0.0574822	-0.0352763	-0.00496045	0.0178969	0.0233894	0.00651522	-0.0243013	-0.0589393	-0.0842682	-0.09387	-0.0885695	-0.0654704	-0.0186407	0.0520263	0.138741	0.220259	0.268076	0.26547	0.218625	0.147025	0.0766704	0.0254372	0.00194735	6.27847e-05	0.0157537	0.064922	0.176617	0.402016	0.808796	1.44084	2.28566	3.25182	4.18745	4.91333	5.29286	5.26671	4.86926	4.2029	3.40379
	51		-0.238262	-0.26967	-0.257025	-0.203412	-0.129817	-0.0584949	-0.000413406	0.0443268	0.0773368	0.102423	0.117056	0.122415	0.120423	0.121221	0.135942	0.166894	0.205241	0.235009	0.236957	0.203599	0.141487	0.0669618	0.00019542	-0.048758	-0.0774199	-0.086668	-0.085241	-0.0736701	-0.0504068	-0.00823986	0.0734774	0.215661	0.465829	0.871986	1.47858	2.29541	3.27322	4.29238	5.20016	5.83549	6.09631	5.96657	5.51148	4.83884	4.077	3.32228	2.64313
	52		-0.128635	-0.148089	-0.154153	-0.148063	-0.141274	-0.133565	-0.125893	-0.111034	-0.0811585	-0.0379621	0.0128471	0.0562737	0.0829612	0.0832439	0.0656567	0.0415202	0.0280372	0.0286479	0.0398889	0.0448759	0.0303979	0.00139156	-0.0255492	-0.0332853	-0.0152607	0.0105162	0.0193607	-0.00790146	-0.0722021	-0.155986	-0.229465	-0.267183	-0.259835	-0.210995	-0.134994	-0.0404868	0.0644881	0.180208	0.307442	0.444273	0.587884	0.725086	0.83894	0.908519	0.914657	0.849163	0.719669
	53		-0.242513	-0.213042	-0.187692	-0.150779	-0.0929167	-0.0150106	0.0563811	0.0969671	0.0997721	0.0845349	0.08081	0.102933	0.143363	0.183952	0.202023	0.182697	0.122895	0.0243303	-0.0975994	-0.217921	-0.30948	-0.354126	-0.351624	-0.318029	-0.277783	-0.242684	-0.217727	-0.195128	-0.161349	-0.108258	-0.0385686	0.0346353	0.103245	0.175028	0.287809	0.497928	0.851563	1.34628	1.91174	2.40709	2.69002	2.68227	2.39894	1.93846	1.43012	0.974042	0.623584
	54		0.071283	0.0668608	0.0516851	0.0317337	0.0128762	0.00686983	0.0208234	0.051298	0.0917119	0.127707	0.15398	0.163698	0.162928	0.150055	0.123022	0.0770925	0.00765216	-0.0859284	-0.192617	-0.295722	-0.372748	-0.406841	-0.394864	-0.353527	-0.304276	-0.269491	-0.256645	-0.259782	-0.262087	-0.250682	-0.224428	-0.187826	-0.147473	-0.105013	-0.0531967	0.0149355	0.1139	0.270943	0.504578	0.820698	1.18273	1.51584	1.73016	1.76561	1.62467	1.36642	1.07381
	55		0.142845	0.163327	0.186262	0.203639	0.215695	0.217516	0.202081	0.165136	0.108857	0.0434968	-0.0193428	-0.0705798	-0.107851	-0.127573	-0.128243	-0.101215	-0.049232	0.0221995	0.0993113	0.164381	0.20518	0.211778	0.186412	0.134117	0.0668599	-0.00477655	-0.0735606	-0.135213	-0.177375	-0.174724	-0.0972468	0.10683	0.500329	1.13885	2.03798	3.13169	4.27661	5.28601	6.00138	6.32763	6.26136	5.86553	5.24651	4.52148	3.79102	3.13677	2.58298
	56		-0.191345	-0.189699	-0.201354	-0.207871	-0.190773	-0.134062	-0.0306735	0.107828	0.257528	0.37781	0.436687	0.413443	0.325748	0.214239	0.11669	0.0552135	0.0273065	0.0124204	-0.00350602	-0.0175314	-0.0237507	-0.0200546	-0.0116156	-0.0120536	-0.0327312	-0.0749292	-0.127778	-0.173996	-0.19527	-0.174377	-0.104025	0.0487665	0.3039	0.73234	1.37945	2.27477	3.3709	4.52126	5.51162	6.12241	6.22255	5.81235	5.02378	4.06194	3.11922	2.31729	1.68825
	57		-0.255324	-0.251749	-0.234989	-0.202674	-0.155302	-0.110609	-0.077442	-0.0639718	-0.0612018	-0.0592794	-0.0557915	-0.0583525	-0.0776531	-0.111777	-0.151902	-0.179818	-0.182309	-0.159989	-0.121463	-0.0760061	-0.0355527	-0.0116966	0.00227748	0.0145753	0.0329305	0.0555661	0.062561	0.029058	-0.0549372	-0.17113	-0.291193	-0.37876	-0.413614	-0.376592	-0.253882	-0.0181261	0.359727	0.892173	1.5355	2.18627	2.70069	2.94653	2.86143	2.48073	1.91179	1.28572	0.714864
	58		0.191536	0.172663	0.139217	0.0892666	0.0249569	-0.0434111	-0.108422	-0.161102	-0.186485	-0.183665	-0.164945	-0.14449	-0.129867	-0.119095	-0.0993904	-0.061054	-0.0103804	0.0446333	0.0934457	0.128632	0.150567	0.160667	0.160252	0.15311	0.142368	0.129762	0.110239	0.0811504	0.0404082	-0.00562605	-0.054528	-0.100018	-0.146602	-0.189003	-0.202182	-0.153319	0.010943	0.35013	0.913209	1.69226	2.60779	3.49651	4.15425	4.42849	4.28685	3.81863	3.18436
	59		-0.141683	-0.12909	-0.0732279	0.000326824	0.0704082	0.107978	0.104096	0.062645	0.0134496	-0.02581	-0.04717	-0.0585624	-0.0740846	-0.0988334	-0.117713	-0.119173	-0.0953054	-0.0591384	-0.029289	-0.0220668	-0.0377944	-0.0722277	-0.108227	-0.126508	-0.11016	-0.050941	0.041468	0.14358	0.226443	0.272656	0.269535	0.230923	0.181039	0.152335	0.170801	0.251243	0.410073	0.644598	0.946233	1.28014	1.59419	1.83715	1.97935	2.0207	1.97723	1.8755	1.73456
	60		-0.243293	-0.260745	-0.265083	-0.245575	-0.199393	-0.115552	-0.00441059	0.11621	0.221304	0.288466	0.300739	0.25404	0.15668	0.02832	-0.098669	-0.196058	-0.242511	-0.249259	-0.232019	-0.200942	-0.167097	-0.121904	-0.0747533	-0.0398435	-0.0230678	-0.0240384	-0.0298886	-0.0280014	-0.0180649	-0.0123452	-0.0142229	-0.0123509	0.0209293	0.0858279	0.204259	0.385793	0.658556	1.08526	1.71879	2.53639	3.41378	4.12559	4.45713	4.32413	3.80983	3.11186	2.40532
	61		0.115642	0.180929	0.22689	0.240711	0.229827	0.210871	0.19956	0.202447	0.216129	0.230028	0.237041	0.234828	0.229277	0.220123	0.208513	0.196299	0.181359	0.162867	0.143089	0.123853	0.109059	0.106099	0.114603	0.12762	0.136373	0.132199	0.113949	0.0812403	0.0414167	0.00484692	-0.0107463	0.00351742	0.0469912	0.100934	0.14232	0.158437	0.15529	0.156727	0.178959	0.22935	0.297796	0.368205	0.434953	0.498373	0.565206	0.631203	0.696933
Z-Values relative to picture 1 (picture 2 preferred, second response)
	Concept Neuron	Time relative to picture 1 (ms)	-500	-480	-460	-440	-420	-400	-380	-360	-340	-320	-300	-280	-260	-240	-220	-200	-180	-160	-140	-120	-100	-80	-60	-40	-20	0	20	40	60	80	100	120	140	160	180	200	220	240	260	280	300	320	340	360	380	400	420
			-0.0765154	-0.0477349	-0.0354544	-0.0408249	-0.0560839	-0.0668407	-0.0604118	-0.0352749	0.000152534	0.0299391	0.0420352	0.0347987	0.0170159	-0.000788825	-0.0116261	-0.0167451	-0.0224519	-0.0343191	-0.0527432	-0.0729341	-0.0900538	-0.101987	-0.108172	-0.111584	-0.114802	-0.119848	-0.12695	-0.135691	-0.145721	-0.156305	-0.166495	-0.174165	-0.175253	-0.166197	-0.142917	-0.106611	-0.0614708	-0.0122119	0.0398117	0.0918408	0.142248	0.183626	0.206763	0.206583	0.18411	0.145351	0.0997651
			-0.154433	-0.149246	-0.121471	-0.0634387	0.0152579	0.092507	0.139686	0.147635	0.12328	0.0883475	0.0701996	0.0849796	0.126453	0.178565	0.213119	0.215567	0.178272	0.113207	0.0383155	-0.0268529	-0.0712086	-0.093708	-0.0980257	-0.0843258	-0.0582151	-0.0311555	-0.0146501	-0.0258285	-0.0679825	-0.12854	-0.184694	-0.222783	-0.239014	-0.24169	-0.237035	-0.223521	-0.19065	-0.143763	-0.0968709	-0.0719064	-0.0845447	-0.134198	-0.202039	-0.268456	-0.319006	-0.350258	-0.361947
			-0.0490499	-0.0494267	-0.0481194	-0.0658579	-0.103271	-0.145573	-0.169036	-0.155904	-0.109587	-0.047911	0.00830838	0.0491558	0.078418	0.103729	0.132794	0.15827	0.164802	0.138892	0.0845127	0.0194176	-0.0291553	-0.0517719	-0.0530873	-0.0396661	-0.014288	0.018729	0.0547554	0.0784478	0.0791803	0.0523461	0.00527867	-0.0562279	-0.124992	-0.190081	-0.242809	-0.271571	-0.27604	-0.263809	-0.2488	-0.239825	-0.240075	-0.252852	-0.277152	-0.310742	-0.352035	-0.395895	-0.435584
			-0.127712	-0.162125	-0.194053	-0.209014	-0.197241	-0.159372	-0.111165	-0.0678558	-0.037367	-0.0252351	-0.0320078	-0.0549908	-0.0961557	-0.149079	-0.203231	-0.249051	-0.280407	-0.29758	-0.302728	-0.294731	-0.27117	-0.233453	-0.18739	-0.136309	-0.0802709	-0.0137282	0.0549501	0.106846	0.118194	0.0834516	0.0247225	-0.0192508	-0.0247453	0.00609274	0.0506215	0.0845021	0.0902108	0.0696097	0.0271326	-0.0356317	-0.109941	-0.185446	-0.242758	-0.266871	-0.248884	-0.198939	-0.134435
			0.151189	0.129367	0.106548	0.0967734	0.0975268	0.0990604	0.0844561	0.0501248	-0.00184812	-0.0523697	-0.0810918	-0.0821343	-0.0626659	-0.0331864	-0.00324611	0.020381	0.0291119	0.0221254	-0.00221895	-0.0318244	-0.0539043	-0.0608319	-0.0520933	-0.0348275	-0.0227314	-0.0237263	-0.046493	-0.0819097	-0.116003	-0.125186	-0.100855	-0.0434292	0.0226265	0.078142	0.105248	0.0961424	0.0573703	0.00374761	-0.0499796	-0.0856836	-0.0936417	-0.0691426	-0.0171041	0.0533028	0.11626	0.144949	0.112757
			0.16434	0.168929	0.18133	0.193158	0.196396	0.18304	0.156205	0.127381	0.109593	0.110624	0.129307	0.161468	0.198505	0.237259	0.267525	0.292135	0.310935	0.323948	0.32736	0.315232	0.282702	0.236175	0.180805	0.12668	0.0743079	0.0250241	-0.0217593	-0.0650748	-0.104335	-0.131957	-0.14226	-0.124507	-0.0735366	0.00702189	0.102779	0.199259	0.277863	0.320858	0.316923	0.262565	0.170538	0.065362	-0.0295272	-0.0912144	-0.118266	-0.10709	-0.0643479
			-0.132003	-0.0716131	0.0134284	0.100658	0.176548	0.228703	0.253805	0.254241	0.236332	0.214279	0.194694	0.18037	0.173941	0.164049	0.142487	0.106043	0.0603989	0.0163172	-0.0113911	-0.0158314	0.00377637	0.0395332	0.0889041	0.140557	0.186038	0.208617	0.191564	0.131845	0.0465674	-0.0405306	-0.10159	-0.130163	-0.127696	-0.113102	-0.100414	-0.0972022	-0.0991132	-0.0903903	-0.0587537	-0.00896607	0.0445155	0.0816381	0.0893745	0.0721544	0.0432726	0.0256333	0.0345589
			0.221313	0.300651	0.335375	0.325321	0.281968	0.229881	0.187773	0.166574	0.172638	0.205405	0.261264	0.322781	0.3657	0.370306	0.332943	0.269841	0.209808	0.165748	0.143697	0.134631	0.128423	0.119021	0.0943139	0.0440833	-0.033892	-0.133954	-0.227934	-0.287988	-0.294002	-0.239264	-0.139051	-0.0151416	0.110844	0.221161	0.301132	0.338318	0.326757	0.265377	0.16236	0.0337803	-0.0986527	-0.216359	-0.299711	-0.340724	-0.343956	-0.323125	-0.291379
			-0.0766465	-0.052033	-0.0468746	-0.0527043	-0.0540497	-0.0395814	-0.00340296	0.0589148	0.130564	0.196721	0.242697	0.259232	0.247841	0.217704	0.179343	0.14856	0.138837	0.144064	0.151178	0.146119	0.121784	0.0793142	0.0234961	-0.0389397	-0.107215	-0.176114	-0.237	-0.273742	-0.278486	-0.246112	-0.176482	-0.0756779	0.0436099	0.159977	0.252874	0.3073	0.318581	0.288018	0.225373	0.150651	0.0914466	0.0725795	0.112658	0.208717	0.337993	0.466002	0.557143
			-0.105913	-0.10726	-0.111225	-0.11954	-0.134909	-0.155909	-0.169091	-0.164803	-0.137118	-0.0848668	-0.0149318	0.0671905	0.151506	0.223143	0.276519	0.304017	0.310805	0.295626	0.265621	0.232217	0.216381	0.230358	0.27844	0.343539	0.400022	0.425373	0.40454	0.336783	0.236171	0.115944	-0.00373376	-0.0987811	-0.152982	-0.16086	-0.132015	-0.0869599	-0.0396978	-0.00560681	0.0204342	0.0399714	0.0637158	0.0982713	0.145501	0.201894	0.25742	0.301239	0.326456
			0.245863	0.109488	-0.0528725	-0.202288	-0.309118	-0.359291	-0.349047	-0.293454	-0.217428	-0.149978	-0.119896	-0.134774	-0.176712	-0.219804	-0.236785	-0.219874	-0.180372	-0.135114	-0.0969767	-0.0693745	-0.0518003	-0.0474273	-0.0541894	-0.066383	-0.0807551	-0.0904563	-0.0966523	-0.103611	-0.110345	-0.112422	-0.102556	-0.075567	-0.0376187	-0.00982352	-0.0160242	-0.0652143	-0.144417	-0.218025	-0.254519	-0.241783	-0.2001	-0.156458	-0.126879	-0.11465	-0.115595	-0.127905	-0.155486
			-0.00971689	0.0199596	0.0445422	0.0554939	0.0496758	0.0351684	0.0244983	0.0211433	0.0250743	0.0274915	0.0219508	0.00567603	-0.017911	-0.0430372	-0.0597936	-0.0620425	-0.0499157	-0.0335734	-0.0281168	-0.0403977	-0.0681563	-0.0994554	-0.123301	-0.136417	-0.144046	-0.154002	-0.172746	-0.199158	-0.225682	-0.244981	-0.253739	-0.251461	-0.242576	-0.228536	-0.213467	-0.1997	-0.195524	-0.206021	-0.233084	-0.271811	-0.314144	-0.351384	-0.38022	-0.401202	-0.417055	-0.429821	-0.442016
			-0.0761796	-0.00443435	0.0419614	0.0580187	0.0501796	0.024515	-0.0129114	-0.0559941	-0.0949908	-0.116683	-0.117435	-0.103278	-0.087322	-0.0812963	-0.0869747	-0.0992291	-0.106314	-0.0963341	-0.0637732	-0.0122427	0.0446408	0.0876516	0.105568	0.0966341	0.0701966	0.0444542	0.0307074	0.0328888	0.0442936	0.0529209	0.0465266	0.021848	-0.0157791	-0.0535548	-0.0814641	-0.0978635	-0.105685	-0.113198	-0.123627	-0.137276	-0.15142	-0.159897	-0.159152	-0.148479	-0.12423	-0.0883711	-0.0457073
			0.0265663	0.00725623	-0.0227266	-0.056747	-0.0919293	-0.115001	-0.117086	-0.0902289	-0.0356579	0.0342776	0.0979817	0.13541	0.134336	0.0971178	0.0379252	-0.0234609	-0.0748627	-0.108411	-0.123231	-0.121308	-0.112438	-0.101888	-0.0967817	-0.0992196	-0.104436	-0.115341	-0.127393	-0.134528	-0.129639	-0.107645	-0.0702307	-0.0312365	-0.00580567	0.00484704	0.00539998	0.00775125	0.0116181	0.0111545	-0.00459161	-0.0399084	-0.0883688	-0.141495	-0.188258	-0.218544	-0.234666	-0.235822	-0.222161
			-0.0270771	0.0466929	0.105267	0.132811	0.133461	0.123105	0.109596	0.096711	0.0719	0.0294856	-0.0307795	-0.0955789	-0.149638	-0.177098	-0.16748	-0.125837	-0.0589715	0.0124807	0.0764429	0.119069	0.141989	0.146841	0.140316	0.128861	0.110797	0.0907987	0.0808046	0.0902933	0.131088	0.197232	0.277057	0.346781	0.392408	0.394023	0.350869	0.270573	0.162092	0.0310637	-0.111741	-0.254345	-0.38207	-0.482752	-0.552753	-0.602135	-0.629963	-0.636735	-0.601857
			-0.270029	-0.298089	-0.314375	-0.316738	-0.309115	-0.292856	-0.270672	-0.24322	-0.213585	-0.185967	-0.165494	-0.151433	-0.140253	-0.123949	-0.101706	-0.0712875	-0.032991	0.00779382	0.0446527	0.0663589	0.0584375	0.0181688	-0.0480701	-0.123745	-0.194521	-0.2515	-0.29557	-0.324643	-0.339751	-0.33216	-0.29366	-0.22179	-0.122198	-0.0113381	0.0907045	0.166395	0.206037	0.204784	0.167094	0.101806	0.0271186	-0.0367421	-0.0756667	-0.0875525	-0.0839031	-0.0776854	-0.0784649
			-0.119185	-0.115044	-0.0980191	-0.071415	-0.0469956	-0.0383285	-0.0531486	-0.08999	-0.13696	-0.175372	-0.18794	-0.172733	-0.134626	-0.0875757	-0.0435305	-0.0127588	-0.000240265	-0.00987509	-0.0386983	-0.076653	-0.107283	-0.117906	-0.103497	-0.0634896	-0.00841661	0.0516032	0.110201	0.154684	0.17347	0.156253	0.104164	0.0357126	-0.0279013	-0.0679618	-0.0836495	-0.0880994	-0.0976491	-0.122777	-0.166604	-0.222548	-0.278893	-0.324287	-0.349429	-0.354818	-0.345423	-0.33034	-0.316557
			-0.0586688	-0.0677157	-0.0607057	-0.0460495	-0.0334363	-0.0253276	-0.0195805	-0.0142303	-0.00947788	-0.00773647	-0.0112875	-0.025099	-0.0471611	-0.0705887	-0.0871689	-0.0914547	-0.0836091	-0.0732224	-0.0689961	-0.0762463	-0.0886409	-0.10254	-0.108384	-0.107812	-0.099399	-0.0847205	-0.0648385	-0.0431233	-0.0262304	-0.0195396	-0.0263991	-0.0459517	-0.0789804	-0.124347	-0.181723	-0.245278	-0.30316	-0.34854	-0.376584	-0.393587	-0.408197	-0.425463	-0.443602	-0.459389	-0.467832	-0.46698	-0.45948
			-0.272003	-0.211926	-0.131166	-0.0534247	0.0030877	0.0315403	0.0313396	0.00885339	-0.0315018	-0.0801247	-0.121275	-0.140385	-0.132083	-0.099195	-0.0594519	-0.0265171	-0.0108635	-0.010063	-0.0176181	-0.0194916	-0.00806532	0.0151482	0.04012	0.0529979	0.0471389	0.0344862	0.0323939	0.0438426	0.0627381	0.0705559	0.0692291	0.0725582	0.101787	0.155939	0.204293	0.213394	0.163594	0.0635165	-0.0574679	-0.17421	-0.27347	-0.350996	-0.409682	-0.447138	-0.465967	-0.461366	-0.433793
			-0.0661078	-0.0735327	-0.0643541	-0.0598284	-0.0704743	-0.0912471	-0.104607	-0.093163	-0.0547616	-0.00337682	0.0484519	0.0954132	0.129278	0.14349	0.122959	0.0673212	-0.00760202	-0.0765302	-0.119601	-0.13144	-0.12876	-0.128292	-0.140154	-0.1653	-0.189516	-0.199046	-0.189607	-0.159443	-0.113942	-0.0611902	0.00397616	0.0861922	0.200034	0.344273	0.49955	0.631183	0.695832	0.68194	0.607658	0.512021	0.436278	0.402251	0.408582	0.453649	0.539648	0.646985	0.74823
			-0.0561725	-0.129539	-0.183865	-0.211838	-0.207346	-0.177314	-0.129474	-0.0770823	-0.0267796	0.0167746	0.0520692	0.0796456	0.0978018	0.108837	0.115781	0.124088	0.140094	0.166044	0.192758	0.203739	0.188089	0.142199	0.0836086	0.0204002	-0.0378989	-0.0952664	-0.151824	-0.197585	-0.214632	-0.200002	-0.162549	-0.126775	-0.109666	-0.117569	-0.136571	-0.147522	-0.133528	-0.0929692	-0.0360113	0.0189243	0.056265	0.0663162	0.0532339	0.0291675	0.0124833	0.0187473	0.0527461
			0.184064	0.0474988	-0.0651711	-0.132144	-0.150485	-0.135469	-0.111583	-0.092808	-0.081248	-0.0718215	-0.0619307	-0.0463746	-0.025967	0.00297973	0.0379634	0.075041	0.105312	0.123566	0.129658	0.130634	0.135566	0.14935	0.169018	0.177076	0.158104	0.107448	0.0357383	-0.0362361	-0.0829279	-0.0999207	-0.0950624	-0.0833914	-0.0774647	-0.0773046	-0.0615992	-0.0079693	0.0977448	0.237252	0.366172	0.427918	0.389141	0.254497	0.0695002	-0.116125	-0.259134	-0.33944	-0.361824
			-0.0854991	-0.0945614	-0.0900588	-0.0722508	-0.0535306	-0.0464854	-0.0588408	-0.089729	-0.126498	-0.157205	-0.167007	-0.147835	-0.10086	-0.0321723	0.0419634	0.0985671	0.124051	0.113134	0.075739	0.0269992	-0.0151895	-0.0374656	-0.0357361	-0.0150377	0.0135069	0.0343732	0.0407507	0.0274217	-0.00418511	-0.0486947	-0.100393	-0.151608	-0.193657	-0.22346	-0.237701	-0.238195	-0.223268	-0.18818	-0.135039	-0.0736109	-0.0206807	0.00689924	0.000845651	-0.0349314	-0.0845176	-0.133092	-0.165246
			0.0160235	-0.0382812	-0.116237	-0.202457	-0.276351	-0.324282	-0.3337	-0.298405	-0.226075	-0.140531	-0.072831	-0.0358033	-0.0193091	0.00129605	0.0412377	0.0947262	0.138239	0.152397	0.134499	0.0918204	0.0422038	0.00207625	-0.0218747	-0.0270112	-0.0146469	0.0123092	0.048256	0.0886531	0.119418	0.127831	0.108908	0.0765762	0.0608832	0.0793974	0.131427	0.195341	0.249818	0.297666	0.351312	0.414208	0.482179	0.548027	0.596858	0.62026	0.606408	0.552911	0.462822
			0.104562	0.206307	0.290252	0.346292	0.362254	0.328526	0.247069	0.136503	0.0253255	-0.0549174	-0.0906886	-0.0898553	-0.0739747	-0.0628401	-0.0754485	-0.107979	-0.158833	-0.218034	-0.275042	-0.321187	-0.354989	-0.36885	-0.366511	-0.335796	-0.273717	-0.176043	-0.0490352	0.0857134	0.198066	0.26981	0.291366	0.276342	0.23848	0.188981	0.127407	0.0541556	-0.0282397	-0.101119	-0.148669	-0.161145	-0.14341	-0.110875	-0.0883513	-0.0802395	-0.0904653	-0.104414	-0.112785
			0.0488519	0.139094	0.230537	0.292506	0.311291	0.287049	0.229582	0.153803	0.0766229	0.0115485	-0.0233753	-0.0250143	-0.0112097	-0.000146289	-0.0157657	-0.0555044	-0.0972253	-0.111166	-0.0782137	-0.00398682	0.0855962	0.15713	0.188477	0.167824	0.109192	0.0279245	-0.0509149	-0.112539	-0.144144	-0.136487	-0.0926224	-0.0175995	0.0679499	0.145695	0.193879	0.199982	0.167764	0.107014	0.0339719	-0.0293339	-0.0669002	-0.0714944	-0.0505442	-0.0241882	-0.0148529	-0.0326398	-0.0755164
			-0.320316	-0.370117	-0.410906	-0.43607	-0.437168	-0.41556	-0.379739	-0.332705	-0.282708	-0.230363	-0.179274	-0.135705	-0.103022	-0.0878012	-0.0928919	-0.117043	-0.154082	-0.190807	-0.219437	-0.232201	-0.2204	-0.177231	-0.10084	0.0028187	0.116516	0.221275	0.303606	0.356241	0.379935	0.37213	0.331062	0.249502	0.130788	-0.00615079	-0.138613	-0.24157	-0.299784	-0.322377	-0.324518	-0.320992	-0.319284	-0.319625	-0.319341	-0.320177	-0.318753	-0.306599	-0.268774
			-0.063362	-0.0314202	0.00238933	0.0326406	0.0491336	0.0410923	0.00455152	-0.0480637	-0.108266	-0.16057	-0.202958	-0.227691	-0.2348	-0.226374	-0.208234	-0.185863	-0.151715	-0.0918808	0.0036407	0.130674	0.276577	0.42183	0.534646	0.587012	0.563773	0.4678	0.322107	0.163581	0.0230954	-0.0820106	-0.142883	-0.165874	-0.16077	-0.149875	-0.14073	-0.135717	-0.1242	-0.102446	-0.0820803	-0.0838721	-0.11296	-0.152209	-0.177421	-0.160016	-0.0921075	0.0105806	0.121364
			-0.0930657	-0.0936244	-0.0742863	-0.0288958	0.0309985	0.0975572	0.161469	0.216016	0.257432	0.278472	0.274089	0.239964	0.180855	0.100181	0.0105353	-0.0809044	-0.159808	-0.209428	-0.211671	-0.161346	-0.0780726	0.0118127	0.0753059	0.0943191	0.0756726	0.0368021	-0.00261036	-0.0300603	-0.034628	-0.0159309	0.0193118	0.0549013	0.0760456	0.0769757	0.0528163	0.0139297	-0.0305714	-0.0631287	-0.0677371	-0.0387717	0.0207871	0.0948905	0.164457	0.218029	0.243218	0.235666	0.187039
			-0.0045797	-0.00753375	0.00257239	0.0166221	0.0179348	0.00140969	-0.0292382	-0.0556093	-0.0679793	-0.0622378	-0.0489923	-0.0486379	-0.072894	-0.123333	-0.185977	-0.245922	-0.289373	-0.310046	-0.301846	-0.265422	-0.213037	-0.157907	-0.118446	-0.104171	-0.107704	-0.118759	-0.125744	-0.124023	-0.109471	-0.0870167	-0.0624839	-0.0379181	-0.0166878	0.0011776	0.00763847	-0.00114788	-0.0296134	-0.0669838	-0.0971052	-0.101902	-0.0666444	0.00657845	0.0970017	0.178711	0.222405	0.212092	0.146415
			0.0663405	0.0583335	0.0672396	0.0833992	0.101387	0.112057	0.118049	0.132987	0.163586	0.205557	0.245925	0.263707	0.245258	0.194944	0.13051	0.0726915	0.0310182	0.00290106	-0.0186455	-0.0346283	-0.0414295	-0.0354878	-0.0121808	0.0242127	0.0602381	0.0809568	0.076156	0.0459409	0.0021028	-0.0381291	-0.0525417	-0.0310365	0.0279185	0.120489	0.229932	0.334176	0.412649	0.448597	0.440668	0.40609	0.362196	0.324865	0.302958	0.290365	0.276319	0.248377	0.200317
			-0.209437	-0.225298	-0.233167	-0.23098	-0.220772	-0.204589	-0.186731	-0.172616	-0.163506	-0.158486	-0.153991	-0.148233	-0.142306	-0.139022	-0.139109	-0.145479	-0.154259	-0.163329	-0.167007	-0.161374	-0.148739	-0.125237	-0.0904848	-0.0403169	0.0208412	0.0801188	0.124246	0.144524	0.139874	0.113019	0.0695525	0.0123058	-0.0492744	-0.103655	-0.142307	-0.159498	-0.165717	-0.166851	-0.169096	-0.169817	-0.167815	-0.163392	-0.158541	-0.154058	-0.150914	-0.147968	-0.144283
			0.115391	0.0440694	-0.00484454	-0.0134987	0.019373	0.0683022	0.116321	0.153024	0.168092	0.157046	0.110664	0.0406425	-0.0314187	-0.0791019	-0.0787568	-0.0319994	0.0450458	0.129492	0.204002	0.2622	0.30575	0.32797	0.313279	0.25595	0.162491	0.0589317	-0.0374447	-0.111227	-0.160063	-0.194258	-0.223387	-0.270099	-0.346551	-0.443225	-0.518918	-0.530957	-0.446109	-0.267099	-0.0324246	0.19693	0.368236	0.451766	0.444073	0.372018	0.265314	0.148459	0.0330467
			-0.119867	-0.0430017	0.0208715	0.0455472	0.0229038	-0.0399157	-0.119193	-0.191068	-0.242622	-0.264892	-0.261324	-0.235395	-0.18697	-0.130775	-0.0752136	-0.0310813	0.00253774	0.0302691	0.0545681	0.0656069	0.0595512	0.0361799	0.00904531	-0.00898941	-0.0187202	-0.0299648	-0.0603776	-0.120366	-0.203762	-0.294923	-0.371318	-0.41902	-0.431915	-0.411219	-0.364418	-0.305132	-0.248332	-0.200485	-0.167097	-0.147924	-0.14682	-0.165511	-0.205911	-0.260579	-0.31638	-0.359694	-0.384877
			0.0461071	0.121055	0.186916	0.239871	0.265387	0.257592	0.223858	0.180242	0.141521	0.112438	0.0824404	0.0430935	-0.00608061	-0.0629616	-0.123244	-0.182889	-0.237187	-0.280696	-0.312136	-0.335325	-0.356812	-0.380338	-0.405325	-0.426795	-0.443156	-0.449593	-0.447119	-0.441012	-0.436419	-0.446409	-0.47647	-0.519086	-0.560589	-0.581873	-0.572967	-0.538642	-0.496543	-0.464507	-0.450115	-0.445064	-0.437727	-0.413118	-0.368329	-0.309077	-0.249885	-0.201161	-0.170015
			0.131782	0.17894	0.21478	0.219078	0.17996	0.10908	0.0370115	-0.00683885	-0.0172317	-0.00348084	0.0127874	0.0175118	0.0132901	0.009833	0.0177885	0.0423708	0.0860826	0.149389	0.231079	0.322475	0.411936	0.469441	0.475236	0.422929	0.324921	0.205589	0.0945425	0.00763947	-0.0472131	-0.0636735	-0.0440113	-0.00679478	0.0243818	0.0249653	-0.0116105	-0.0777874	-0.148202	-0.203926	-0.231554	-0.232755	-0.215061	-0.189778	-0.162458	-0.140403	-0.123409	-0.109956	-0.0915315
			-0.010542	0.00136627	-0.0105342	-0.0448067	-0.0927049	-0.140724	-0.174522	-0.183185	-0.154883	-0.0877611	0.00719801	0.106621	0.182695	0.22794	0.243692	0.246234	0.255337	0.282385	0.326082	0.364805	0.372076	0.328015	0.236527	0.124362	0.0297053	-0.0252023	-0.0338348	-0.00863386	0.026422	0.0499944	0.0428675	-0.0108249	-0.11153	-0.247294	-0.395705	-0.531538	-0.63668	-0.697603	-0.709611	-0.683538	-0.632714	-0.578862	-0.52963	-0.476842	-0.41053	-0.315728	-0.187705
			0.0132832	0.0616014	0.0841068	0.0820389	0.0665536	0.0522097	0.0503443	0.0649118	0.0937676	0.121923	0.135345	0.133189	0.120093	0.106905	0.106445	0.127515	0.167793	0.218528	0.275036	0.327276	0.363457	0.360717	0.30523	0.192603	0.0518886	-0.0828088	-0.184997	-0.252912	-0.30608	-0.358927	-0.412922	-0.450259	-0.460453	-0.445631	-0.423376	-0.414865	-0.430375	-0.463739	-0.494085	-0.503287	-0.484628	-0.449636	-0.41895	-0.411251	-0.427542	-0.453097	-0.468459
			-0.363376	-0.295758	-0.228233	-0.170121	-0.131077	-0.10786	-0.0960208	-0.0851829	-0.0687041	-0.0456216	-0.0188129	-0.00433714	-0.0137355	-0.0569277	-0.127823	-0.205183	-0.261898	-0.28595	-0.289036	-0.297034	-0.327279	-0.362971	-0.364359	-0.28729	-0.118406	0.112712	0.343917	0.506424	0.554418	0.478124	0.308248	0.105142	-0.0719138	-0.177213	-0.196247	-0.151069	-0.0844132	-0.0444359	-0.0603849	-0.132967	-0.24496	-0.371135	-0.489921	-0.578367	-0.622646	-0.608019	-0.524365
			0.0638528	0.0780576	0.0743511	0.0460759	0.00189105	-0.0474589	-0.0830519	-0.0999192	-0.0920837	-0.0536751	0.0191496	0.119203	0.2251	0.301795	0.315303	0.258605	0.152647	0.0379697	-0.048797	-0.0913779	-0.0897595	-0.0593107	-0.0203693	0.000175616	-0.00609032	-0.0390396	-0.077748	-0.108581	-0.123963	-0.125922	-0.121231	-0.113326	-0.111595	-0.121301	-0.15175	-0.203954	-0.267148	-0.327889	-0.373901	-0.401231	-0.413306	-0.415868	-0.417369	-0.423092	-0.430692	-0.433264	-0.423672
			0.0642318	0.0684324	0.0494492	0.00762813	-0.0508327	-0.120136	-0.186847	-0.236096	-0.265019	-0.275446	-0.270233	-0.247788	-0.20765	-0.156563	-0.10328	-0.0599712	-0.0298333	-0.0151772	-0.016685	-0.0336331	-0.0607278	-0.087811	-0.107031	-0.118315	-0.128964	-0.137768	-0.139135	-0.135104	-0.122911	-0.110224	-0.100407	-0.0944886	-0.0863729	-0.0801172	-0.0763979	-0.0799136	-0.092022	-0.111298	-0.133516	-0.138214	-0.113493	-0.0543215	0.0289708	0.106734	0.146743	0.143574	0.0981723
			-0.0694083	-0.0960628	-0.129298	-0.158591	-0.176614	-0.171499	-0.149458	-0.113037	-0.0702202	-0.0317619	-0.000107621	0.0220644	0.0352179	0.0419916	0.0505716	0.0712865	0.111621	0.1751	0.258516	0.349313	0.423943	0.466179	0.454497	0.397609	0.306113	0.207719	0.134091	0.104197	0.124518	0.191356	0.28137	0.374334	0.449233	0.48332	0.462558	0.385852	0.263242	0.133011	0.0247725	-0.0385018	-0.0555421	-0.048304	-0.0395768	-0.0336322	-0.0311215	-0.0134141	0.0260549
			-0.152729	-0.135063	-0.0895279	-0.039446	-0.0147828	-0.0269971	-0.0658755	-0.115537	-0.158371	-0.188421	-0.205493	-0.215486	-0.221758	-0.228712	-0.243809	-0.267493	-0.292806	-0.305467	-0.28652	-0.229095	-0.135451	-0.0233361	0.0870801	0.178207	0.229486	0.225303	0.168031	0.0805777	-0.011396	-0.0783348	-0.106747	-0.0916576	-0.0426384	0.0229997	0.077642	0.0916774	0.0618664	0.00704609	-0.0380878	-0.0505985	-0.0311017	-0.00830786	0.00285537	0.00963197	0.0343035	0.0969359	0.202367
			0.353373	0.355595	0.317116	0.254551	0.188213	0.133448	0.0980866	0.0863702	0.0997542	0.132813	0.172842	0.20085	0.20858	0.196943	0.175624	0.153543	0.127045	0.0888675	0.0348135	-0.028985	-0.0905043	-0.137921	-0.168282	-0.182415	-0.182629	-0.171526	-0.15263	-0.135245	-0.12404	-0.121539	-0.124954	-0.13091	-0.137267	-0.144299	-0.149693	-0.151402	-0.14892	-0.147473	-0.155355	-0.176216	-0.204962	-0.234588	-0.254741	-0.262092	-0.257413	-0.2467	-0.236022
			-0.235513	-0.189958	-0.148672	-0.120034	-0.103495	-0.0926247	-0.0804052	-0.0622098	-0.0331973	0.010953	0.0746393	0.14504	0.204261	0.226846	0.196965	0.11463	0.00435202	-0.104982	-0.192421	-0.253096	-0.296019	-0.332353	-0.366466	-0.402189	-0.435991	-0.462976	-0.473089	-0.456341	-0.405899	-0.325397	-0.230189	-0.145814	-0.088678	-0.073821	-0.0913936	-0.123822	-0.154253	-0.179188	-0.203859	-0.237805	-0.282318	-0.332253	-0.382387	-0.424396	-0.458004	-0.479983	-0.488195
			0.102922	0.048682	-0.0371108	-0.128344	-0.197229	-0.22998	-0.230434	-0.214592	-0.199448	-0.193353	-0.195637	-0.205688	-0.216926	-0.22959	-0.238813	-0.239936	-0.230082	-0.212974	-0.199992	-0.201276	-0.207608	-0.199763	-0.150604	-0.054681	0.0746363	0.200692	0.28914	0.318439	0.290553	0.215582	0.107239	-0.0252371	-0.179294	-0.349678	-0.516286	-0.640182	-0.685603	-0.630648	-0.495824	-0.331486	-0.199327	-0.1319	-0.130561	-0.172353	-0.218885	-0.248588	-0.254076
			-0.0473309	-0.0400364	-0.0600512	-0.0943453	-0.133318	-0.17436	-0.218776	-0.260067	-0.290947	-0.302274	-0.28537	-0.233008	-0.137332	-0.00461521	0.146014	0.270718	0.334881	0.321316	0.243742	0.138922	0.0386604	-0.0353953	-0.0775054	-0.085139	-0.0655465	-0.031992	-0.000504596	0.00849948	-0.00333271	-0.0287719	-0.0442371	-0.0356515	0.000662398	0.0643756	0.141152	0.212503	0.256574	0.254901	0.197451	0.0912326	-0.0486902	-0.192608	-0.318392	-0.402471	-0.435325	-0.41149	-0.334313
			-0.0221354	-0.0459565	-0.0422226	-0.0134595	0.0210899	0.034844	0.0139182	-0.0420658	-0.106316	-0.156903	-0.172379	-0.151051	-0.100949	-0.0402255	0.0148443	0.0459091	0.0421203	0.00854407	-0.0372262	-0.0709416	-0.0814463	-0.0769557	-0.0777642	-0.107716	-0.166808	-0.243556	-0.311726	-0.352208	-0.360476	-0.340504	-0.297922	-0.241573	-0.181617	-0.12598	-0.0812972	-0.0544372	-0.0514233	-0.0767769	-0.126803	-0.189893	-0.247178	-0.284825	-0.300186	-0.301769	-0.304688	-0.3207	-0.349407
			-0.29142	-0.25148	-0.199564	-0.139449	-0.0781727	-0.0238397	0.015435	0.0278971	0.0107744	-0.0289037	-0.0672691	-0.0839079	-0.0687968	-0.0280216	0.0188169	0.0478903	0.0511285	0.0286893	-0.0100613	-0.0480037	-0.0784222	-0.0999171	-0.106981	-0.0982857	-0.0702276	-0.0314628	0.00733361	0.0282948	0.0217549	-0.0141038	-0.0632483	-0.118419	-0.158504	-0.167683	-0.142242	-0.0949995	-0.0478701	-0.0306466	-0.04875	-0.0866511	-0.118635	-0.124808	-0.104671	-0.0753319	-0.0594694	-0.0736422	-0.113927
			0.0422583	0.226427	0.3947	0.518546	0.58013	0.573626	0.514602	0.426764	0.328981	0.226232	0.116489	-0.000590682	-0.111771	-0.201426	-0.256553	-0.280665	-0.280824	-0.269362	-0.248433	-0.222735	-0.189597	-0.150963	-0.113388	-0.0899248	-0.0919939	-0.124742	-0.180614	-0.241672	-0.28599	-0.299301	-0.278408	-0.234584	-0.181157	-0.13667	-0.109099	-0.100026	-0.099731	-0.100013	-0.087037	-0.0536567	-0.0047428	0.0442396	0.0733889	0.0695517	0.0338116	-0.0192211	-0.0753121
			0.260791	0.341756	0.371976	0.344095	0.279443	0.211257	0.158466	0.136113	0.14291	0.176987	0.221575	0.256397	0.260454	0.228556	0.179804	0.142577	0.137423	0.170301	0.225521	0.283026	0.318175	0.32493	0.30004	0.255252	0.197562	0.136789	0.0688719	-0.000401606	-0.0656956	-0.116377	-0.149013	-0.155255	-0.127977	-0.0610736	0.0507265	0.195963	0.348283	0.483551	0.58346	0.637428	0.637245	0.579782	0.46868	0.321137	0.166381	0.044152	-0.0248565
			0.0865419	0.0424925	0.00181454	-0.0295858	-0.0425264	-0.0352734	-0.0158491	0.00389857	0.0145399	0.0128932	-0.00074575	-0.019599	-0.0308328	-0.0245185	-0.000813852	0.0320012	0.0576035	0.0698089	0.0646618	0.0475251	0.026988	0.0102248	-0.00517406	-0.0250816	-0.0581269	-0.102784	-0.155557	-0.198882	-0.222347	-0.225542	-0.223536	-0.228268	-0.244011	-0.259032	-0.257932	-0.235163	-0.1972	-0.155083	-0.125205	-0.0996352	-0.0674298	-0.0125044	0.0718293	0.169397	0.24776	0.275885	0.245513
			-0.275536	-0.303017	-0.297468	-0.277594	-0.255001	-0.234414	-0.207117	-0.163448	-0.0980545	-0.0165877	0.0605838	0.11752	0.134096	0.112408	0.0670126	0.0208689	-0.0127908	-0.0351865	-0.0590934	-0.0964804	-0.139521	-0.171449	-0.166158	-0.118703	-0.0446451	0.030908	0.0807831	0.0943081	0.079919	0.0499108	0.0181339	-0.0113796	-0.0360996	-0.0512972	-0.0523591	-0.0311594	0.00793823	0.0516447	0.0810386	0.0743467	0.0253912	-0.0575279	-0.159968	-0.263519	-0.34623	-0.390796	-0.384982
			0.134644	0.0276837	-0.0879639	-0.184149	-0.245174	-0.269654	-0.263474	-0.235996	-0.202079	-0.167078	-0.1373	-0.108136	-0.0717882	-0.026079	0.0192955	0.0541009	0.0704703	0.0642148	0.0436802	0.0196089	-0.00195329	-0.0173917	-0.0260007	-0.0340807	-0.0462284	-0.0695953	-0.106034	-0.154952	-0.205536	-0.24567	-0.266484	-0.269278	-0.257621	-0.241963	-0.227468	-0.207775	-0.17958	-0.136211	-0.0792488	-0.0195045	0.0301663	0.0583764	0.0617641	0.0469463	0.0288378	0.0221662	0.0273899
			0.24874	0.215941	0.19412	0.179058	0.161487	0.138891	0.104535	0.0671026	0.040361	0.0314036	0.0408458	0.0575479	0.0645166	0.0492759	0.00591721	-0.0590444	-0.134054	-0.206549	-0.261131	-0.286537	-0.284936	-0.259003	-0.219859	-0.177705	-0.134666	-0.0891965	-0.0372446	0.018433	0.0807361	0.148167	0.220317	0.302559	0.390708	0.473034	0.525105	0.51694	0.431584	0.276955	0.0850567	-0.100145	-0.246249	-0.339755	-0.38207	-0.386175	-0.363564	-0.330885	-0.29712
			-0.234478	-0.208766	-0.190696	-0.188491	-0.205385	-0.235992	-0.273757	-0.308369	-0.332131	-0.33701	-0.31699	-0.270484	-0.204174	-0.133184	-0.0763006	-0.0475061	-0.0511833	-0.0825106	-0.127993	-0.169755	-0.185243	-0.157504	-0.0843573	0.0103885	0.0989108	0.157107	0.184126	0.190973	0.178921	0.144286	0.0814366	-0.000920325	-0.0823471	-0.132296	-0.135052	-0.0959971	-0.0405323	-0.00394662	-0.0117328	-0.0672514	-0.150466	-0.236131	-0.300661	-0.329522	-0.325043	-0.289838	-0.230523
			-0.133924	-0.0646477	-0.0369518	-0.0596907	-0.118294	-0.179598	-0.207155	-0.183956	-0.11963	-0.0420902	0.0231018	0.0634286	0.0789332	0.0789043	0.0722439	0.0679016	0.0803053	0.122697	0.19092	0.265364	0.315519	0.316113	0.261154	0.172504	0.077188	0.00393113	-0.039395	-0.0627901	-0.0865593	-0.122703	-0.171108	-0.218862	-0.251095	-0.268093	-0.280887	-0.297485	-0.319126	-0.332413	-0.32025	-0.274956	-0.207228	-0.141218	-0.102729	-0.105406	-0.14925	-0.225109	-0.324132
			-0.0923713	-0.134497	-0.183402	-0.218959	-0.227659	-0.201246	-0.146048	-0.082928	-0.0317128	-0.0165225	-0.03995	-0.0870895	-0.134953	-0.164466	-0.174407	-0.16063	-0.129034	-0.0774863	-0.010697	0.0585302	0.105307	0.111186	0.0745448	0.00688022	-0.0729803	-0.152505	-0.22224	-0.281421	-0.331116	-0.363242	-0.376272	-0.361646	-0.321759	-0.253891	-0.163084	-0.0649611	0.0271855	0.0913672	0.124923	0.131285	0.120992	0.0936025	0.0503491	0.00228263	-0.0373448	-0.0509753	-0.0398705
			0.132534	0.163493	0.18491	0.193472	0.192982	0.174064	0.141508	0.0946759	0.0415687	-0.000466776	-0.0228525	-0.00857479	0.0412917	0.114754	0.184015	0.221998	0.208516	0.147263	0.071119	0.00514743	-0.0210814	-0.00887474	0.0216639	0.0431236	0.0337854	-0.010225	-0.0737013	-0.131745	-0.163508	-0.150373	-0.0970278	-0.0166133	0.0729888	0.153098	0.225751	0.298128	0.383027	0.479558	0.569765	0.622634	0.632039	0.598324	0.546863	0.496498	0.456806	0.422481	0.378222
			-0.110836	-0.0965147	-0.0992526	-0.107533	-0.109359	-0.0918001	-0.0566009	-0.0124261	0.0373278	0.0911181	0.1475	0.198888	0.230735	0.222583	0.167959	0.089949	0.0148217	-0.0263527	-0.030675	-0.00907377	0.0137278	0.0208776	0.0194843	0.018186	0.0395829	0.0930374	0.169635	0.238025	0.263875	0.230662	0.153641	0.070328	0.00620581	-0.0301068	-0.0491451	-0.0666181	-0.0815726	-0.0966419	-0.100606	-0.0948077	-0.0775339	-0.0523662	-0.0291421	-0.0141538	-0.0132686	-0.0158946	-0.0100104
			-0.16999	-0.169013	-0.147512	-0.110215	-0.0686179	-0.024708	0.0179911	0.0551019	0.0808562	0.0798319	0.0421089	-0.035222	-0.139089	-0.24566	-0.32746	-0.366056	-0.363856	-0.337159	-0.31269	-0.306343	-0.321996	-0.350538	-0.375214	-0.380485	-0.355199	-0.301862	-0.230766	-0.159565	-0.0979673	-0.0533835	-0.0284899	-0.0206582	-0.0282542	-0.0490739	-0.0778888	-0.111798	-0.15238	-0.201102	-0.25855	-0.31911	-0.374499	-0.418247	-0.446065	-0.463251	-0.46901	-0.463824	-0.446426
Z-Values relative to picture 2 (picture 2 preferred, second response)
	Concept Neuron	Time relative to picture 1 (ms)	-500	-480	-460	-440	-420	-400	-380	-360	-340	-320	-300	-280	-260	-240	-220	-200	-180	-160	-140	-120	-100	-80	-60	-40	-20	0	20	40	60	80	100	120	140	160	180	200	220	240	260	280	300	320	340	360	380	400	420
			-0.0456838	-0.0525879	-0.053247	-0.0505893	-0.0479818	-0.0425986	-0.0294342	-0.000842432	0.0458429	0.10601	0.171381	0.234807	0.296492	0.356079	0.412855	0.458766	0.481614	0.478479	0.457921	0.439658	0.43723	0.451478	0.470483	0.479043	0.466274	0.431395	0.382391	0.327483	0.274967	0.230982	0.199422	0.184359	0.184665	0.211221	0.285025	0.452376	0.792956	1.39454	2.33001	3.58737	5.03384	6.43338	7.52375	8.11223	8.14024	7.68029	6.88866
			-0.130193	-0.165422	-0.186699	-0.183706	-0.157996	-0.124078	-0.0958146	-0.0838225	-0.0897401	-0.112577	-0.142617	-0.167124	-0.183174	-0.181365	-0.161076	-0.126072	-0.0808791	-0.0343634	0.00465499	0.0268389	0.0369131	0.039348	0.0444583	0.0593958	0.0799074	0.0929496	0.0923691	0.087026	0.0790393	0.070762	0.0565478	0.0286176	0.000641099	0.0046571	0.0819012	0.289754	0.684849	1.28211	2.03578	2.82347	3.47325	3.83933	3.85139	3.54776	3.04186	2.47087	1.95915
			0.129824	0.163403	0.177752	0.146616	0.0660443	-0.0385009	-0.133819	-0.19067	-0.205271	-0.185795	-0.14536	-0.0854029	-0.00564984	0.0866426	0.17522	0.23758	0.253322	0.218505	0.148197	0.0634171	-0.0168249	-0.0828801	-0.133972	-0.158537	-0.146049	-0.0909212	-0.00639084	0.0851114	0.15714	0.196873	0.206919	0.194126	0.161552	0.110304	0.0468418	-0.0142743	-0.05116	-0.0385398	0.0387155	0.186636	0.404871	0.709896	1.14913	1.76999	2.60161	3.59066	4.62842
			0.0508611	0.0767152	0.0883787	0.0945439	0.108279	0.132169	0.160855	0.1869	0.207614	0.219992	0.225426	0.222749	0.209296	0.184433	0.156525	0.140942	0.138679	0.144409	0.145353	0.127191	0.0896764	0.0445969	0.000953722	-0.0322117	-0.0570382	-0.0776989	-0.0974493	-0.115468	-0.125922	-0.126747	-0.108	-0.0704969	-0.0181084	0.0436375	0.124723	0.246545	0.435408	0.696773	1.00853	1.32754	1.61123	1.83776	2.0032	2.10831	2.16014	2.15642	2.09493
			0.282089	0.221859	0.141079	0.0692298	0.0235972	0.00717914	0.0130463	0.0364747	0.0784912	0.142067	0.227596	0.319393	0.385649	0.411049	0.402875	0.374796	0.341717	0.307036	0.270258	0.238753	0.22422	0.234881	0.263432	0.294345	0.308878	0.297156	0.258516	0.209896	0.171043	0.157858	0.178836	0.229085	0.290254	0.340146	0.366698	0.372108	0.369988	0.378618	0.428319	0.543522	0.755874	1.08077	1.48704	1.90956	2.27592	2.53687	2.6883
			-0.0553034	-0.0747957	-0.0815019	-0.0678398	-0.037225	-0.00131847	0.0287622	0.042498	0.0411113	0.0289878	0.0140552	0.00349203	-0.00444943	-0.0178958	-0.0397922	-0.0690677	-0.0955562	-0.113539	-0.122734	-0.130572	-0.145969	-0.16722	-0.186994	-0.194272	-0.180132	-0.149255	-0.112713	-0.0799731	-0.0550651	-0.035	-0.0117254	0.0198071	0.067435	0.142827	0.261422	0.443666	0.694967	1.00504	1.3382	1.64827	1.90569	2.10636	2.27848	2.46177	2.68916	2.95665	3.23365
			0.150861	0.224345	0.246843	0.219009	0.152174	0.0681828	-0.0144899	-0.0799209	-0.114375	-0.113025	-0.0760085	-0.0216332	0.0186807	0.0249174	-0.00494266	-0.056431	-0.0970521	-0.101246	-0.0630934	0.0133037	0.104871	0.192333	0.250596	0.268606	0.250173	0.214876	0.184824	0.177772	0.196478	0.228897	0.254883	0.266183	0.265122	0.276623	0.323404	0.425201	0.58385	0.794357	1.03801	1.28401	1.48106	1.58106	1.5461	1.38041	1.13212	0.863211	0.628322
			-0.326889	-0.249191	-0.167871	-0.08597	-0.0114587	0.0502097	0.0957616	0.12228	0.130719	0.126396	0.108094	0.0781388	0.04142	0.00181305	-0.0342073	-0.0640943	-0.0820764	-0.0805671	-0.0439378	0.0432451	0.181978	0.354617	0.526726	0.656995	0.718428	0.715989	0.674305	0.63755	0.643212	0.707059	0.824186	0.986376	1.2043	1.54286	2.11264	3.03056	4.33008	5.88528	7.42189	8.59876	9.17089	9.09089	8.51135	7.69918	6.90324	6.26885	5.82439
			-0.0627841	-0.0367456	-0.00988163	0.00169941	-0.000570659	-0.0048094	0.00332092	0.0264328	0.0575672	0.0748584	0.0684291	0.0326464	-0.0213563	-0.0801038	-0.131176	-0.160982	-0.151088	-0.0980263	-0.00206163	0.126828	0.258805	0.365184	0.42559	0.426508	0.383204	0.320883	0.267398	0.243688	0.252804	0.289167	0.3361	0.383877	0.430412	0.486066	0.567524	0.686237	0.852955	1.05893	1.28765	1.49982	1.67103	1.79253	1.86334	1.89618	1.89183	1.86067	1.813
			0.044604	0.00445899	0.00138577	0.0495202	0.143376	0.256171	0.361212	0.444528	0.509643	0.565471	0.625141	0.688531	0.738214	0.757398	0.72361	0.636582	0.509191	0.365089	0.229354	0.113908	0.0317918	-0.0162498	-0.0261665	0.00268727	0.0600393	0.143384	0.254383	0.389809	0.537262	0.664419	0.740107	0.749296	0.703998	0.647274	0.627284	0.686665	0.836371	1.08791	1.42351	1.85273	2.35304	2.89235	3.39182	3.76051	3.92534	3.86019	3.59923
			0.263938	0.262013	0.235216	0.206444	0.196172	0.215515	0.257224	0.307348	0.350151	0.382825	0.401577	0.410646	0.408807	0.393833	0.36806	0.32902	0.274242	0.210683	0.150122	0.110416	0.105109	0.135893	0.196114	0.2725	0.34946	0.416835	0.467944	0.504816	0.524654	0.53235	0.544473	0.579751	0.665223	0.821613	1.07393	1.44823	1.97759	2.67024	3.48858	4.32389	5.018	5.42263	5.4631	5.17153	4.66434	4.08184	3.54771
			-0.4064	-0.407517	-0.412224	-0.418605	-0.42458	-0.426669	-0.419809	-0.402134	-0.371569	-0.332741	-0.294773	-0.268605	-0.262239	-0.276672	-0.303166	-0.329188	-0.341537	-0.333896	-0.305782	-0.26166	-0.204857	-0.143454	-0.0864046	-0.0464258	-0.0334296	-0.0501921	-0.0855543	-0.124571	-0.154114	-0.17008	-0.175138	-0.169067	-0.128581	-0.0132497	0.231194	0.661059	1.29426	2.08431	2.90831	3.6014	4.01952	4.10193	3.8884	3.48627	3.01806	2.56838	2.18033
			0.0267057	0.0687818	0.103483	0.129043	0.144647	0.1486	0.135409	0.10555	0.0605479	0.0134342	-0.022222	-0.0340789	-0.0195321	0.013457	0.0524664	0.0885214	0.110448	0.115707	0.10658	0.0883309	0.0653817	0.0445057	0.0250048	0.00997389	0.000377457	-0.000541419	0.0053993	0.0137512	0.0212064	0.0233693	0.0237061	0.0309265	0.05534	0.1047	0.195819	0.34621	0.57138	0.86952	1.20634	1.5238	1.75783	1.86208	1.82374	1.66636	1.43707	1.18361	0.945077
			-0.0699212	-0.130419	-0.19379	-0.238223	-0.249594	-0.224309	-0.172594	-0.108238	-0.053849	-0.0150088	0.00991893	0.0336194	0.0674104	0.113582	0.160399	0.192663	0.19909	0.185705	0.163999	0.160521	0.194279	0.270039	0.366257	0.446992	0.470801	0.422818	0.317491	0.197593	0.105107	0.0652882	0.0769565	0.124253	0.194377	0.327064	0.570902	1.01495	1.73135	2.7442	3.96418	5.18303	6.10769	6.47756	6.18691	5.3338	4.16721	2.9646	1.92647
			-0.0867152	-0.0787226	-0.072886	-0.0657779	-0.0595684	-0.0455712	-0.0197423	0.0117963	0.0410241	0.0684086	0.0995878	0.144013	0.210546	0.28322	0.347931	0.392121	0.420964	0.442774	0.466266	0.498428	0.528579	0.552553	0.556109	0.546769	0.540218	0.568606	0.645803	0.760463	0.874877	0.946123	0.960064	0.935277	0.925589	0.976201	1.12661	1.4025	1.77845	2.19299	2.54172	2.72821	2.70629	2.51252	2.23283	1.96421	1.75141	1.59143	1.45136
			-0.0850973	-0.0484248	-0.0205487	-0.00247091	0.00854966	0.0124392	0.00961028	-0.00200119	-0.0196812	-0.0411081	-0.0562778	-0.0581445	-0.0375342	0.00668959	0.0716122	0.146965	0.217202	0.273629	0.316378	0.349927	0.388216	0.434206	0.484252	0.533894	0.575632	0.603969	0.621176	0.627351	0.625696	0.632703	0.690776	0.848698	1.1942	1.8163	2.78227	4.07153	5.53939	6.91108	7.88212	8.23797	7.94975	7.15403	6.0898	4.98703	4.00661	3.21763	2.63582
			-0.0698908	-0.105913	-0.125471	-0.132216	-0.124418	-0.100358	-0.0605885	-0.0085754	0.0508	0.106529	0.147603	0.167263	0.168286	0.162311	0.161824	0.169266	0.176435	0.168934	0.141418	0.106081	0.0853848	0.097712	0.146508	0.218728	0.286798	0.331202	0.340795	0.323008	0.288041	0.248159	0.216149	0.212524	0.276123	0.474741	0.86469	1.48758	2.31203	3.22879	4.07342	4.68845	4.98813	4.98527	4.75239	4.39068	3.97892	3.56621	3.17888
			-0.455249	-0.431423	-0.398639	-0.363925	-0.334462	-0.313854	-0.304329	-0.302997	-0.304577	-0.305744	-0.304384	-0.303164	-0.30626	-0.319052	-0.341753	-0.369891	-0.393967	-0.407044	-0.408503	-0.400981	-0.39059	-0.380867	-0.375491	-0.375395	-0.381403	-0.394496	-0.41373	-0.436932	-0.460135	-0.479771	-0.494675	-0.504132	-0.507968	-0.506121	-0.497648	-0.475263	-0.433681	-0.365654	-0.262858	-0.123443	0.0492057	0.236404	0.407831	0.531792	0.587629	0.573116	0.508081
			0.0411179	0.051932	0.0447614	0.0122234	-0.0393578	-0.087593	-0.113085	-0.11395	-0.0881821	-0.0483971	0.00840311	0.0835596	0.175455	0.277142	0.375398	0.460416	0.526422	0.566555	0.574749	0.542845	0.457008	0.322758	0.163741	0.0239564	-0.0526358	-0.0444483	0.0411999	0.177075	0.325801	0.44728	0.514552	0.504695	0.425636	0.301886	0.1825	0.130654	0.201143	0.442142	0.85637	1.40266	1.99469	2.51996	2.89336	3.08497	3.13231	3.09554	3.0162
			0.0628545	0.11514	0.185288	0.250668	0.284755	0.261699	0.178917	0.0573754	-0.0712107	-0.173185	-0.221086	-0.207566	-0.136997	-0.0221302	0.113964	0.246432	0.362549	0.441221	0.481713	0.487241	0.464648	0.412973	0.332205	0.224624	0.100537	-0.018131	-0.114849	-0.176256	-0.201067	-0.175168	-0.0838932	0.0716081	0.281346	0.504721	0.694903	0.817696	0.871836	0.886395	0.898789	0.938287	1.00551	1.08706	1.16467	1.2147	1.22253	1.19029	1.13396
			-0.266569	-0.261514	-0.224342	-0.155372	-0.0641842	0.0306393	0.106272	0.140711	0.122639	0.0623333	-0.0163917	-0.0802953	-0.104999	-0.0881562	-0.0470458	-0.0101372	-0.00307033	-0.0218567	-0.057184	-0.0884973	-0.105055	-0.106056	-0.0871292	-0.049312	0.00314109	0.0667796	0.123161	0.158266	0.156716	0.119047	0.0596664	0.011618	0.00970314	0.0958099	0.308088	0.663274	1.13917	1.66371	2.12957	2.45226	2.58472	2.53979	2.36112	2.10363	1.80495	1.49325	1.1904
			-0.172291	-0.217294	-0.267779	-0.311079	-0.340342	-0.342999	-0.326312	-0.291444	-0.245767	-0.201204	-0.161172	-0.132129	-0.110296	-0.087061	-0.0532623	-0.00268351	0.0569053	0.117701	0.166148	0.190634	0.190585	0.172857	0.139332	0.09215	0.0233663	-0.0674139	-0.173262	-0.278517	-0.363826	-0.419978	-0.429677	-0.360687	-0.176903	0.16745	0.739456	1.56999	2.63591	3.79608	4.82989	5.51912	5.73062	5.46209	4.80609	3.89913	2.88066	1.87879	0.997268
			-0.181962	-0.172765	-0.154643	-0.128641	-0.0941476	-0.0550568	-0.0170235	0.0146433	0.0376417	0.0472852	0.0478319	0.0470443	0.0522634	0.062469	0.0696649	0.0584033	0.021769	-0.0363076	-0.102813	-0.162621	-0.207189	-0.229773	-0.228646	-0.210306	-0.185257	-0.170772	-0.181515	-0.219028	-0.275255	-0.330781	-0.369547	-0.382907	-0.367737	-0.322566	-0.242756	-0.106478	0.111208	0.423854	0.82129	1.25857	1.66872	1.98617	2.16928	2.20446	2.10412	1.9012	1.6327
			-0.0960143	-0.137855	-0.173201	-0.187388	-0.178537	-0.156118	-0.137017	-0.133558	-0.153293	-0.194732	-0.247422	-0.291197	-0.307445	-0.290715	-0.247696	-0.192771	-0.138049	-0.0879027	-0.0429327	-0.00624431	0.0234496	0.0453584	0.0651905	0.0861798	0.106012	0.121728	0.123993	0.111561	0.0913196	0.0728557	0.0656028	0.0856217	0.144086	0.256302	0.429515	0.652573	0.900203	1.12463	1.27871	1.34006	1.30462	1.20123	1.05651	0.890254	0.710031	0.520782	0.32998
			0.0809945	0.243124	0.369456	0.425483	0.40689	0.328723	0.223046	0.126781	0.0652879	0.045248	0.0565681	0.0779553	0.081587	0.0723186	0.0726724	0.104286	0.16931	0.250037	0.313118	0.342009	0.342392	0.32886	0.311719	0.291547	0.272999	0.266766	0.288639	0.344111	0.409835	0.45202	0.442292	0.385483	0.325513	0.322046	0.428957	0.67953	1.07153	1.58104	2.15996	2.73559	3.21616	3.5157	3.57295	3.38326	3.00575	2.53701	2.09276
			-0.19524	-0.210305	-0.210509	-0.184353	-0.134206	-0.075508	-0.0316984	-0.0132516	-0.0174439	-0.024194	-0.0190883	0.00963725	0.0615677	0.119311	0.165974	0.180455	0.159769	0.116314	0.0706118	0.039391	0.0286126	0.0270723	0.0230774	0.0127441	0.00352233	0.0061649	0.0207012	0.0333285	0.0308296	0.00190315	-0.0456771	-0.0863879	-0.0849881	0.00093726	0.204539	0.546646	1.02072	1.57845	2.11523	2.50972	2.66235	2.55323	2.25774	1.90004	1.60427	1.44497	1.43757
			-0.106712	-0.13085	-0.127788	-0.102928	-0.0670463	-0.0370813	-0.0246492	-0.0310125	-0.0515133	-0.0761302	-0.0979512	-0.106413	-0.0924816	-0.0611615	-0.0209315	0.0114351	0.0300631	0.0452926	0.0723321	0.115547	0.164203	0.191067	0.180077	0.132307	0.0646143	0.00603884	-0.0308025	-0.0474157	-0.0619835	-0.0904566	-0.129399	-0.159796	-0.153928	-0.0822889	0.0898272	0.382265	0.823127	1.40867	2.09292	2.75494	3.2434	3.43124	3.2786	2.85553	2.2926	1.72742	1.25183
			-0.112631	-0.123665	-0.127558	-0.139822	-0.171403	-0.223047	-0.292211	-0.363926	-0.424804	-0.466101	-0.474069	-0.44723	-0.383749	-0.2825	-0.150469	0.000826248	0.148394	0.262309	0.320231	0.308203	0.237985	0.137272	0.0371753	-0.0416717	-0.0999833	-0.154341	-0.211756	-0.269212	-0.309557	-0.315351	-0.27434	-0.180338	-0.0299557	0.192047	0.529006	1.03606	1.76235	2.69186	3.67953	4.48782	4.8807	4.74721	4.17073	3.36491	2.55866	1.90209	1.42676
			-0.17767	-0.15261	-0.0986634	-0.0222066	0.0534198	0.101108	0.100287	0.055099	-0.0103759	-0.0730853	-0.117776	-0.139054	-0.142145	-0.128651	-0.0974226	-0.045567	0.0311876	0.12796	0.228441	0.301775	0.329254	0.306231	0.25585	0.204191	0.177745	0.183108	0.21333	0.257966	0.303618	0.33534	0.344475	0.327119	0.306437	0.322916	0.443752	0.725822	1.22051	1.93738	2.82522	3.76903	4.6049	5.18321	5.40761	5.27552	4.85051	4.2201	3.46574
			-0.0682813	-0.0748523	-0.0672674	-0.0446856	-0.0165756	0.00212579	-0.0024578	-0.0340066	-0.0793395	-0.125712	-0.154441	-0.149795	-0.112099	-0.048597	0.0199009	0.0715076	0.100274	0.109773	0.113684	0.116296	0.119665	0.116486	0.110887	0.103628	0.113515	0.14984	0.217585	0.306308	0.392933	0.44981	0.462399	0.43421	0.39108	0.385929	0.496698	0.802086	1.358	2.17789	3.2082	4.31483	5.32406	6.05408	6.36652	6.22116	5.67539	4.84971	3.88658
			-0.272652	-0.247361	-0.241562	-0.253579	-0.274282	-0.291321	-0.300702	-0.301981	-0.301606	-0.301369	-0.308011	-0.318427	-0.329994	-0.327029	-0.300806	-0.240397	-0.157284	-0.0693855	0.00341633	0.0500116	0.0687625	0.0683529	0.0577884	0.0462288	0.0426395	0.0519282	0.0700634	0.0904334	0.101349	0.119479	0.168573	0.310674	0.61233	1.1272	1.85244	2.70206	3.53498	4.19471	4.56912	4.62245	4.38983	3.94578	3.37524	2.76111	2.16706	1.63758	1.18612
			-0.0915097	-0.0882909	-0.0935962	-0.108301	-0.126061	-0.142912	-0.155201	-0.165311	-0.173619	-0.176172	-0.167388	-0.148238	-0.126947	-0.11225	-0.112659	-0.124568	-0.136656	-0.138903	-0.12902	-0.115086	-0.109728	-0.119289	-0.142468	-0.167929	-0.185503	-0.190469	-0.186241	-0.181003	-0.183133	-0.192293	-0.205229	-0.209193	-0.186934	-0.100064	0.0885884	0.445192	1.01144	1.81806	2.81066	3.87774	4.86011	5.5854	5.92964	5.84371	5.36887	4.61232	3.71365
			-0.056321	-0.0275818	0.0319705	0.108063	0.170001	0.192184	0.164368	0.0970737	0.0125893	-0.0788029	-0.168619	-0.259764	-0.340121	-0.395646	-0.411461	-0.387999	-0.347144	-0.308209	-0.28755	-0.282596	-0.289691	-0.291554	-0.282486	-0.252935	-0.208118	-0.154102	-0.104026	-0.0702302	-0.0505808	-0.0537047	-0.0730127	-0.0989437	-0.102249	-0.05977	0.057266	0.263829	0.542249	0.868207	1.1757	1.40527	1.51829	1.53503	1.50084	1.46942	1.4691	1.49168	1.51102
			-0.200747	-0.206276	-0.19721	-0.179907	-0.16573	-0.163882	-0.180288	-0.212314	-0.251018	-0.286666	-0.312083	-0.321624	-0.316849	-0.30112	-0.27709	-0.237124	-0.173848	-0.089093	0.00127834	0.0736949	0.122668	0.152425	0.187093	0.233694	0.28139	0.302199	0.275111	0.209749	0.142659	0.131909	0.233578	0.50398	0.96254	1.58954	2.29683	2.95294	3.44907	3.71196	3.72709	3.50632	3.09085	2.53857	1.93166	1.35553	0.876678	0.511402	0.259742
			0.102297	0.0314738	-0.0291451	-0.0734807	-0.103995	-0.128709	-0.158056	-0.193019	-0.223402	-0.237914	-0.229014	-0.196556	-0.145282	-0.0900066	-0.0423143	-0.0156953	-0.0205392	-0.0555075	-0.109333	-0.166202	-0.216311	-0.251978	-0.275757	-0.293785	-0.298071	-0.289539	-0.259302	-0.195822	-0.0921185	0.0660934	0.294938	0.634231	1.1157	1.74968	2.5108	3.32515	4.0874	4.6843	5.01427	5.01669	4.69653	4.12763	3.43175	2.74652	2.15971	1.71636	1.38295
			0.625033	0.558253	0.48243	0.402046	0.317143	0.222089	0.120814	0.0231322	-0.0536199	-0.0980029	-0.113572	-0.114045	-0.109389	-0.109982	-0.111267	-0.106647	-0.0925309	-0.0676311	-0.0313165	0.0132493	0.0646817	0.117053	0.161835	0.19486	0.210875	0.215831	0.214449	0.22563	0.276471	0.392415	0.585813	0.844152	1.14707	1.46729	1.8037	2.14983	2.48763	2.7765	2.96604	3.0135	2.90179	2.64534	2.27271	1.83016	1.36198	0.923487	0.553693
			0.0793753	0.0401075	-0.00309704	-0.0468134	-0.0878501	-0.118247	-0.127485	-0.112788	-0.0828798	-0.0584592	-0.0629131	-0.108234	-0.183707	-0.274611	-0.35483	-0.398683	-0.393648	-0.347512	-0.279878	-0.22083	-0.192161	-0.193964	-0.209617	-0.216716	-0.199552	-0.160049	-0.103354	-0.0419959	0.0245782	0.108753	0.226021	0.388183	0.591199	0.824211	1.08639	1.3848	1.71498	2.04739	2.32883	2.50485	2.54054	2.4317	2.19885	1.86539	1.45867	1.01225	0.565659
			0.379365	0.512175	0.607998	0.627089	0.550606	0.395266	0.198535	0.00577317	-0.14545	-0.234108	-0.26207	-0.24227	-0.194452	-0.144009	-0.104086	-0.0746491	-0.0467042	-0.00474123	0.0596278	0.133037	0.187886	0.201427	0.163527	0.0868895	-0.00443434	-0.0847454	-0.141965	-0.174075	-0.13947	0.00238108	0.342652	1.00548	2.08033	3.52672	5.12953	6.56422	7.52292	7.88493	7.72648	7.25227	6.6607	6.08124	5.57351	5.14776	4.79841	4.47215	4.13343
			-0.12194	-0.226198	-0.289953	-0.323325	-0.331719	-0.322867	-0.294762	-0.246679	-0.173525	-0.0826075	0.0155065	0.0964269	0.144481	0.152897	0.138258	0.122171	0.12656	0.165543	0.247109	0.362185	0.499692	0.640924	0.783889	0.928817	1.07478	1.19793	1.2647	1.23536	1.10003	0.870671	0.594046	0.324095	0.122861	0.0488438	0.136408	0.378094	0.707454	1.02689	1.25108	1.33345	1.27377	1.10705	0.874159	0.626928	0.406014	0.240223	0.146043
			0.202098	0.222585	0.216172	0.180561	0.120416	0.0562882	-0.00211872	-0.0472873	-0.0794761	-0.0942155	-0.0835781	-0.0409671	0.0303094	0.116352	0.19345	0.238174	0.237763	0.189588	0.118962	0.0618961	0.0466917	0.0866859	0.171099	0.269228	0.361035	0.428821	0.468208	0.482157	0.471116	0.442011	0.406155	0.37694	0.368962	0.397882	0.471272	0.608344	0.825326	1.14266	1.54294	1.96676	2.31625	2.49707	2.4676	2.25125	1.9033	1.48633	1.04235
			0.287662	0.273184	0.264477	0.284446	0.346783	0.431532	0.506557	0.545404	0.528131	0.444617	0.307302	0.138801	-0.0186674	-0.125737	-0.151296	-0.100988	-0.00707809	0.0907058	0.160949	0.188767	0.191955	0.196469	0.213488	0.239438	0.247225	0.216616	0.147001	0.0556736	-0.0309994	-0.0971563	-0.139471	-0.164603	-0.17709	-0.162809	-0.118265	-0.0370812	0.0723332	0.201108	0.361183	0.577331	0.882178	1.29032	1.76117	2.20034	2.49399	2.5471	2.35072
			0.416549	0.53529	0.634409	0.705626	0.748852	0.777887	0.810101	0.855045	0.906106	0.940203	0.935318	0.888596	0.809544	0.720647	0.645499	0.58694	0.544553	0.520531	0.513846	0.515085	0.505229	0.46955	0.40024	0.311094	0.224319	0.152312	0.100168	0.0620346	0.0374623	0.0317205	0.0649422	0.165948	0.353701	0.656628	1.09095	1.639	2.24975	2.80697	3.18175	3.27488	3.06249	2.61721	2.07678	1.58152	1.23	1.02809	0.94337
			-0.305215	-0.259828	-0.192913	-0.11627	-0.0462415	-0.00198897	0.0042233	-0.0257938	-0.0808155	-0.142258	-0.191105	-0.215234	-0.222119	-0.223901	-0.238722	-0.263482	-0.294353	-0.304017	-0.284003	-0.2267	-0.140858	-0.050718	0.0242148	0.0625646	0.0617483	0.0306949	-0.00719106	-0.0431948	-0.0436589	0.0366444	0.266482	0.745724	1.58311	2.8372	4.40721	6.01845	7.2873	7.88944	7.7355	7.0149	6.04011	5.13293	4.47616	4.10328	3.94455	3.89451	3.84634
			-0.276133	-0.274013	-0.268456	-0.26319	-0.260317	-0.258667	-0.257667	-0.255644	-0.250473	-0.242062	-0.229436	-0.209442	-0.181448	-0.148828	-0.120153	-0.105421	-0.107389	-0.120159	-0.131624	-0.132186	-0.122175	-0.108546	-0.0987427	-0.0934452	-0.0868567	-0.0700503	-0.0340829	0.0213518	0.0905054	0.163506	0.25114	0.368818	0.568916	0.895732	1.35854	1.89569	2.40113	2.75768	2.91017	2.8768	2.736	2.58127	2.49761	2.53571	2.71078	2.97133	3.24165
			0.196227	0.193987	0.141109	0.0569435	-0.0240153	-0.0760126	-0.0912522	-0.0809003	-0.0626858	-0.0404368	-0.00325668	0.0593011	0.146767	0.233906	0.293784	0.298552	0.255368	0.184014	0.112729	0.0520877	-0.00481652	-0.0779106	-0.174047	-0.275406	-0.362953	-0.404272	-0.367914	-0.0692359	0.541233	1.76416	3.98219	7.41991	12.0662	17.5351	23.0297	27.7354	31.0715	32.7592	32.7935	31.3948	28.9912	26.1443	23.3761	21.1981	19.6094	18.5534	17.8496
			-0.227631	-0.262354	-0.281435	-0.280281	-0.27238	-0.272843	-0.287914	-0.306118	-0.307691	-0.267924	-0.176391	-0.0481399	0.0871637	0.18703	0.216512	0.164406	0.0423668	-0.114294	-0.260851	-0.355499	-0.372743	-0.302212	-0.156023	0.0294871	0.20594	0.32907	0.378498	0.36532	0.329146	0.328081	0.423829	0.655625	1.01986	1.44988	1.82909	2.052	2.05336	1.84796	1.51396	1.14075	0.80931	0.567734	0.442345	0.421859	0.489696	0.604546	0.73861
			0.462611	0.44286	0.415203	0.38488	0.350967	0.32456	0.307598	0.303125	0.306421	0.304438	0.282786	0.245171	0.203922	0.173548	0.165688	0.178981	0.203978	0.234496	0.269195	0.311183	0.355262	0.387041	0.383633	0.330954	0.238902	0.13004	0.0392929	-0.00958568	-0.00220258	0.0711722	0.228378	0.47888	0.87479	1.44684	2.16616	2.90702	3.48083	3.71735	3.57236	3.12984	2.55438	1.97777	1.46839	1.04354	0.700271	0.439337	0.266925
			-0.0513966	-0.0831935	-0.13604	-0.186234	-0.217636	-0.227515	-0.223036	-0.217832	-0.22282	-0.239588	-0.265803	-0.29364	-0.317637	-0.33876	-0.356941	-0.370481	-0.370653	-0.350111	-0.306125	-0.245564	-0.184451	-0.141127	-0.122927	-0.130135	-0.151957	-0.17581	-0.195708	-0.206183	-0.192176	-0.0808487	0.231242	0.905068	2.14961	4.14472	6.83963	9.83547	12.4679	14.0642	14.2939	13.2814	11.4708	9.34201	7.2409	5.34823	3.73505	2.4601	1.51873
			-0.0324679	-0.0428513	-0.0745072	-0.0949086	-0.078082	-0.022018	0.0481442	0.0967517	0.0933081	0.0437892	-0.0307452	-0.0957913	-0.133023	-0.138656	-0.126382	-0.102275	-0.0656752	-0.0150215	0.044537	0.105087	0.152491	0.178305	0.182404	0.181023	0.188862	0.210715	0.246361	0.290011	0.332686	0.404193	0.555262	0.865442	1.49018	2.55959	4.06135	5.75709	7.21238	7.99949	7.93102	7.12683	5.90688	4.58674	3.36645	2.32037	1.45492	0.792994	0.32559
			-0.0392966	-0.0669854	-0.0902774	-0.111403	-0.126633	-0.121883	-0.0804349	0.00131565	0.11544	0.245585	0.368229	0.462143	0.510663	0.502539	0.433231	0.322588	0.198461	0.0895739	0.0119327	-0.035661	-0.0628326	-0.0809574	-0.0963717	-0.110514	-0.124909	-0.133236	-0.136103	-0.139682	-0.152704	-0.174126	-0.198696	-0.207521	-0.169265	-0.0453738	0.225313	0.702792	1.42451	2.36133	3.40028	4.36973	5.10112	5.49861	5.5602	5.35367	4.97074	4.48635	3.94872
			-0.137523	-0.163912	-0.162551	-0.142703	-0.11328	-0.0897143	-0.0828928	-0.0944094	-0.124844	-0.163051	-0.195818	-0.212002	-0.201239	-0.165101	-0.113703	-0.0616853	-0.020893	-0.000331107	0.00856735	0.0119768	0.0214868	0.0368399	0.0487208	0.0489201	0.0222339	-0.0171167	-0.0528861	-0.0638257	-0.0313766	0.0517625	0.184692	0.37569	0.664132	1.10629	1.76672	2.67003	3.75076	4.85515	5.77786	6.34144	6.46188	6.16464	5.56334	4.80282	4.00971	3.26622	2.61034
			-0.287486	-0.28057	-0.288244	-0.300198	-0.307881	-0.303697	-0.282761	-0.241755	-0.189779	-0.13574	-0.0959463	-0.0759616	-0.0756865	-0.0848828	-0.097136	-0.111705	-0.132895	-0.163059	-0.197943	-0.23206	-0.258139	-0.278504	-0.294379	-0.300109	-0.294831	-0.269651	-0.230499	-0.19067	-0.164538	-0.159966	-0.180616	-0.218106	-0.256514	-0.271242	-0.251081	-0.19128	-0.0967418	0.0187232	0.153125	0.313675	0.507326	0.72998	0.96226	1.16976	1.31778	1.38316	1.3693
			-0.312598	-0.253642	-0.187042	-0.115359	-0.0565521	-0.0152828	0.00540677	0.0168133	0.0357326	0.0647067	0.0920311	0.100119	0.0727879	0.0195023	-0.0351257	-0.059599	-0.035366	0.0322973	0.110443	0.169891	0.188191	0.170706	0.12923	0.0868492	0.0627036	0.0641222	0.0849443	0.100673	0.0826617	0.0244867	-0.0569803	-0.123772	-0.138344	-0.072641	0.088659	0.377279	0.804253	1.36493	1.9835	2.54835	2.94302	3.08921	2.98138	2.67794	2.27703	1.87202	1.51917
			0.119546	0.0878799	0.0533649	0.0207302	-0.00965014	-0.0320255	-0.044434	-0.0431654	-0.0294833	-0.00496118	0.0210068	0.0356134	0.0278089	-0.007284	-0.0632034	-0.119803	-0.161797	-0.175825	-0.16752	-0.147715	-0.128119	-0.110828	-0.0957237	-0.0806527	-0.0719809	-0.0798925	-0.107217	-0.152725	-0.197509	-0.219804	-0.20889	-0.167198	-0.10984	-0.0535115	0.00989298	0.0925418	0.231079	0.449719	0.750786	1.09575	1.41036	1.61346	1.65668	1.54516	1.33135	1.09448	0.894011
			-0.316766	-0.310398	-0.277235	-0.226113	-0.170771	-0.122411	-0.084357	-0.0554159	-0.0304554	-0.00966991	0.00261275	0.000847517	-0.0173797	-0.0483025	-0.082488	-0.116356	-0.145188	-0.174703	-0.205291	-0.231778	-0.241117	-0.222279	-0.169507	-0.0872114	0.00941407	0.101303	0.17495	0.225303	0.259682	0.30105	0.383053	0.558196	0.915499	1.54306	2.49206	3.71998	5.0644	6.30551	7.22665	7.70647	7.72915	7.35997	6.71085	5.90478	5.05995	4.27573	3.61466
			0.0214852	0.0182306	0.0146242	0.0242127	0.0453996	0.0582577	0.0473777	0.0102617	-0.0382011	-0.0777087	-0.0974073	-0.089553	-0.0568694	-0.00323759	0.057992	0.110047	0.135826	0.129616	0.103824	0.06962	0.0441268	0.0332309	0.0326456	0.0374256	0.0491736	0.0650759	0.0897594	0.124158	0.166129	0.225346	0.318447	0.485379	0.775204	1.25635	1.98429	2.94617	4.03851	5.05895	5.78164	6.04582	5.83369	5.25132	4.46422	3.6317	2.84945	2.17107	1.6188
			-0.240582	-0.306436	-0.395464	-0.484095	-0.550771	-0.575565	-0.557655	-0.507629	-0.444452	-0.381919	-0.324051	-0.27044	-0.229461	-0.213001	-0.234757	-0.294004	-0.371611	-0.44058	-0.485446	-0.500183	-0.491758	-0.463512	-0.416787	-0.357345	-0.295492	-0.248757	-0.228687	-0.244496	-0.299047	-0.386578	-0.487525	-0.578247	-0.630645	-0.623809	-0.538947	-0.345681	-0.0143962	0.470876	1.07901	1.7106	2.22561	2.49425	2.45892	2.15436	1.67982	1.15491	0.666567
			-0.194263	-0.180084	-0.19661	-0.247674	-0.321963	-0.397165	-0.445817	-0.454548	-0.413211	-0.320989	-0.187491	-0.0414147	0.0917299	0.199542	0.278946	0.343911	0.404052	0.44338	0.445694	0.400915	0.315818	0.214871	0.131	0.0797412	0.0664041	0.0837018	0.114104	0.137255	0.131185	0.0902694	0.0218956	-0.0550166	-0.114688	-0.141991	-0.111605	0.0112681	0.284591	0.775952	1.53936	2.54338	3.64667	4.61973	5.22321	5.32347	4.94703	4.24341	3.41913
			-0.0954419	-0.13044	-0.140014	-0.11903	-0.0718211	-0.0173833	0.0392823	0.0882247	0.133318	0.16935	0.192437	0.210541	0.237824	0.282227	0.332551	0.361236	0.335723	0.257757	0.158861	0.0848753	0.0721809	0.110974	0.172294	0.212026	0.202425	0.147296	0.0629616	-0.0208939	-0.0704143	-0.0691408	-0.0161548	0.0754203	0.183534	0.286636	0.369799	0.445262	0.546527	0.713989	0.961997	1.25956	1.54612	1.76424	1.8813	1.89853	1.83998	1.72615	1.56932
			0.534107	0.567202	0.564809	0.522981	0.463854	0.420147	0.406279	0.415287	0.426676	0.433528	0.422696	0.39461	0.344235	0.272022	0.184719	0.103419	0.0313197	-0.0201186	-0.0438806	-0.0332615	0.0148362	0.0972534	0.193079	0.292318	0.381215	0.444441	0.459987	0.419604	0.326636	0.207661	0.101537	0.0297825	0.00496887	0.0232566	0.0943433	0.235465	0.479618	0.87113	1.43915	2.1508	2.87652	3.43447	3.68698	3.60063	3.27013	2.83637	2.41548
			-0.11941	-0.0915465	-0.0732045	-0.0763032	-0.0967668	-0.125174	-0.152718	-0.18141	-0.216274	-0.251839	-0.27321	-0.264456	-0.222309	-0.160406	-0.103953	-0.0705969	-0.0670964	-0.0865976	-0.119802	-0.157525	-0.196924	-0.237731	-0.278136	-0.307494	-0.311706	-0.277419	-0.203298	-0.103092	0.00289278	0.0985201	0.179003	0.255249	0.344032	0.451897	0.566949	0.675079	0.760402	0.822782	0.873316	0.922757	0.977018	1.03505	1.08757	1.13098	1.15605	1.16195	1.15561
[truncated: 129 more columns]

## Sheet: Figure5b
		Pairwise activity of concept neurons n2 and n1 with non-identical preferred stimuli during the main experiment
response: preferred concept of neuron n2 in second picture
reactivation: preferred concept of neuron n1 in first picture
Spearman correlation rhos of concept neuron pairs within wire bundles (left boxplots)
	Concept neuron pair	Condition:	n2: response,n1: reactivation (dark blue)	n2: response,n1: no reactivation (light blue)	n2: no response,n1: reactivation (turquoise)	n2: no response,n1: no reactivation (yellow)
	1		0.288264	0.10276	0.134623	0.0663545
	2		-0.227701	0.293023	0.00974816	-0.0932797
	3		0.325693	0.142531	0.361568	0.0899553
	4		0.448697	0.094214	0.0412105	0.0857254
	5		0.448837	0.147331	-0.161106	-0.0232453
	6		-0.151194	0.178453	0.0129966	-0.109777
	7		0.11604	0.183449	-0.138048	0.0261548
	8		0.0909461	0.207625	0.215799	0.00341232
	9		0.334631	0.155791	-0.0966325	-0.0971199
	10		-0.178241	0.127809	-0.159337	0.179258
	11		0.132698	-0.212739	0.0303809	0.010092
	12		-0.0497312	-0.0313657	-0.182724	0.141425
	13		-0.231035	-0.0345548	0.139203	0.267122
	14		-0.0900818	0.0541994	0.217358	0.172608
	15		-0.0328707	0.149491	-0.202635	0.115649
	16		0.0434859	0.268765	0.243084	0.1316
	17		0.301675	0.0803974	-0.125622	-0.186303
	18		0.0958757	0.124067	0.0589488	-0.00537035
	19		0.225958	0.0913325	-0.00792625	-0.28959
	20		0.129518	0.111407	0.00408914	0.0337744
	21		0.265258	0.144231	0.221374	0.0307215
	22		0.372917	0.0564849	0.0962724	0.128831
Spearman correlation rhos of concept neuron pairs across wire bundles of the same hemisphere (right boxplots)
	Pair number	Condition:	n2: response,n1: reactivation (dark blue)	n2: response,n1: no reactivation (light blue)	n2: no response,n1: reactivation (turquoise)	n2: no response,n1: no reactivation (yellow)
	1		0.419867	0.135562	0.0709533	-0.0999558
	2		0.0828057	-0.060287	0.132555	-0.10559
	3		0.341189	-0.0180681	0.0487891	-0.333312
	4		0.179347	-0.195947	-0.160481	-0.136786
	5		-0.251098	-0.269645	-0.115761	-0.0574847
	6		-0.0129898	-0.0570749	-0.207052	-0.07884
	7		-0.069143	-0.356274	0.0418289	0.0114319
	8		-0.0695929	0.0855293	-0.025372	0.0544093
	9		0.292978	0.202415	0.088114	0.00122082
	10		0.0141208	-0.0782122	-0.0674156	-0.171362
	11		0.0169193	0.136386	0.0461447	-0.114934
	12		-0.266789	-0.248793	-0.00147896	0.0295055
	13		0.0654687	-0.0107401	0.0873169	-0.0868839
	14		-0.0918796	0.227298	-0.0259529	-0.162555
	15		-0.0516192	-0.00231748	-0.217812	-0.0830559
	16		-0.172259	0.0182046	0.00599105	0.0147039
	17		-0.11815	-0.141694	0.0244453	0.406402
	18		-0.00552006	-0.0397372	0.0112501	0.102098
Trial-wise z-values of concept neuron pairs within wire bundles (left scatter)
	Pair-trial number (22 neurons x 25 trials)	Condition:	n2: response	n1: reactivation
	1		-1.55061	-0.9321
	2		-1.63082	-1.15524
	3		-1.93042	-1.01343
	4		-2.4123	-1.3785
	5		-1.4925	-0.799852
	6		-0.888232	0.160469
	7		-1.73546	-0.251941
	8		-2.20359	-0.949773
	9		-1.84356	0.00799361
	10		-1.27345	0.582786
	11		-1.03927	0.444253
	12		-1.23935	-0.92376
	13		-1.79317	-0.479376
	14		-1.9251	0
	15		-1.36207	-0.355621
	16		-1.07551	-0.574212
	17		-1.72938	-0.822894
	18		-1.46667	-0.0609551
	19		-1.57896	-1.00718
	20		-1.57896	-0.696229
	21		-1.57896	-0.475271
	22		-1.57117	-0.822894
	23		-1.55061	-1.84592
	24		-1.63082	0.195917
	25		-1.5807	0.125255
	26		-1.81322	-1.3785
	27		-1.15936	-0.799852
	28		-0.888232	-0.842461
	29		-1.07809	-0.736442
	30		-1.57757	1.22861
	31		-1.52126	-0.991207
	32		-1.27345	-0.457903
	33		-1.03927	-0.789782
	34		-1.23935	0.23094
	35		-1.23046	0.90344
	36		-1.3782	0
	37		-1.09395	0.257519
	38		-1.07551	0.109374
	39		-1.72938	1.08195
	40		-1.46667	-0.822894
	41		-1.57896	-1.00718
	42		-1.57896	-0.696229
	43		-1.57896	0.118818
	44		-0.916515	-0.441925
	45		-1.16425	-0.475188
	46		-0.939795	1.20928
	47		-1.23099	-0.586421
	48		-1.21414	-0.162177
	49		-1.15936	-0.202947
	50		-0.888232	0.160469
	51		-1.07809	0.232561
	52		-1.57757	-0.949773
	53		-1.19896	-0.591527
	54		-0.973108	0.582786
	55		-1.03927	0.444253
	56		-1.23935	-0.92376
	57		-1.23046	1.36438
	58		-1.3782	0.866025
	59		-1.09395	-0.96876
	60		-1.07551	0.109374
	61		-1.40913	-0.441925
	62		-1.18889	1.08195
	63		-1.18023	0.10368
	64		-1.18023	0.188808
	65		-1.18023	-0.475271
	66		-0.916515	-0.0609551
	67		-1.03546	-0.475188
	68		-0.939795	0.364811
	69		-1.23099	-0.159415
	70		-1.21414	-0.567619
	71		-1.15936	-0.799852
	72		-0.888232	-0.340996
	73		-1.07809	-1.22094
	74		-0.95155	0.79293
	75		-1.19896	-0.791367
	76		-0.973108	0.582786
	77		-1.03927	-0.789782
	78		-1.23935	0.23094
	79		-1.04289	-0.0184376
	80		-1.3782	0
	81		-1.09395	0.257519
	82		-1.07551	0.79296
	83		-1.40913	-1.58483
	84		-1.18889	-0.0609551
	85		-1.18023	1.21454
	86		-1.18023	2.84392
	87		-1.18023	0.118818
	88		-0.916515	-1.20386
	89		-1.03546	-0.0182765
	90		-0.939795	-0.648554
	91		-0.881277	-1.44043
	92		-1.01445	-0.567619
	93		-1.15936	-0.799852
	94		-0.749446	-0.340996
	95		-0.858966	-1.22094
	96		-0.63854	-0.949773
	97		-0.876659	0.407674
	98		-0.822937	-0.457903
	99		-0.5989	0.444253
	100		-1.23935	1.38564
	101		-1.04289	0.90344
	102		-0.831292	0
	103		-0.825823	-0.0490511
	104		-0.819436	-1.2578
	105		-1.08887	0.320015
	106		-0.911111	-0.441925
	107		-1.18023	0.473966
	108		-1.18023	-0.401217
	109		-1.18023	-1.06936
	110		-0.916515	-0.441925
	111		-0.906672	-0.9321
	112		-0.594282	0.0270231
	113		-0.881277	-0.728756
	114		-0.814752	-0.162177
	115		-0.826208	0.0955047
	116		-0.749446	1.1634
	117		-0.858966	0.717062
	118		-0.63854	-0.731935
	119		-0.876659	-1.19105
	120		-0.822937	-1.49859
	121		-0.5989	0.444253
	122		-1.23935	-0.92376
	123		-0.855317	-0.479376
	124		-0.831292	0
	125		-0.825823	-0.66219
	126		-0.819436	0.79296
	127		-0.768615	-1.20386
	128		-0.911111	-0.822894
	129		-0.781503	1.58482
	130		-0.781503	0.48382
	131		-0.781503	0.712906
	132		-0.916515	-1.20386
	133		-0.649094	0.895547
	134		-0.594282	-0.479659
	135		-0.881277	-1.44043
	136		-0.615058	-0.567619
	137		-0.826208	-0.202947
	138		-0.749446	-0.340996
	139		-0.639842	2.17057
	140		-0.63854	-0.514097
	141		-0.554358	0.407674
	142		-0.822937	0.582786
	143		-0.5989	0.444253
	144		-1.23935	0.23094
	145		-0.855317	1.36438
	146		-0.831292	-0.866025
	147		-0.557699	-0.96876
	148		-0.563362	-1.2578
	149		-0.768615	-0.0609551
	150		-0.633333	1.08195
	151		-0.781503	-2.11803
	152		-0.781503	-0.401217
	153		-0.781503	-1.06936
	154		-0.916515	1.08195
	155		-0.649094	-0.9321
	156		-0.248769	0.7026
	157		-0.531564	-1.2981
	158		-0.415364	-0.973062
	159		-0.493059	-0.202947
	160		-0.61066	-0.340996
	161		-0.639842	-0.251941
	162		-0.32553	0.357254
	163		-0.554358	-0.791367
	164		-0.822937	-0.457903
	165		-0.5989	-0.789782
	166		-0.464758	0.23094
	167		-0.855317	-0.479376
	168		-0.831292	-0.866025
	169		-0.557699	0.870658
	170		-0.563362	-0.574212
	171		-0.448359	-0.441925
	172		-0.633333	-0.822894
	173		-0.781503	-0.636891
	174		-0.781503	-1.28625
	175		-0.781503	-1.06936
	176		-0.916515	-0.0609551
	177		-0.520306	0.438635
	178		-0.248769	0.7026
	179		-0.181851	0.979266
	180		-0.21567	1.45959
	181		-0.159911	-0.799852
	182		-0.61066	-0.340996
	183		-0.639842	-0.251941
	184		-0.32553	-0.0784216
	185		-0.554358	0.00799361
	186		-0.672766	-1.49859
	187		-0.5989	-0.789782
	188		-0.464758	0.23094
	189		-0.667748	-0.0184376
	190		-0.284389	-0.866025
	191		-0.557699	-0.66219
	192		-0.563362	-0.574212
	193		-0.448359	-0.0609551
	194		-0.633333	-1.20386
	195		-0.382777	0.10368
	196		-0.382777	0.188808
	197		-0.382777	0.712906
	198		-0.261861	0.700984
	199		-0.520306	0.895547
	200		-0.248769	0.533706
	201		-0.181851	0.979266
	202		-0.21567	-0.567619
	203		-0.159911	0.692409
	204		-0.61066	-0.842461
	205		-0.639842	-0.736442
	206		-0.32553	-0.0784216
	207		-0.554358	0.407674
	208		-0.522595	2.66416
	209		-0.5989	-0.789782
	210		-0.464758	-0.92376
	211		-0.667748	-1.40125
	212		-0.284389	0.866025
	213		-0.557699	0.257519
	214		-0.563362	0.79296
	215		-0.128103	-0.822894
	216		-0.355556	1.08195
	217		-0.382777	-0.636891
	218		-0.382777	-0.401217
	219		-0.382777	-1.06936
	220		-0.261861	-0.0609551
	221		-0.520306	0.895547
	222		-0.248769	-0.310765
	223		-0.181851	1.69094
	224		-0.0159755	-1.3785
	225		-0.159911	0.0955047
	226		-0.61066	-0.340996
	227		-0.420718	1.20156
	228		-0.32553	0.575092
	229		-0.232057	-0.191847
	230		-0.372424	0.582786
	231		-0.158532	0.444253
	232		-0.464758	1.38564
	233		-0.480178	-0.479376
	234		-0.284389	1.73205
	235		-0.289574	0.870658
	236		-0.307289	0.109374
	237		-0.128103	-1.20386
	238		-0.355556	0.700984
	239		0.015949	-0.636891
	240		0.015949	-0.991241
	241		0.015949	1.30699
	242		-0.261861	-0.822894
	243		-0.391517	-0.0182765
	244		-0.248769	1.54707
	245		-0.181851	0.552261
	246		0.183719	1.45959
	247		-0.159911	-0.501399
	248		-0.61066	1.1634
	249		-0.420718	0.717062
	250		-0.0125204	-0.949773
	251		-0.232057	-1.39089
	252		-0.372424	1.62347
	253		-0.158532	0.444253
	254		0.309839	-0.92376
	255		-0.105039	0.442501
	256		-0.284389	-0.866025
	257		-0.289574	-0.0490511
	258		-0.307289	0.109374
	259		-0.128103	-0.0609551
	260		-0.0777778	1.84389
	261		0.015949	0.844251
	262		0.015949	0.188808
	263		0.015949	0.118818
	264		-0.261861	0.320015
	265		-0.391517	-0.9321
	266		-0.248769	-0.986342
	267		0.167862	-0.728756
	268		0.183719	1.45959
	269		-0.159911	-0.799852
	270		-0.471873	0.160469
	271		-0.201594	-1.22094
	272		-0.0125204	-0.731935
	273		-0.232057	-1.19105
	274		-0.222253	-0.457903
	275		-0.158532	-0.789782
	276		0.309839	0.23094
	277		0.0825306	-0.940315
	278		0.262513	0.866025
	279		-0.02145	-0.355621
	280		-0.307289	-0.574212
	281		0.192154	1.08195
	282		-0.0777778	-0.822894
	283		0.015949	0.10368
	284		0.015949	0.48382
	285		0.015949	-0.475271
	286		-0.261861	-0.822894
	287		-0.262729	-0.0182765
	288		0.0967436	1.54707
	289		0.167862	-0.0170802
	290		0.383413	-0.567619
	291		-0.159911	-0.501399
	292		-0.471873	-0.842461
	293		0.0175299	0.232561
	294		-0.0125204	0.139416
	295		0.412546	0.00799361
	296		-0.072082	0.582786
	297		-0.158532	1.67829
	298		0.309839	0.23094
	299		0.2701	-0.0184376
	300		0.262513	1.73205
	301		-0.02145	0.564088
	302		-0.307289	-0.574212
	303		0.192154	0.700984
	304		-0.0777778	-1.20386
	305		0.015949	-1.37746
	306		0.015949	1.66387
	307		0.015949	-0.475271
	308		-0.261861	-0.822894
	309		0.381214	1.80937
	310		0.0967436	0.195917
	311		0.167862	1.40627
	312		0.383413	0.648708
	313		0.173237	2.78157
	314		-0.194301	0.661933
	315		0.0175299	-0.251941
	316		-0.0125204	0.357254
	317		0.412546	-0.591527
	318		0.0780889	-1.49859
	319		-0.158532	-0.789782
	320		0.309839	2.54034
	321		0.45767	-0.940315
	322		0.262513	-0.866025
	323		-0.02145	-0.0490511
	324		-0.307289	-0.574212
	325		0.192154	-0.822894
	326		-0.0777778	-0.0609551
	327		0.015949	1.58482
	328		0.015949	-0.106204
	329		0.015949	0.118818
	330		-0.261861	-0.0609551
	331		0.381214	-0.475188
	332		0.0967436	-0.648554
	333		0.167862	-0.444086
	334		0.383413	-0.973062
	335		0.173237	-0.799852
	336		-0.0555145	-0.340996
	337		0.455778	2.17057
	338		0.300489	-1.16761
	339		0.412546	0.607514
	340		0.0780889	0.582786
	341		-0.158532	-0.789782
	342		0.309839	0.23094
	343		0.45767	-0.940315
	344		0.262513	-0.866025
	345		-0.02145	-0.66219
	346		-0.0512148	1.47655
	347		0.51241	0.700984
	348		0.2	-0.0609551
	349		0.414675	-0.266606
	350		0.414675	-0.696229
	351		0.414675	1.90108
	352		-0.261861	-0.0609551
	353		0.638791	-0.0182765
	354		0.0967436	0.7026
	355		0.167862	0.694596
	356		0.583107	1.45959
	357		0.173237	-0.501399
	358		0.0832718	-0.842461
	359		0.455778	-0.736442
	360		0.300489	-0.29626
	361		0.412546	0.607514
	362		0.22826	0.582786
	363		0.281835	0.444253
	364		0.309839	-0.92376
	365		0.45767	0.90344
	366		0.262513	-0.866025
	367		0.246675	2.71008
	368		0.204859	0.109374
	369		0.51241	1.08195
	370		0.2	-0.0609551
	371		0.414675	-0.266606
	372		0.414675	-1.28625
	373		0.414675	-0.475271
	374		0.392792	1.08195
	375		1.02516	-0.0182765
	376		0.0967436	0.0270231
	377		0.517575	1.97561
	378		0.583107	1.05415
	379		0.173237	0.0955047
	380		0.0832718	3.16926
	381		0.455778	-0.251941
	382		0.613499	2.53563
	383		0.734847	1.00719
	384		0.378431	0.582786
	385		0.281835	-0.789782
	386		0.309839	-0.92376
	387		0.645239	-1.40125
	388		0.809416	0.866025
	389		0.514799	-0.0490511
	390		0.460933	-0.574212
	391		0.51241	-0.822894
	392		0.477778	-1.58483
	393		0.414675	-1.00718
	394		0.414675	-0.696229
	395		0.414675	-0.475271
	396		0.392792	2.22486
	397		1.02516	-0.0182765
	398		0.442257	0.0270231
	399		0.867288	-1.15576
	400		0.782801	-0.567619
	401		0.506385	1.88622
	402		0.499631	2.16633
	403		0.674902	0.717062
	404		0.613499	0.357254
	405		0.734847	2.60592
	406		0.528602	-1.49859
	407		0.281835	-0.789782
	408		0.309839	-0.92376
	409		0.832809	1.36438
	410		0.809416	-0.866025
	411		0.514799	-0.66219
	412		0.717007	2.84372
	413		0.832666	-0.0609551
	414		0.755556	0.700984
	415		0.414675	0.10368
	416		0.414675	-0.991241
	417		0.414675	-0.475271
	418		0.392792	-0.822894
	419		1.02516	2.26628
	420		0.442257	2.05375
	421		0.867288	-0.444086
	422		0.782801	1.86504
	423		0.506385	0.990861
	424		0.638417	-0.842461
	425		0.674902	-1.22094
	426		0.613499	1.01077
	427		0.734847	2.0064
	428		0.528602	-0.457903
	429		0.281835	-0.789782
	430		1.08444	1.38564
	431		0.832809	0.442501
	432		0.809416	-0.866025
	433		0.514799	-1.27533
	434		0.717007	0.109374
	435		0.832666	2.22486
	436		0.755556	-0.822894
	437		0.813401	-0.636891
	438		0.813401	-0.401217
	439		0.813401	-0.475271
	440		1.04745	-1.58483
	441		1.15395	-0.475188
	442		0.442257	-0.310765
	443		0.867288	-0.586421
	444		0.782801	-0.162177
	445		0.506385	-0.501399
	446		1.19356	-0.340996
	447		0.894026	-0.251941
	448		1.23952	-0.949773
	449		0.734847	-0.191847
	450		0.828943	-0.457903
	451		0.722203	1.67829
	452		1.08444	1.38564
	453		1.02038	0.442501
	454		1.35632	2.59808
	455		0.782923	-0.0490511
	456		0.717007	-0.574212
	457		0.832666	1.84389
	458		1.03333	2.22486
	459		0.813401	1.21454
	460		0.813401	1.07384
	461		0.813401	0.712906
	462		1.04745	1.84389
	463		1.28273	-0.9321
	464		0.78777	-1.66192
	465		0.867288	-0.586421
	466		0.782801	0.243265
	467		1.17268	0.393957
	468		1.60992	-0.842461
	469		1.11315	-0.251941
	470		1.23952	1.01077
	471		1.05715	-0.991207
	472		1.72997	-0.457903
	473		0.722203	-0.789782
	474		1.08444	-0.92376
	475		1.20795	-0.940315
	476		1.35632	-0.866025
	477		0.782923	-0.0490511
	478		0.97308	0.79296
	479		0.832666	-0.822894
	480		1.31111	-0.441925
	481		1.21213	0.844251
	482		1.21213	-0.401217
	483		1.21213	-1.06936
	484		1.04745	-0.822894
	485		1.28273	1.80937
	486		1.4788	-0.479659
	487		1.56671	0.836931
	488		0.982495	0.243265
	489		1.17268	-0.799852
	490		1.60992	0.160469
	491		1.5514	-0.736442
	492		1.55253	1.88212
	493		1.05715	-0.191847
	494		1.72997	0.582786
	495		0.722203	-0.789782
	496		1.08444	0.23094
	497		1.20795	2.28626
	498		1.35632	0
	499		1.31917	2.71008
	500		1.48523	-1.2578
	501		1.47318	1.08195
	502		1.58889	0.320015
	503		1.61085	0.473966
	504		1.61085	-0.106204
	505		1.61085	0.118818
	506		1.7021	0.700984
	507		1.41152	-0.9321
	508		1.82431	-1.49302
	509		1.56671	0.409925
	510		1.58158	-0.567619
	511		2.17213	-0.202947
	512		1.88749	-0.340996
	513		1.77052	1.68607
	514		1.55253	-0.949773
	515		1.37945	1.40687
	516		1.88014	-0.457903
	517		2.04331	0.444253
	518		1.85903	-0.92376
	519		1.39552	-0.940315
	520		1.35632	-0.866025
	521		1.31917	-0.355621
	522		1.48523	-1.2578
	523		1.47318	-0.822894
	524		1.86667	1.08195
	525		1.61085	-0.636891
	526		1.61085	0.778832
	527		1.61085	0.118818
	528		1.7021	1.08195
	529		1.54031	0.438635
	530		2.86085	-1.66192
	531		1.91643	0.979266
	532		1.58158	0.648708
	533		2.50528	2.18467
	534		2.44264	-0.842461
	535		2.20877	-0.251941
	536		1.55253	-0.949773
	537		2.34635	-0.391687
	538		2.03031	-0.457903
	539		3.36441	2.91232
	540		1.85903	-0.92376
	541		1.95823	-0.940315
	542		1.35632	0
	543		3.19604	-1.27533
	544		3.02167	1.47655
	545		1.79344	-0.0609551
	546		1.86667	-0.822894
	547		2.00958	1.58482
	548		2.00958	1.66387
	549		2.00958	3.08926
	550		2.35675	1.08195
Trial-wise z-values of concept neuron pairs across wire bundles of the same hemisphere (right scatter)
	Pair-trial number (18 neurons x 25 trials)	Condition:	n2: response	n1: reactivation
	1		-0.390618	-1.02673
	2		0.397896	-0.92376
	3		-0.181851	0.811778
	4		0.167862	0.699935
	5		0.201857	-0.842461
	6		0.609055	1.0646
	7		-0.159911	-2.20207
	8		-0.143972	-0.567619
	9		3.1437	1.75594
	10		1.64572	-0.412837
	11		0.144115	-0.525484
	12		0.144115	-0.622818
	13		0.956014	-0.473778
	14		2.27711	-0.473778
	15		-1.03927	-0.0377403
	16		-1.03927	-0.514286
	17		-1.42408	0.23094
	18		1.56345	0.23094
	19		1.23696	-0.502889
	20		1.92827	-0.92376
	21		-1.23099	0.811778
	22		0.867288	0.699935
	23		0.990359	-0.842461
	24		1.45496	-1.08177
	25		0.173237	-0.0599786
	26		-0.471182	-0.973062
	27		2.09112	2.89617
	28		2.06131	-0.412837
	29		0.144115	-1.32167
	30		0.144115	-0.622818
	31		2.10784	1.61642
	32		0.678017	1.61642
	33		-0.158532	-0.981249
	34		-0.158532	-0.514286
	35		1.31453	-0.92376
	36		-0.493722	-0.92376
	37		0.42317	1.06864
	38		0.0153037	1.38564
	39		-0.181851	0.811778
	40		-1.93042	2.83388
	41		-0.271245	2.16633
	42		0.609055	-0.652495
	43		-0.159911	0.796858
	44		1.49208	-1.3785
	45		0.687684	0.61572
	46		2.06131	1.06158
	47		0.144115	0.668797
	48		0.144115	-0.622818
	49		0.380102	-1.17051
	50		-0.60126	-1.17051
	51		0.281835	0.905768
	52		0.281835	0.914286
	53		-0.328634	-0.92376
	54		1.56345	-0.92376
	55		0.42317	-1.02673
	56		0.589193	1.38564
	57		-1.23099	-0.541185
	58		0.867288	0.273145
	59		-0.428945	-0.842461
	60		1.45496	-0.223222
	61		0.506385	-1.13102
	62		2.47371	-0.162177
	63		-0.0140344	0.0456089
	64		-0.432209	4.01042
	65		0.6245	-0.12739
	66		0.6245	-0.260714
	67		0.380102	0.222955
	68		0.678017	0.222955
	69		-0.5989	-0.981249
	70		-0.5989	-0.514286
	71		-1.42408	-0.92376
	72		-1.17945	-0.92376
	73		2.05075	1.33056
	74		2.31086	-0.92376
	75		-0.881277	-0.992173
	76		0.167862	3.26067
	77		-0.271245	-0.340996
	78		-0.236855	1.0646
	79		2.50528	-0.702606
	80		1.81929	-0.567619
	81		-0.364894	-0.524503
	82		0.398962	-0.412837
	83		0.144115	-0.12739
	84		0.144115	0.463492
	85		-0.771722	-1.17051
	86		1.31766	-1.17051
	87		-1.03927	2.79278
	88		-1.03927	0.914286
	89		-0.328634	-0.92376
	90		0.877729	-0.92376
	91		2.05075	-0.240968
	92		0.589193	-0.92376
	93		0.867288	1.71375
	94		0.867288	-0.153644
	95		-1.21745	0.160469
	96		0.1861	-1.08177
	97		0.506385	-0.916815
	98		2.1465	-0.567619
	99		-0.364894	-0.524503
	100		0.398962	0.324372
	101		2.78623	0.668797
	102		2.78623	-0.260714
	103		1.24397	0.919688
	104		0.997836	0.919688
	105		-1.03927	-0.981249
	106		-1.03927	0.914286
	107		0.766812	0.23094
	108		0.192003	0.23094
	109		1.23696	2.90209
	110		0.589193	0.23094
	111		1.217	1.71375
	112		0.517575	-0.153644
	113		0.832658	-0.340996
	114		0.1861	0.635324
	115		1.17268	0.36844
	116		-0.143972	-1.3785
	117		0.336825	-0.524503
	118		-0.0166234	0.324372
	119		1.58527	-0.12739
	120		1.58527	-0.984921
	121		-0.483766	0.919688
	122		0.0383783	0.919688
	123		-0.5989	-0.0377403
	124		-0.5989	-0.514286
	125		-0.876356	-0.92376
	126		-1.86517	-0.92376
	127		1.23696	1.33056
	128		0.397896	0.23094
	129		-0.181851	-0.992173
	130		-0.531564	-0.580434
	131		-0.586646	-0.842461
	132		0.1861	0.206051
	133		-0.493059	-1.55944
	134		-0.798392	0.648708
	135		-0.364894	0.61572
	136		0.814548	-0.412837
	137		0.384308	-0.923577
	138		0.384308	-0.622818
	139		-0.483766	-0.473778
	140		1.95729	-0.473778
	141		-0.5989	-0.0377403
	142		-0.5989	-0.514286
	143		0.766812	0.23094
	144		0.192003	0.23094
	145		-0.390618	1.8544
	146		-0.367289	1.38564
	147		0.517575	-0.992173
	148		-0.881277	-0.580434
	149		-0.586646	0.160469
	150		-1.08276	-1.51104
	151		-0.159911	1.22528
	152		0.837658	0.243265
	153		-0.364894	-1.09461
	154		-1.26338	-0.412837
	155		0.144115	2.65927
	156		0.144115	0.101389
	157		-0.483766	-0.473778
	158		-0.60126	-0.473778
	159		0.281835	-0.0377403
	160		0.281835	-0.514286
	161		-0.876356	1.38564
	162		0.192003	1.38564
	163		-1.20441	-0.76481
	164		0.397896	0.23094
	165		-1.23099	-0.541185
	166		0.167862	-0.153644
	167		-0.744346	3.16926
	168		0.609055	-0.223222
	169		-0.826208	0.36844
	170		0.183238	-0.567619
	171		-0.715753	0.0456089
	172		0.398962	-0.412837
	173		-0.816654	0.668797
	174		-0.816654	0.463492
	175		1.24397	-1.17051
	176		0.678017	-1.17051
	177		-0.5989	-0.0377403
	178		-0.5989	-0.514286
	179		-0.328634	0.23094
	180		-1.17945	0.23094
	181		-1.20441	-0.240968
	182		-0.941178	-0.92376
	183		0.167862	-0.0901975
	184		-0.181851	-0.580434
	185		-2.32135	-0.340996
	186		-0.65981	-1.51104
	187		-1.15936	0.796858
	188		-0.143972	0.648708
	189		-0.715753	0.61572
	190		-0.0166234	-0.412837
	191		0.864692	-0.923577
	192		0.864692	-0.984921
	193		0.092146	-0.473778
	194		0.358198	-0.473778
	195		-0.158532	0.905768
	196		-0.158532	-0.514286
	197		-0.876356	1.38564
	198		-0.493722	1.38564
	199		-1.20441	0.0209537
	200		-0.367289	-0.92376
	201		0.517575	-0.541185
	202		-1.5807	-0.580434
	203		0.0441561	-0.340996
	204		0.1861	-0.652495
	205		-0.826208	1.01107
	206		-1.1256	-1.3785
	207		-0.364894	-1.09461
	208		0.814548	-0.412837
	209		-0.576461	-0.12739
	210		-0.576461	-0.622818
	211		0.092146	0.222955
	212		-0.921079	0.222955
	213		-0.158532	-0.0377403
	214		-0.158532	3.77143
	215		0.219089	-0.92376
	216		-0.493722	-0.92376
	217		-1.20441	-1.02673
	218		0.397896	-0.92376
	219		-0.881277	0.811778
	220		1.56671	-0.153644
	221		0.832658	-0.340996
	222		-2.35163	-0.652495
	223		-1.4925	-0.702606
	224		-0.798392	-0.973062
	225		-0.715753	-0.524503
	226		-0.0166234	-0.412837
	227		-0.336269	-0.12739
	228		-0.336269	-0.260714
	229		-0.19581	-0.473778
	230		0.0383783	-0.473778
	231		0.722203	-0.981249
	232		0.722203	-0.514286
	233		1.31453	0.23094
	234		-0.493722	0.23094
	235		-0.390618	-0.502889
	236		-0.941178	-0.92376
	237		-1.5807	-0.541185
	238		-0.181851	-0.580434
	239		1.93656	-0.842461
	240		-1.50572	-0.223222
	241		0.173237	-0.488397
	242		-0.798392	1.86504
	243		-0.364894	0.0456089
	244		-0.847795	-0.412837
	245		0.384308	-0.923577
	246		0.384308	0.101389
	247		-0.483766	2.31315
	248		0.678017	2.31315
	249		-0.158532	1.84928
	250		-0.158532	-0.514286
	251		-0.328634	0.23094
	252		-1.86517	0.23094
	253		-1.20441	-1.02673
	254		-1.13247	-0.92376
	255		0.867288	-0.541185
	256		-0.181851	-0.153644
	257		0.832658	-0.842461
	258		-1.50572	0.206051
	259		-1.15936	0.154231
	260		-0.471182	1.45959
	261		-0.0140344	0.0456089
	262		-1.26338	-0.412837
	263		1.10488	2.26117
	264		1.10488	0.825596
	265		-0.771722	2.31315
	266		-1.56072	2.31315
	267		3.36441	-0.981249
	268		3.36441	-0.514286
	269		1.86226	-0.92376
	270		0.192003	-0.92376
	271		-0.390618	0.544796
	272		-0.175993	-0.92376
	273		1.56671	1.26277
	274		-1.23099	-0.580434
	275		-0.744346	0.160469
	276		0.1861	-0.223222
	277		-1.15936	-0.916815
	278		-0.798392	-0.567619
	279		-0.715753	0.0456089
	280		-0.847795	1.79879
	281		-1.53723	0.668797
	282		-1.53723	2.63611
	283		-0.483766	0.222955
	284		-0.281441	0.222955
	285		-0.5989	0.905768
	286		-0.5989	0.914286
	287		0.219089	2.54034
	288		-0.493722	2.54034
	289		-0.390618	0.282875
	290		0.971785	0.23094
	291		0.867288	-0.541185
	292		-0.181851	0.273145
	293		1.46346	-0.340996
	294		-1.08276	-0.223222
	295		0.173237	2.08211
	296		0.183238	1.45959
	297		-0.364894	-1.66473
	298		-0.847795	-0.412837
	299		-0.336269	1.06689
	300		-0.336269	0.101389
	301		-1.63559	0.222955
	302		-0.921079	0.222955
	303		0.281835	-0.0377403
	304		0.281835	0.914286
	305		-0.328634	0.23094
	306		0.877729	0.23094
	307		-0.390618	-0.240968
	308		-0.175993	0.23094
	309		-0.881277	-0.992173
	310		-1.23099	-0.580434
	311		-0.744346	-0.842461
	312		1.87792	0.635324
	313		2.17213	0.582649
	314		-0.471182	-0.162177
	315		-0.364894	0.0456089
	316		-0.847795	-0.412837
	317		-1.53723	-0.525484
	318		-1.53723	-0.984921
	319		-0.483766	0.222955
	320		-0.921079	0.222955
	321		-1.03927	-0.981249
	322		-1.03927	-0.514286
	323		0.219089	1.38564
	324		0.192003	1.38564
	325		-0.390618	-0.502889
	326		-0.558585	1.38564
	327		-1.5807	-0.992173
	328		1.56671	-0.580434
	329		0.201857	0.160469
	330		0.1861	-0.652495
	331		0.173237	1.43949
	332		-0.798392	1.05415
	333		-0.715753	-0.524503
	334		-1.26338	-0.412837
	335		0.144115	-0.525484
	336		0.144115	-0.622818
	337		1.53193	0.222955
	338		0.678017	0.222955
	339		-0.158532	-0.0377403
	340		-0.158532	0.914286
	341		-0.876356	-0.92376
	342		-0.493722	-0.92376
	343		-0.390618	-0.240968
	344		0.397896	1.38564
	345		1.91643	0.36079
	346		0.167862	-0.580434
	347		-0.271245	1.1634
	348		-0.65981	1.49387
	349		-1.15936	0.582649
	350		-1.1256	-0.567619
	351		-0.715753	0.0456089
	352		0.814548	-0.412837
	353		-0.816654	-0.923577
	354		-0.816654	0.463492
	355		1.24397	0.222955
	356		-1.2409	0.222955
	357		0.722203	-0.981249
	358		0.722203	-0.514286
	359		-0.876356	0.23094
	360		1.56345	0.23094
	361		-1.20441	-0.76481
	362		-0.749882	-0.92376
	363		-0.531564	-0.992173
	364		0.167862	-0.153644
	365		1.93656	-0.340996
	366		0.609055	1.0646
	367		0.506385	-0.488397
	368		-0.143972	1.45959
	369		-0.0140344	-0.524503
	370		0.398962	-0.412837
	371		-1.05685	-1.32167
	372		-1.05685	0.101389
	373		-1.92355	-0.473778
	374		-0.921079	-0.473778
	375		0.281835	-0.981249
	376		0.281835	-0.514286
	377		2.40998	-0.92376
	378		-0.493722	-0.92376
	379		0.42317	0.0209537
	380		-1.32377	0.23094
	381		0.517575	-0.992173
	382		-0.881277	-0.153644
	383		-0.113544	0.661933
	384		0.1861	1.92314
	385		-0.159911	0.36844
	386		-0.471182	1.45959
	387		2.09112	-0.524503
	388		-0.847795	-0.412837
	389		0.864692	-0.525484
	390		0.864692	-0.260714
	391		-0.771722	-0.473778
	392		-0.60126	-0.473778
	393		-0.158532	0.905768
	394		-0.158532	-0.514286
	395		-0.328634	-0.92376
	396		0.192003	-0.92376
	397		0.42317	-0.76481
	398		0.971785	1.38564
	399		0.167862	2.16474
	400		0.867288	-0.580434
	401		-1.05975	-0.340996
	402		1.03201	-1.51104
	403		1.17268	-0.0599786
	404		-0.471182	-0.162177
	405		-0.0140344	1.75594
	406		0.398962	-0.412837
	407		-0.816654	-0.525484
	408		-0.816654	-0.984921
	409		-0.483766	-1.17051
	410		-0.281441	-1.17051
	411		2.04331	0.905768
	412		2.04331	-0.514286
	413		-0.876356	0.23094
	414		0.877729	0.23094
	415		0.42317	-0.240968
	416		-1.51507	1.38564
	417		0.517575	0.36079
	418		1.91643	-0.580434
	419		-0.428945	-0.340996
	420		-0.236855	1.49387
	421		-0.159911	0.36844
	422		-0.143972	0.243265
	423		-0.715753	-1.09461
	424		-0.847795	-0.412837
	425		-1.29704	0.270704
	426		-1.29704	2.99822
	427		-0.771722	-0.473778
	428		-0.921079	-0.473778
	429		-0.5989	-0.981249
	430		-0.5989	-0.514286
	431		0.219089	1.38564
	432		-0.493722	1.38564
	433		0.42317	-0.240968
	434		-1.70636	-0.92376
	435		0.867288	-0.541185
	436		-0.881277	-0.580434
	437		0.517258	1.1634
	438		-0.236855	0.635324
	439		-0.159911	-0.916815
	440		0.183238	-0.567619
	441		-0.364894	0.0456089
	442		-0.847795	0.324372
	443		-0.336269	0.668797
	444		-0.336269	0.463492
	445		0.956014	-1.17051
	446		-0.60126	-1.17051
	447		0.722203	-0.0377403
	448		0.722203	-0.514286
	449		0.766812	-0.92376
	450		1.56345	-0.92376

## Sheet: Figure5c
		Hedges’ g of positional differences of response activity to the preferred stimulus for all brain regions and experimental conditions
Hedges g of 61 concept neurons
Brain region:	PHC	PHC	PHC	EC	EC	EC	H	H	H	A	A	A
Experimental condition:	main	no comparison	question comparison	main	no comparison	question comparison	main	no comparison	question comparison	main	no comparison	question comparison
	-0.00673727	-0.0866957	0.171204	0.529961	-0.523087	0.200843	0.626049	0.309652	0.536106	0.316044	-0.613576	-0.444687
	-0.191274	-0.300794	0.101949	0.106573	-0.550816	-0.519651	-0.179965	-0.296426	-0.202191	0.226736	0.0247621	-0.0619349
	0.117807	-0.310209	0.134801	0.0317587	-0.0945912	-0.845009	0.179971	-0.0960026	0.492424	0.416363	0.858102	0.249156
	-0.0249255	0.134436	-0.291281	0.0482135	0.160324	-0.203336	0.483938	1.23823	0.143661	0.315883	-0.0657012	0
	-0.0283391	-0.0734983	-0.664703	0.670399	0.322939	0.0839892	0.0662421	0.492906	-0.0241009	0.0692561	0.846698	0.448015
	0.141022	-0.516149	-0.130775	0.161074	0.235659	0.0327958	0.159377	-0.105998	0.164943	0.189397	0	-0.0762014
	-0.0568685	-0.227979	-0.30385	-0.112658	-0.0288713	-0.160859	-0.0655892	-0.309529	0.355599	0.047816	-0.210397	0.0192427
	-0.230693	-1.3446	-0.739004	0.0743686	-0.397917	-0.171436	0.25854	-0.140027	-0.0245307	-0.061408	0.0464224	-0.188916
	-0.355639	0.184741	-0.455493				0.527689	0.156906	0.653217	0.404109	-0.356487	0.516716
	0.15594	-0.180129	0.0248644				0.0864136	-0.0331919	0.817505	-0.258855	-0.886907	-0.249968
	-0.178011	0.120909	-0.0224565				-0.35937	-0.512849	-0.206743	0.429538	0.0794745	-0.475857
							0.309645	-0.641295	0.485118	0.318066	-0.259283	0.556397
							0.34013	0.225525	0.339368	0.461983	0.149404	-0.200187
							0.163329	-0.342326	0.274449	0.481784	0.420665	-0.159934
							0.157354	-0.142494	0.332697	0.070074	0.437823	-0.0385925
										0.280162	0.90098	0.314786
										0.316182	0.627366	0.191975
										0.31731	-0.273675	0
										0.416009	-0.118309	0.237511
										0.282651	-0.226218	0.157461
										0.207647	0.121225	-0.160435
										0.550647	0.194882	0.45089
										0	-0.407821	-0.0917817
										-0.217256	0.769105	-0.539275
										-0.0373108	-0.14252	0.0966907
										0.197176	-0.155115	0.109796
										0.098052	-0.294898	-0.643035
