# Supplementary material for: Concept neurons in the human medial temporal lobe flexibly represent abstract relations between concepts
Source: Nat Commun. 2021 Oct 25;12:6164. doi: 10.1038/s41467-021-26327-3 (PMC8545952; doi:10.1038/s41467-021-26327-3)
Supplement: Supplementary file 4 — Source Data [file 41467_2021_26327_MOESM4_ESM.zip › Figure6.xlsx]

## Sheet: Figure6a
		Averaged normalized firing rates of all concept neurons in the question comparison condition during the presentation of the response prompt at the end of each trial
Mean z-values when a comparison between the question concept (non-preferred) and that of the first (preferred) picture was required
	Concept Neuron	Time relative to question prompt (ms):	-1000	-980	-960	-940	-920	-900	-880	-860	-840	-820	-800	-780	-760	-740	-720	-700	-680	-660	-640	-620	-600	-580	-560	-540	-520	-500	-480	-460	-440	-420	-400	-380	-360	-340	-320	-300	-280	-260	-240	-220	-200	-180	-160	-140	-120	-100	-80
	1		1.05357	0.882293	0.804836	0.761442	0.703409	0.575085	0.394162	0.191634	0.0155064	-0.113807	-0.192867	-0.235086	-0.252999	-0.260868	-0.260868	-0.260868	-0.260868	-0.260868	-0.260868	-0.260868	-0.260868	-0.260868	-0.260868	-0.260868	-0.260868	-0.255841	-0.246183	-0.224312	-0.183324	-0.115064	-0.0287595	0.0622212	0.138978	0.188669	0.20798	0.197625	0.15704	0.0875167	-0.00107785	-0.0907336	-0.166685	-0.214285	-0.241234	-0.253816	-0.260868	-0.260868	-0.260868
	2		-0.135056	-0.359091	-0.524339	-0.616139	-0.662364	-0.681687	-0.691045	-0.691045	-0.691045	-0.691045	-0.691045	-0.691045	-0.691045	-0.691045	-0.691045	-0.691045	-0.691045	-0.691045	-0.691045	-0.665218	-0.622504	-0.536044	-0.392348	-0.200544	-0.00466745	0.127418	0.140618	0.0290822	-0.159691	-0.356949	-0.512037	-0.609314	-0.659246	-0.680502	-0.691045	-0.691045	-0.691045	-0.691045	-0.674331	-0.643758	-0.577041	-0.456833	-0.281016	-0.0793536	0.0865671	0.151332	0.0865671
	3		-0.382401	-0.226421	-0.104931	-0.0504543	-0.0681924	-0.139613	-0.240655	-0.350229	-0.456779	-0.538601	-0.580463	-0.555683	-0.470408	-0.34018	-0.191705	-0.0556078	0.0348862	0.0658501	0.0391932	-0.0315959	-0.130664	-0.233468	-0.336917	-0.406408	-0.41441	-0.352846	-0.230607	-0.0883196	0.0139641	0.0393103	-0.0168499	-0.128114	-0.248327	-0.338911	-0.386565	-0.398096	-0.409466	-0.422196	-0.4315	-0.421737	-0.357313	-0.239038	-0.0629333	0.184413	0.485739	0.801938	1.04269
	4		0.179033	0.262907	0.283354	0.2061	0.0398193	-0.144479	-0.280935	-0.329272	-0.286865	-0.189029	-0.0966795	-0.0660889	-0.109375	-0.215811	-0.339007	-0.423139	-0.463603	-0.457221	-0.411156	-0.335637	-0.248833	-0.176512	-0.125309	-0.0814807	-0.012646	0.0969678	0.193374	0.219991	0.148458	-0.00234693	-0.180326	-0.330475	-0.443341	-0.514604	-0.534959	-0.517357	-0.457562	-0.369231	-0.249144	-0.0814455	0.130218	0.334873	0.43465	0.361149	0.104352	-0.262553	-0.637221
	5		0.56807	0.887656	1.21272	1.4405	1.46581	1.24308	0.823521	0.35528	-0.0194955	-0.230515	-0.272178	-0.226716	-0.153592	-0.101418	-0.072892	-0.0472213	0.00122588	0.0874973	0.211441	0.347056	0.481666	0.576959	0.597804	0.525566	0.373119	0.177417	-0.0173866	-0.178701	-0.304004	-0.422549	-0.53811	-0.633896	-0.69265	-0.712061	-0.693915	-0.66292	-0.626001	-0.583959	-0.541407	-0.51978	-0.538927	-0.602698	-0.693908	-0.781444	-0.826307	-0.79807	-0.703547
	6		-0.599288	-0.643431	-0.671864	-0.686817	-0.689809	-0.687317	-0.67269	-0.648159	-0.611622	-0.562218	-0.510571	-0.463144	-0.425059	-0.397747	-0.38233	-0.381578	-0.401605	-0.441085	-0.486859	-0.520224	-0.527028	-0.501151	-0.447394	-0.378717	-0.312648	-0.263595	-0.250947	-0.278027	-0.335376	-0.403048	-0.449979	-0.450932	-0.400963	-0.30503	-0.184311	-0.0654874	0.0191167	0.0604204	0.0569341	0.023033	-0.0198679	-0.0579687	-0.0883277	-0.113536	-0.144763	-0.182811	-0.218842
	7		-0.571015	-0.585847	-0.542127	-0.485517	-0.453766	-0.456925	-0.475756	-0.482476	-0.459819	-0.400567	-0.30919	-0.190021	-0.03785	0.133842	0.288314	0.385474	0.389096	0.296475	0.136519	-0.0434628	-0.193184	-0.281998	-0.295256	-0.24707	-0.171726	-0.101262	-0.0712195	-0.104765	-0.195513	-0.332205	-0.482335	-0.610403	-0.699118	-0.738704	-0.753945	-0.754645	-0.752686	-0.743282	-0.716277	-0.672958	-0.619112	-0.569368	-0.529061	-0.491152	-0.439808	-0.371014	-0.288745
	8		1.39683	1.39532	1.3699	1.35497	1.35635	1.347	1.29363	1.17293	0.985758	0.751723	0.501212	0.256357	0.0360298	-0.146908	-0.286282	-0.382793	-0.441787	-0.477618	-0.503701	-0.528542	-0.551799	-0.557429	-0.524963	-0.454312	-0.347214	-0.221768	-0.103721	-0.0181177	0.0176869	-0.00913652	-0.0870434	-0.187482	-0.283956	-0.354172	-0.392775	-0.396235	-0.358967	-0.274662	-0.14658	0.0022691	0.131455	0.215209	0.252491	0.248311	0.220591	0.173589	0.097496
	9		0.0484754	0.122565	0.172949	0.176704	0.14853	0.133158	0.155482	0.195913	0.206185	0.143267	0.00816809	-0.129482	-0.196576	-0.171515	-0.0627932	0.0746695	0.200742	0.303573	0.407688	0.499182	0.562584	0.564814	0.493082	0.38756	0.310783	0.308671	0.381229	0.453262	0.44998	0.309043	0.0704431	-0.187708	-0.356884	-0.404886	-0.334205	-0.196834	-0.0392551	0.13017	0.324545	0.547629	0.806307	1.06778	1.25477	1.28974	1.13034	0.799854	0.404691
	10		-0.117766	-0.313792	-0.458344	-0.533314	-0.528127	-0.465341	-0.360609	-0.247599	-0.152239	-0.0837824	-0.0353743	0.0217708	0.115582	0.243066	0.373867	0.47024	0.520843	0.516654	0.476944	0.420348	0.356174	0.296474	0.25508	0.224047	0.190638	0.140739	0.0594765	-0.0486132	-0.166233	-0.285204	-0.410001	-0.533989	-0.638508	-0.71413	-0.753717	-0.754077	-0.735783	-0.693749	-0.617003	-0.503035	-0.363602	-0.227737	-0.128109	-0.0611476	-0.00799345	0.0667853	0.178893
	11		0.516811	0.330082	0.17584	0.0572992	-0.0355777	-0.0964768	-0.12788	-0.119355	-0.0885549	-0.0581491	-0.0661245	-0.138096	-0.27003	-0.462772	-0.678546	-0.88415	-1.04194	-1.12567	-1.14255	-1.10787	-1.03479	-0.919231	-0.74329	-0.514826	-0.272487	-0.0643275	0.0641914	0.117782	0.134663	0.159422	0.223598	0.331014	0.456292	0.543363	0.532597	0.401897	0.171616	-0.0897604	-0.299648	-0.42219	-0.469708	-0.488517	-0.548058	-0.667365	-0.830428	-0.995149	-1.10818
	12		0.218121	0.311459	0.34286	0.333449	0.301358	0.289516	0.317476	0.377504	0.429135	0.425266	0.33538	0.167841	-0.044331	-0.245629	-0.401155	-0.500545	-0.552609	-0.574764	-0.586555	-0.586555	-0.586555	-0.57921	-0.567218	-0.543174	-0.503623	-0.451455	-0.399011	-0.364703	-0.362921	-0.394456	-0.445942	-0.498847	-0.539935	-0.565439	-0.578405	-0.583874	-0.586555	-0.586555	-0.586555	-0.586555	-0.586555	-0.586555	-0.586555	-0.586555	-0.586555	-0.586555	-0.586555
	13		0.285046	0.0914386	-0.120251	-0.30614	-0.424145	-0.452674	-0.398118	-0.290978	-0.190366	-0.128278	-0.11277	-0.135181	-0.173439	-0.212939	-0.244943	-0.250839	-0.217735	-0.143305	-0.0583414	0.00891698	0.0520701	0.0798212	0.107795	0.134515	0.145515	0.119061	0.0536155	-0.0450658	-0.159313	-0.270437	-0.367933	-0.435781	-0.463893	-0.441881	-0.366469	-0.249015	-0.116413	-0.00687682	0.0414732	0.0145982	-0.0674959	-0.180824	-0.294549	-0.397451	-0.484113	-0.558312	-0.614204
	14		0.312588	0.335945	0.246839	0.0835485	-0.0931168	-0.235518	-0.326746	-0.374486	-0.395184	-0.4057	-0.4057	-0.4057	-0.4057	-0.4057	-0.4057	-0.4057	-0.4057	-0.4057	-0.4057	-0.4057	-0.4057	-0.393891	-0.371203	-0.319827	-0.223543	-0.0764324	0.101482	0.260021	0.338917	0.30402	0.17074	-0.00673622	-0.170398	-0.287442	-0.355053	-0.387217	-0.4057	-0.4057	-0.393193	-0.369456	-0.292057	-0.153803	0.0746134	0.382948	0.710329	0.956345	1.0403
	15		0.8732	0.848905	0.808003	0.760363	0.710953	0.644805	0.558191	0.460031	0.36354	0.277194	0.217418	0.184975	0.179335	0.184199	0.158909	0.0767087	-0.0556001	-0.211679	-0.341452	-0.411736	-0.404659	-0.319184	-0.192701	-0.056823	0.0364043	0.0693167	0.0381369	-0.0219562	-0.0782253	-0.104001	-0.110282	-0.112319	-0.119108	-0.113243	-0.0718485	0.0256627	0.173006	0.334276	0.467663	0.534838	0.536138	0.477691	0.392562	0.323637	0.297682	0.335461	0.408367
	16		0.105952	0.10244	0.180391	0.336441	0.537839	0.730572	0.873647	0.937757	0.904589	0.761193	0.523874	0.231382	-0.0678323	-0.321954	-0.508717	-0.62699	-0.688746	-0.713331	-0.706579	-0.678295	-0.624609	-0.544904	-0.446117	-0.335069	-0.214745	-0.0780227	0.0677562	0.227646	0.392156	0.558113	0.714232	0.830563	0.864206	0.770553	0.556067	0.261942	-0.0300553	-0.248879	-0.360514	-0.375132	-0.322428	-0.240885	-0.164823	-0.101051	-0.0604157	-0.0421431	-0.0467543
	17		1.30434	1.20899	1.015	0.755913	0.47311	0.230828	0.0639238	-0.0193668	0.00202306	0.138018	0.366663	0.684085	1.05993	1.45582	1.84383	2.16347	2.35567	2.36961	2.19116	1.84613	1.40009	0.935301	0.527495	0.197196	-0.0424268	-0.217728	-0.352857	-0.452823	-0.516177	-0.536555	-0.500603	-0.438967	-0.365157	-0.304499	-0.247678	-0.188605	-0.118507	-0.0635019	-0.0434153	-0.0627226	-0.109097	-0.158318	-0.182777	-0.188183	-0.172719	-0.138049	-0.0944995
	18		-0.0688926	0.0401502	0.10673	0.123729	0.0972108	0.0392079	-0.0387847	-0.128254	-0.222397	-0.315882	-0.393913	-0.456579	-0.495384	-0.518442	-0.528592	-0.534809	-0.534809	-0.534809	-0.534809	-0.534809	-0.534809	-0.530992	-0.52401	-0.508774	-0.481322	-0.441171	-0.390852	-0.34535	-0.314257	-0.300251	-0.296955	-0.297054	-0.301021	-0.316556	-0.349387	-0.393401	-0.435499	-0.457561	-0.448706	-0.403359	-0.32742	-0.242047	-0.175116	-0.156486	-0.194155	-0.272224	-0.361547
	19		0.281508	0.262324	0.129594	-0.0378945	-0.182505	-0.237726	-0.182505	-0.0378945	0.129594	0.262324	0.281508	0.178645	0.00923818	-0.160437	-0.247635	-0.218949	-0.0552702	0.224413	0.555512	0.847993	0.992965	0.936288	0.69952	0.390799	0.102195	-0.0722899	-0.0991021	-0.00878365	0.148733	0.262324	0.281508	0.178645	-0.00226159	-0.194573	-0.337432	-0.413855	-0.415724	-0.342994	-0.20344	-0.0121457	0.17092	0.279084	0.266283	0.138191	-0.0517629	-0.237769	-0.37712
	20		-0.953622	-0.927225	-0.878205	-0.810158	-0.743505	-0.696874	-0.68766	-0.71287	-0.750789	-0.788756	-0.818441	-0.827477	-0.80374	-0.724953	-0.562008	-0.303874	0.0366093	0.388259	0.693682	0.891388	0.972169	0.946579	0.835299	0.645999	0.402503	0.147546	-0.0729731	-0.242371	-0.366996	-0.486276	-0.617261	-0.75474	-0.848165	-0.863888	-0.806381	-0.699105	-0.568818	-0.445639	-0.325424	-0.22111	-0.143254	-0.0777159	0.000343537	0.10121	0.230986	0.349623	0.406787
	21		0.446702	0.249697	0.0299665	-0.157054	-0.26465	-0.269612	-0.176539	-0.0416289	0.0765541	0.130139	0.0867078	-0.0452472	-0.235492	-0.433593	-0.583327	-0.646036	-0.603713	-0.476696	-0.312774	-0.174458	-0.125703	-0.18586	-0.317432	-0.458445	-0.542789	-0.547895	-0.471068	-0.326925	-0.128716	0.111254	0.348847	0.530081	0.601562	0.548166	0.390493	0.169227	-0.0735193	-0.297543	-0.478852	-0.601336	-0.642645	-0.619514	-0.544006	-0.428322	-0.285308	-0.123349	0.0334869
	22		0.46262	0.355728	0.161627	-0.0633804	-0.251829	-0.36339	-0.376521	-0.323045	-0.248324	-0.188633	-0.171772	-0.192861	-0.206134	-0.165304	-0.0560404	0.0873847	0.197301	0.207991	0.114281	-0.0535174	-0.233738	-0.36592	-0.412717	-0.360107	-0.228902	-0.0203656	0.257882	0.578652	0.919801	1.24888	1.52221	1.69487	1.72661	1.58903	1.27954	0.856442	0.399004	-0.00457137	-0.298223	-0.469389	-0.561679	-0.604765	-0.61654	-0.61654	-0.61654	-0.61654	-0.61654
	23		0.341466	0.264959	0.185715	0.109812	0.0353502	-0.0261875	-0.0623888	-0.062362	-0.0344433	0.000290271	0.023208	0.0272165	0.0244254	0.0415215	0.0841712	0.14379	0.194785	0.206201	0.159991	0.0610597	-0.0755337	-0.20894	-0.310957	-0.348084	-0.297982	-0.158304	0.0682106	0.333808	0.593537	0.816439	0.985651	1.10946	1.18342	1.19726	1.12587	0.973891	0.769013	0.558305	0.363001	0.187621	0.0242945	-0.136707	-0.266394	-0.350518	-0.374994	-0.350169	-0.29878
	24		1.29858	1.02698	0.766299	0.615868	0.629462	0.79412	1.03582	1.25243	1.3838	1.38352	1.28885	1.18145	1.1455	1.21889	1.34232	1.42094	1.38387	1.22074	0.989431	0.766292	0.600334	0.517432	0.517758	0.576638	0.660508	0.730265	0.745891	0.676927	0.516404	0.281231	0.0151822	-0.238635	-0.423903	-0.494577	-0.446528	-0.297836	-0.103555	0.0572726	0.122167	0.0675105	-0.0832888	-0.261266	-0.396055	-0.455994	-0.438674	-0.382462	-0.299915
	25		0.113664	0.300526	0.405026	0.38608	0.26744	0.131997	0.0532567	0.0686302	0.153336	0.246018	0.281279	0.235366	0.108325	-0.0666669	-0.243731	-0.388065	-0.489241	-0.542409	-0.570715	-0.579826	-0.584455	-0.584455	-0.584455	-0.584455	-0.584455	-0.576751	-0.563176	-0.534371	-0.484	-0.397482	-0.292452	-0.175797	-0.0594468	0.0526654	0.155638	0.233294	0.280426	0.29888	0.310307	0.335166	0.375488	0.411437	0.435882	0.462707	0.505208	0.565216	0.591485
	26		-0.182181	-0.270449	-0.365123	-0.391532	-0.330881	-0.232614	-0.178883	-0.231006	-0.38201	-0.575937	-0.752956	-0.862355	-0.888175	-0.841586	-0.755543	-0.669754	-0.6263	-0.650259	-0.731067	-0.836107	-0.931589	-0.999101	-1.03771	-1.0559	-1.06623	-1.06623	-1.06623	-1.06623	-1.06623	-1.06623	-1.06623	-1.06623	-1.06623	-1.06623	-1.06623	-1.06623	-1.06623	-1.04919	-1.00922	-0.925809	-0.769535	-0.528354	-0.229479	0.0508003	0.213351	0.19139	-0.00594116
	27		0.80204	1.04304	1.26365	1.44803	1.6164	1.73615	1.80895	1.82283	1.75476	1.58998	1.32632	0.980959	0.571843	0.189779	-0.105053	-0.259721	-0.234776	-0.0496972	0.24123	0.566656	0.860745	1.05446	1.11666	1.0374	0.825808	0.516684	0.171115	-0.142921	-0.381117	-0.530583	-0.606579	-0.644916	-0.651529	-0.627162	-0.553936	-0.407949	-0.134665	0.283231	0.813007	1.3647	1.78266	1.96427	1.88879	1.62733	1.27493	0.917064	0.604709
	28		0.0304477	-0.16714	-0.30291	-0.356612	-0.317238	-0.161937	0.072072	0.353979	0.618972	0.790504	0.849423	0.814877	0.723524	0.599065	0.444897	0.259912	0.0562072	-0.143803	-0.3002	-0.401742	-0.453213	-0.448486	-0.396753	-0.303918	-0.182827	-0.0729048	-0.0155184	-0.0354172	-0.123802	-0.244491	-0.357423	-0.439118	-0.476671	-0.481052	-0.45398	-0.381198	-0.274747	-0.152647	-0.0521876	-0.0129746	-0.0521876	-0.138588	-0.236835	-0.294079	-0.283389	-0.209722	-0.108135
	29		-0.282915	-0.344674	-0.256909	-0.0875009	0.063815	0.139644	0.123994	0.0691322	0.0100655	-0.0174573	-0.0165914	0.0155226	0.0495802	0.11836	0.235922	0.446971	0.73835	1.03731	1.2163	1.17823	0.894756	0.450084	-0.0147368	-0.385609	-0.607895	-0.666105	-0.603888	-0.44703	-0.236019	-0.0223383	0.149666	0.275499	0.366316	0.442879	0.50359	0.531346	0.525779	0.518913	0.563415	0.652272	0.725186	0.719964	0.584225	0.356263	0.140647	0.0276314	0.0347808
	30		0.160227	0.05308	0.159792	0.369635	0.575874	0.668728	0.647387	0.548348	0.428249	0.311416	0.182154	0.0353402	-0.136011	-0.268838	-0.321811	-0.268036	-0.154182	-0.0539377	-0.0413139	-0.125658	-0.287217	-0.451132	-0.557827	-0.570728	-0.462627	-0.210189	0.143037	0.545078	0.905917	1.1443	1.23317	1.22329	1.186	1.17891	1.20069	1.21368	1.19604	1.19203	1.2555	1.37637	1.47356	1.46386	1.27682	0.964864	0.670096	0.515978	0.525728
	31		-0.131454	-0.235146	-0.231159	-0.131164	0.0149105	0.136912	0.191455	0.153255	0.0528664	-0.0646237	-0.16014	-0.216899	-0.224035	-0.205863	-0.1685	-0.120352	-0.0721547	-0.0346791	-0.021164	-0.0324046	-0.0475856	-0.0495576	0.000128015	0.104653	0.244213	0.384375	0.471837	0.482672	0.428538	0.334536	0.227571	0.118008	0.00932038	-0.080889	-0.125862	-0.11091	-0.0234589	0.0975364	0.200652	0.234999	0.16268	-0.00337794	-0.227687	-0.450961	-0.637019	-0.762163	-0.819177
	32		-0.258602	-0.258602	-0.258602	-0.258602	-0.258602	-0.258602	-0.258602	-0.258602	-0.258602	-0.258602	-0.258602	-0.258602	-0.258602	-0.258602	-0.258602	-0.258602	-0.258602	-0.258602	-0.258602	-0.258602	-0.258602	-0.258602	-0.258602	-0.258602	-0.258602	-0.258602	-0.258602	-0.258602	-0.258602	-0.258602	-0.258602	-0.258602	-0.258602	-0.258602	-0.258602	-0.258602	-0.258602	-0.258602	-0.258602	-0.258602	-0.258602	-0.258602	-0.258602	-0.258602	-0.258602	-0.258602	-0.258602
	33		-0.199821	-0.0655332	0.0733487	0.124278	0.0390682	-0.153514	-0.383904	-0.583881	-0.695641	-0.653238	-0.433055	-0.0682289	0.364628	0.746482	0.97567	1.03843	0.975287	0.850188	0.697102	0.52019	0.301702	0.0450741	-0.215087	-0.413493	-0.525671	-0.544021	-0.50001	-0.445358	-0.393176	-0.347686	-0.313281	-0.298678	-0.328452	-0.405953	-0.531903	-0.668863	-0.79228	-0.887807	-0.956074	-0.997679	-1.01876	-0.993095	-0.900925	-0.751777	-0.534522	-0.261713	0.0807185
	34		-0.0922517	-0.162292	-0.238705	-0.22868	-0.0706771	0.241557	0.635961	0.986967	1.16278	1.1298	0.964365	0.827188	0.829318	0.957436	1.089	1.10305	0.926872	0.639177	0.350553	0.151798	0.0596451	0.0213299	-0.0426643	-0.139479	-0.282165	-0.42144	-0.53094	-0.599623	-0.634878	-0.649886	-0.657329	-0.657329	-0.657329	-0.657329	-0.657329	-0.657329	-0.657329	-0.657329	-0.648455	-0.631197	-0.591756	-0.517116	-0.401844	-0.260636	-0.132453	-0.0655326	-0.0887373
	35		0.497629	0.415251	0.318178	0.230893	0.153187	0.0701449	-0.0183987	-0.108203	-0.185461	-0.23029	-0.250147	-0.266286	-0.300403	-0.359937	-0.458541	-0.580165	-0.700364	-0.795154	-0.843836	-0.832999	-0.772431	-0.685465	-0.590279	-0.532781	-0.524324	-0.548456	-0.57038	-0.552262	-0.504415	-0.44532	-0.399392	-0.374827	-0.363261	-0.366176	-0.379863	-0.398402	-0.414391	-0.42391	-0.433736	-0.458423	-0.48934	-0.50773	-0.506819	-0.498599	-0.516179	-0.564719	-0.629516
	36		0.288622	0.477507	0.646261	0.763458	0.794491	0.73182	0.583871	0.37518	0.14484	-0.051937	-0.183613	-0.234223	-0.224063	-0.195753	-0.169279	-0.147992	-0.137573	-0.136008	-0.160369	-0.210513	-0.275821	-0.343363	-0.39834	-0.444036	-0.480806	-0.505823	-0.524076	-0.516952	-0.485254	-0.418467	-0.317481	-0.198266	-0.103961	-0.0727889	-0.127157	-0.253671	-0.40378	-0.521975	-0.569418	-0.53714	-0.455563	-0.368418	-0.306941	-0.284643	-0.296113	-0.331037	-0.366963
	37		0.484471	0.448584	0.380447	0.284865	0.176318	0.0510991	-0.076622	-0.183853	-0.251302	-0.288286	-0.329283	-0.373759	-0.420566	-0.437397	-0.415538	-0.374159	-0.347457	-0.3602	-0.42518	-0.538712	-0.675807	-0.814445	-0.935263	-1.01528	-1.04639	-1.02457	-0.96984	-0.891556	-0.815064	-0.736968	-0.655738	-0.563393	-0.46642	-0.390449	-0.369574	-0.422251	-0.530526	-0.652163	-0.730276	-0.703463	-0.558079	-0.323207	-0.0683071	0.121767	0.178836	0.10019	-0.078074
	38		-0.046802	-0.182728	-0.317789	-0.439661	-0.535744	-0.599314	-0.633568	-0.648834	-0.651212	-0.639651	-0.612244	-0.558335	-0.471482	-0.359651	-0.25082	-0.177398	-0.167853	-0.20967	-0.261853	-0.272025	-0.226039	-0.13635	-0.0391644	0.0334716	0.0792261	0.0920028	0.0942984	0.0934471	0.12757	0.199788	0.31494	0.452969	0.571216	0.639876	0.638246	0.571342	0.437933	0.267052	0.0714104	-0.0910321	-0.194005	-0.22342	-0.194424	-0.162746	-0.170473	-0.241622	-0.348016
	39		-0.152059	-0.0389013	0.118585	0.296982	0.449221	0.503016	0.42707	0.237758	-2.57658e-05	-0.216799	-0.37099	-0.455802	-0.4923	-0.488908	-0.447794	-0.365456	-0.246162	-0.0947787	0.0658486	0.192126	0.238621	0.180469	0.0388996	-0.143723	-0.308732	-0.426048	-0.488543	-0.514785	-0.526724	-0.53057	-0.541388	-0.551263	-0.566111	-0.595496	-0.646101	-0.713233	-0.762114	-0.748947	-0.654413	-0.500525	-0.339231	-0.222846	-0.178334	-0.193841	-0.24098	-0.283541	-0.298037
	40		1.03545	1.11093	1.08541	0.957554	0.73436	0.443065	0.135753	-0.132367	-0.326741	-0.430334	-0.475713	-0.466809	-0.403851	-0.301752	-0.173001	-0.0409276	0.0629181	0.110945	0.0899679	0.00576686	-0.113842	-0.237415	-0.328762	-0.364975	-0.343743	-0.277087	-0.202832	-0.159917	-0.152111	-0.184525	-0.205851	-0.171978	-0.0481512	0.149655	0.375371	0.561063	0.663963	0.654196	0.546938	0.371184	0.174064	0.00368667	-0.104264	-0.147852	-0.138761	-0.135577	-0.156046
	41		0.242407	0.14889	-0.00411568	-0.15716	-0.237931	-0.21358	-0.0938348	0.0712918	0.204002	0.246622	0.169323	0.0056812	-0.181494	-0.338283	-0.442017	-0.497912	-0.511788	-0.503191	-0.453088	-0.357344	-0.207894	-0.0224832	0.14889	0.242407	0.217894	0.0862026	-0.0852767	-0.235692	-0.308105	-0.280007	-0.159883	0.0056812	0.169323	0.246622	0.204002	0.0602555	-0.126594	-0.296443	-0.416538	-0.485217	-0.517583	-0.53595	-0.53595	-0.53595	-0.53595	-0.53595	-0.53595
	42		0.167888	0.314504	0.534932	0.745236	0.892273	0.936807	0.876762	0.735489	0.566133	0.41109	0.290066	0.209615	0.141522	0.0477285	-0.0715818	-0.208871	-0.328113	-0.383492	-0.322161	-0.130453	0.166712	0.525784	0.884252	1.15305	1.26248	1.18628	0.937757	0.600514	0.292945	0.0986479	0.0481929	0.107352	0.226758	0.3204	0.387789	0.420995	0.446609	0.486486	0.548163	0.601251	0.6103	0.587833	0.559181	0.557376	0.59006	0.611243	0.555533
	43		-0.419309	-0.439737	-0.449748	-0.449748	-0.449748	-0.449748	-0.449748	-0.449748	-0.449748	-0.449748	-0.426349	-0.386648	-0.30475	-0.165819	0.024023	0.223911	0.366505	0.393048	0.291789	0.106228	-0.0945327	-0.246344	-0.329587	-0.335413	-0.246839	-0.0745187	0.190307	0.503739	0.798694	0.995259	1.03432	0.903717	0.64361	0.32869	0.0356694	-0.166406	-0.279931	-0.272798	-0.173569	-0.00650236	0.195816	0.351463	0.397611	0.313913	0.136724	-0.0659471	-0.235716
	44		-0.195335	-0.123411	0.00614167	0.197965	0.424712	0.623987	0.723001	0.680583	0.514355	0.289118	0.0766606	-0.079636	-0.17301	-0.222652	-0.242489	-0.247449	-0.247449	-0.247449	-0.247449	-0.247449	-0.247449	-0.247449	-0.247449	-0.247449	-0.247449	-0.247449	-0.247449	-0.247449	-0.247449	-0.247449	-0.247449	-0.247449	-0.247449	-0.247449	-0.247449	-0.247449	-0.247449	-0.247449	-0.247449	-0.247449	-0.247449	-0.247449	-0.247449	-0.247449	-0.247449	-0.247449	-0.247449
	45		-0.495282	-0.535756	-0.543734	-0.513095	-0.452829	-0.355734	-0.230716	-0.109052	-0.0345327	-0.0387435	-0.107233	-0.208988	-0.285214	-0.2964	-0.236857	-0.137187	-0.0560656	-0.0268678	-0.0798234	-0.181275	-0.290012	-0.354887	-0.349309	-0.275503	-0.163992	-0.0671954	-0.0126125	-0.0307809	-0.0879579	-0.132382	-0.126809	-0.0758492	-0.0225594	-0.0169614	-0.0843439	-0.198332	-0.326252	-0.432023	-0.50125	-0.538189	-0.554502	-0.549703	-0.526578	-0.477966	-0.393812	-0.27614	-0.148537
	46		0.175333	0.200929	0.0933479	-0.126695	-0.382711	-0.610786	-0.773407	-0.870985	-0.925924	-0.960345	-0.989045	-1.00497	-0.989498	-0.914242	-0.762501	-0.554181	-0.356478	-0.214967	-0.170589	-0.199432	-0.25652	-0.292905	-0.294923	-0.263832	-0.199437	-0.0989314	0.0212316	0.11629	0.143531	0.0751327	-0.0671053	-0.216654	-0.323051	-0.362074	-0.338202	-0.275972	-0.193755	-0.11774	-0.0420872	0.0121658	0.0516273	0.0846225	0.0978354	0.077401	0.00544169	-0.120095	-0.27572
	47		0.43117	0.412196	0.397949	0.456194	0.650045	0.980448	1.35256	1.63128	1.69802	1.56429	1.30281	1.01264	0.738732	0.463005	0.16586	-0.153505	-0.417033	-0.588009	-0.624542	-0.534564	-0.379649	-0.236384	-0.134527	-0.0841157	-0.0361274	0.0820055	0.29224	0.555962	0.802255	0.957872	1.0023	0.94699	0.831202	0.679711	0.505586	0.326327	0.142835	-0.0234728	-0.140858	-0.195571	-0.212935	-0.198193	-0.15581	-0.096459	0.00270229	0.13602	0.256747
	48		0.782507	0.435646	0.201469	0.0986146	0.184477	0.457629	0.900548	1.41394	1.8382	2.05138	2.00438	1.75666	1.41856	1.08005	0.787524	0.534877	0.322352	0.195918	0.166321	0.207725	0.278214	0.304453	0.24441	0.121626	-0.0237854	-0.143947	-0.202153	-0.184924	-0.096	0.058607	0.238038	0.397845	0.524534	0.605902	0.664869	0.713576	0.745139	0.738676	0.673036	0.539824	0.350192	0.14339	-0.0447837	-0.185649	-0.275325	-0.319163	-0.338523
	49		-0.0203586	-0.162673	-0.213602	-0.221781	-0.160598	-0.0436836	0.138812	0.36522	0.574488	0.688683	0.65875	0.497939	0.272514	0.0584188	-0.0812922	-0.14184	-0.11589	-0.0123099	0.182007	0.410952	0.607225	0.694785	0.635483	0.455415	0.226723	0.0217564	-0.121544	-0.202676	-0.240555	-0.261783	-0.261783	-0.261783	-0.261783	-0.261783	-0.261783	-0.261783	-0.261783	-0.261783	-0.261783	-0.261783	-0.261783	-0.261783	-0.261783	-0.261783	-0.261783	-0.261783	-0.261783
	50		-0.226183	-0.0998408	0.030653	0.134573	0.173135	0.163083	0.146965	0.164577	0.238534	0.343398	0.417631	0.407333	0.288459	0.0905899	-0.131164	-0.324096	-0.45285	-0.508869	-0.510731	-0.47667	-0.449175	-0.448437	-0.479423	-0.531866	-0.586666	-0.629751	-0.652627	-0.658722	-0.647339	-0.613587	-0.552307	-0.464802	-0.354044	-0.222266	-0.0740956	0.0838632	0.242217	0.378686	0.461831	0.461447	0.363447	0.17974	-0.0454699	-0.265897	-0.44391	-0.562652	-0.630283
	51		-0.964077	-1.0081	-0.911642	-0.722006	-0.503481	-0.326638	-0.200696	-0.0984903	-0.0107282	0.0529696	0.0741303	0.0525296	0.0151355	-0.0189388	-0.0601101	-0.160564	-0.345643	-0.61431	-0.917258	-1.19442	-1.40424	-1.51369	-1.50285	-1.363	-1.10345	-0.760881	-0.407906	-0.103673	0.114836	0.239979	0.269587	0.2387	0.195349	0.164561	0.155913	0.137042	0.0898174	-0.00433701	-0.0993819	-0.158481	-0.149255	-0.0663526	0.0879756	0.304069	0.560635	0.836712	1.07473
	52		-0.239601	-0.391707	-0.4882	-0.508518	-0.46097	-0.394475	-0.354003	-0.34565	-0.391894	-0.478452	-0.585387	-0.679178	-0.730464	-0.728189	-0.66915	-0.591471	-0.520382	-0.465793	-0.423822	-0.374855	-0.306244	-0.234966	-0.184623	-0.163633	-0.162721	-0.151892	-0.127171	-0.111251	-0.117881	-0.160887	-0.205476	-0.219401	-0.183089	-0.122254	-0.0644769	-0.0292489	-0.0104813	-0.0135345	-0.0479195	-0.130293	-0.264643	-0.420696	-0.545256	-0.60248	-0.588107	-0.527539	-0.458872
	53		0.0303162	-0.0474626	-0.0776549	-0.0138795	0.146634	0.372741	0.583673	0.705717	0.70132	0.588073	0.440556	0.317422	0.253649	0.216704	0.178339	0.127749	0.0851624	0.0637527	0.0630109	0.0650917	0.0607468	0.0434527	0.0240442	0.000836818	-0.0151641	-0.0193734	0.0190299	0.109641	0.264274	0.444128	0.612413	0.726904	0.79507	0.85532	0.959622	1.13226	1.35782	1.57688	1.71216	1.71309	1.58863	1.36559	1.11735	0.903911	0.753133	0.679717	0.686017
	54		-0.285754	-0.163272	-0.0802093	-0.0613516	-0.0986437	-0.161242	-0.21462	-0.244534	-0.2562	-0.265127	-0.280339	-0.295826	-0.298052	-0.283889	-0.258582	-0.235199	-0.221562	-0.227562	-0.250884	-0.294246	-0.353174	-0.425609	-0.501188	-0.558844	-0.583752	-0.566723	-0.507215	-0.416296	-0.318486	-0.230924	-0.177122	-0.163519	-0.184967	-0.230672	-0.282227	-0.326116	-0.352452	-0.356057	-0.342465	-0.316627	-0.291799	-0.27799	-0.287372	-0.31678	-0.358629	-0.380644	-0.370309
	55		-0.0762837	-0.241942	-0.285613	-0.253652	-0.196938	-0.156549	-0.165069	-0.22433	-0.313441	-0.393038	-0.440539	-0.45203	-0.437143	-0.420317	-0.406857	-0.404443	-0.402915	-0.39329	-0.359993	-0.30396	-0.243713	-0.202961	-0.205943	-0.249925	-0.319929	-0.397705	-0.4812	-0.566534	-0.632157	-0.676326	-0.668917	-0.606404	-0.497283	-0.362082	-0.230091	-0.124201	-0.0437281	0.0490526	0.185542	0.382959	0.61746	0.844721	1.01386	1.09238	1.10142	1.08714	1.09061
	56		1.40036	1.07538	0.702088	0.398722	0.221219	0.209555	0.343472	0.56107	0.811868	1.08449	1.31406	1.42461	1.37285	1.17339	0.90324	0.644461	0.446633	0.282182	0.113047	-0.0570817	-0.22796	-0.352353	-0.428745	-0.453153	-0.425831	-0.336279	-0.160768	0.0896579	0.384396	0.636624	0.775662	0.776436	0.702545	0.61292	0.578838	0.621034	0.722883	0.841198	0.910545	0.869826	0.692239	0.408445	0.0979151	-0.167459	-0.3426	-0.440892	-0.478398
	57		-0.038802	-0.041241	-0.0675648	-0.101157	-0.100138	-0.0475482	0.0710192	0.222287	0.356183	0.406367	0.338091	0.179289	-0.00504767	-0.161816	-0.255716	-0.299683	-0.324772	-0.365472	-0.429178	-0.509157	-0.582076	-0.632742	-0.648184	-0.647361	-0.646447	-0.648539	-0.649192	-0.630096	-0.598152	-0.575952	-0.593158	-0.658074	-0.754794	-0.858402	-0.932639	-0.955406	-0.911495	-0.802035	-0.622321	-0.399355	-0.161788	0.0303174	0.133596	0.149116	0.10592	0.0558308	0.0105907
	58		-0.0385333	-0.123643	-0.168903	-0.148888	-0.0508583	0.111694	0.316492	0.517283	0.663329	0.762193	0.830514	0.912466	1.02531	1.12967	1.16682	1.10675	0.9524	0.742964	0.527176	0.310701	0.0958141	-0.113518	-0.308375	-0.450535	-0.518172	-0.492911	-0.37995	-0.187191	0.0811279	0.379065	0.650936	0.824028	0.843846	0.695771	0.434764	0.130447	-0.144388	-0.345406	-0.475652	-0.560389	-0.606176	-0.634543	-0.6265	-0.554095	-0.396781	-0.189623	0.0178002
	59		0.201966	-0.101824	-0.309307	-0.418556	-0.436681	-0.3491	-0.158452	0.110117	0.38589	0.559501	0.56082	0.403807	0.174957	-0.0226973	-0.139151	-0.200137	-0.249123	-0.334352	-0.451906	-0.545146	-0.608741	-0.612962	-0.558782	-0.459851	-0.348069	-0.251661	-0.192807	-0.155895	-0.129155	-0.105504	-0.0939026	-0.114974	-0.159117	-0.167383	-0.0552706	0.245981	0.716732	1.23119	1.6394	1.84195	1.81584	1.62127	1.34307	1.04933	0.765841	0.493394	0.224974
	60		-0.330798	-0.384084	-0.408064	-0.415478	-0.415478	-0.415478	-0.415478	-0.399922	-0.372852	-0.315947	-0.217437	-0.0796915	0.0696806	0.181856	0.230503	0.19598	0.127076	0.084583	0.103923	0.18736	0.273326	0.326662	0.338556	0.339582	0.339542	0.325944	0.279897	0.185304	0.0915015	0.0469882	0.110137	0.27786	0.498532	0.685268	0.754363	0.676921	0.473557	0.21418	-0.0282254	-0.209191	-0.320554	-0.381846	-0.403686	-0.415478	-0.415478	-0.415478	-0.415478
	61		0.660713	0.634626	0.560204	0.478001	0.410769	0.365086	0.328029	0.279089	0.208945	0.11671	0.00160643	-0.13227	-0.267707	-0.397391	-0.505048	-0.581068	-0.623299	-0.642805	-0.657648	-0.678883	-0.706693	-0.732408	-0.736962	-0.717669	-0.673451	-0.606411	-0.52586	-0.437959	-0.357718	-0.297971	-0.265957	-0.265563	-0.288898	-0.319919	-0.346642	-0.357014	-0.350975	-0.339369	-0.33609	-0.345751	-0.36843	-0.392665	-0.420379	-0.443967	-0.452672	-0.425556	-0.350816
Mean z-values when a comparison between the question concept (non-preferred) and that of the second (non-preferred) picture was required
	Concept Neuron	Time relative to question prompt (ms):	-1000	-980	-960	-940	-920	-900	-880	-860	-840	-820	-800	-780	-760	-740	-720	-700	-680	-660	-640	-620	-600	-580	-560	-540	-520	-500	-480	-460	-440	-420	-400	-380	-360	-340	-320	-300	-280	-260	-240	-220	-200	-180	-160	-140	-120	-100	-80
	1		-0.147082	-0.210247	-0.241615	-0.256391	-0.260868	-0.260868	-0.260868	-0.260868	-0.260868	-0.260868	-0.260868	-0.260868	-0.260868	-0.260868	-0.260868	-0.260868	-0.260868	-0.260868	-0.260868	-0.256646	-0.248236	-0.228659	-0.190886	-0.131296	-0.0564355	0.0139853	0.0540264	0.0465589	-0.00510853	-0.0795526	-0.151334	-0.204481	-0.236132	-0.251621	-0.260868	-0.260868	-0.260868	-0.260868	-0.260868	-0.260868	-0.260868	-0.260868	-0.260868	-0.260868	-0.260868	-0.260868	-0.260868
	2		0.0536208	0.059024	0.0868835	0.090497	0.0597486	0.0167147	-0.0028642	0.0178535	0.0408124	0.0155448	-0.0836886	-0.241568	-0.388925	-0.488178	-0.504973	-0.408961	-0.197145	0.115882	0.486086	0.81957	1.02407	1.03999	0.866274	0.557717	0.198853	-0.13034	-0.367976	-0.509218	-0.529008	-0.436531	-0.251368	0.0225713	0.310211	0.524732	0.58742	0.473431	0.227353	-0.0643843	-0.321548	-0.503056	-0.608649	-0.664275	-0.682098	-0.691045	-0.691045	-0.691045	-0.691045
	3		0.345676	0.275794	0.249632	0.233452	0.240957	0.293873	0.392308	0.493142	0.52473	0.444673	0.253473	0.0151996	-0.165431	-0.229015	-0.15578	0.0198288	0.207486	0.33997	0.372498	0.317123	0.217605	0.119162	0.0300628	-0.0562442	-0.150295	-0.241362	-0.314418	-0.366287	-0.386038	-0.380242	-0.356844	-0.321019	-0.289567	-0.264012	-0.24803	-0.244729	-0.258104	-0.298687	-0.357718	-0.411413	-0.429459	-0.411688	-0.377818	-0.366731	-0.391904	-0.443839	-0.482101
	4		-0.280561	-0.261418	-0.237395	-0.207527	-0.175812	-0.144877	-0.115006	-0.0886397	-0.051983	0.00407098	0.0760189	0.13903	0.159657	0.114881	0.0159365	-0.130964	-0.272036	-0.383672	-0.449264	-0.47658	-0.488826	-0.523491	-0.595697	-0.688145	-0.763456	-0.780381	-0.710659	-0.563689	-0.367739	-0.149157	0.0713148	0.269861	0.425905	0.529253	0.57355	0.564156	0.506623	0.382663	0.197972	-0.00914695	-0.178762	-0.253827	-0.222276	-0.117184	-0.000461232	0.114702	0.212418
	5		-0.402372	-0.517195	-0.570677	-0.620041	-0.679127	-0.728355	-0.740824	-0.703126	-0.626029	-0.530353	-0.446124	-0.365302	-0.266122	-0.145457	0.00757745	0.181258	0.349401	0.459559	0.485966	0.401284	0.241888	0.0699099	-0.0503094	-0.11283	-0.147395	-0.193084	-0.242797	-0.280519	-0.255529	-0.18591	-0.110662	-0.0736229	-0.0593886	-0.0555203	-0.0177198	0.0514057	0.137827	0.201021	0.223981	0.207965	0.14891	0.0402638	-0.115771	-0.305355	-0.497964	-0.663152	-0.76459
	6		-0.300756	-0.287087	-0.283929	-0.288404	-0.29601	-0.302503	-0.31061	-0.313498	-0.310449	-0.286279	-0.229533	-0.151365	-0.0589629	0.0265317	0.0962998	0.141008	0.159999	0.150337	0.114534	0.0639431	0.0106788	-0.0124352	0.00749576	0.0806073	0.179127	0.261082	0.282745	0.22404	0.116153	0.00598197	-0.0573354	-0.0661907	-0.045366	-0.0375528	-0.071422	-0.144869	-0.237098	-0.318431	-0.374031	-0.399564	-0.412415	-0.410359	-0.385447	-0.335465	-0.271084	-0.222348	-0.216628
	7		-0.0765213	-0.152628	-0.200958	-0.250546	-0.337651	-0.469992	-0.620295	-0.744202	-0.822878	-0.843041	-0.794466	-0.678499	-0.479992	-0.234765	-0.000729947	0.146125	0.155537	0.0327736	-0.164002	-0.339516	-0.427968	-0.404615	-0.293899	-0.157322	-0.030442	0.0686609	0.145743	0.201571	0.21388	0.155849	0.0286864	-0.133942	-0.268983	-0.33255	-0.324542	-0.269808	-0.221261	-0.21527	-0.257364	-0.353569	-0.461488	-0.527976	-0.5176	-0.429272	-0.291153	-0.156311	-0.0647828
	8		-0.360259	-0.362344	-0.339361	-0.28083	-0.19593	-0.113218	-0.0675448	-0.0791913	-0.145027	-0.243386	-0.348293	-0.43904	-0.51053	-0.562062	-0.597499	-0.613041	-0.61535	-0.605321	-0.594673	-0.592207	-0.607328	-0.632373	-0.656291	-0.652306	-0.603245	-0.499409	-0.336158	-0.126664	0.106605	0.315627	0.446254	0.466274	0.379351	0.223047	0.0486519	-0.109405	-0.241116	-0.336674	-0.394348	-0.413294	-0.40482	-0.402525	-0.42805	-0.480692	-0.536245	-0.557304	-0.524608
	9		0.170747	0.184785	0.241802	0.302513	0.324925	0.272116	0.17636	0.0549399	-0.0286253	-0.0370594	0.057867	0.265545	0.55358	0.832818	1.01228	1.04682	0.945549	0.778157	0.599993	0.448939	0.330547	0.240179	0.186689	0.162498	0.171742	0.226321	0.31714	0.411307	0.455414	0.393228	0.22882	0.00954073	-0.175642	-0.280528	-0.295727	-0.238552	-0.139688	-0.0181545	0.109968	0.244805	0.389115	0.53058	0.636992	0.662423	0.610716	0.510604	0.436459
	10		0.560118	0.437635	0.263316	0.0691367	-0.1118	-0.257859	-0.354612	-0.401866	-0.407024	-0.401538	-0.423035	-0.492721	-0.593119	-0.687738	-0.740137	-0.74436	-0.709714	-0.653379	-0.580186	-0.503252	-0.426957	-0.35605	-0.289939	-0.207563	-0.102549	0.0237421	0.152131	0.261009	0.340509	0.398999	0.452511	0.519373	0.590075	0.646999	0.676493	0.651024	0.563822	0.428834	0.262798	0.101793	-0.0147304	-0.0585378	-0.0214801	0.094848	0.261972	0.447862	0.592278
	11		0.0915894	0.042	0.0334075	0.0826198	0.192009	0.348947	0.518872	0.658209	0.773912	0.872737	0.979161	1.06435	1.08838	1.00139	0.794756	0.510283	0.180403	-0.142892	-0.406557	-0.570513	-0.59232	-0.490461	-0.329154	-0.194381	-0.126587	-0.107315	-0.100499	-0.0805158	-0.0333919	0.0446893	0.1641	0.322439	0.473278	0.562325	0.547439	0.41439	0.222044	0.0263024	-0.108523	-0.158044	-0.141864	-0.10879	-0.129686	-0.24873	-0.454224	-0.68483	-0.868839
	12		-0.148395	-0.161555	-0.197038	-0.254214	-0.332798	-0.413205	-0.478887	-0.521148	-0.535161	-0.518297	-0.478174	-0.426837	-0.380238	-0.35945	-0.37353	-0.41628	-0.470575	-0.519238	-0.549868	-0.562535	-0.556456	-0.532973	-0.488922	-0.43496	-0.385975	-0.360402	-0.36927	-0.408657	-0.462439	-0.512766	-0.549172	-0.570416	-0.580618	-0.586555	-0.586555	-0.586555	-0.586555	-0.586555	-0.586555	-0.582526	-0.574973	-0.558182	-0.527326	-0.481192	-0.426837	-0.380238	-0.35945
	13		0.755117	0.85966	0.913606	0.925422	0.908351	0.866117	0.818599	0.784053	0.789204	0.854182	0.970674	1.08319	1.12165	1.0312	0.815348	0.522456	0.222503	-0.0396939	-0.254327	-0.419108	-0.523669	-0.564828	-0.550381	-0.498315	-0.449522	-0.436213	-0.466669	-0.525022	-0.576948	-0.600731	-0.597126	-0.585539	-0.589575	-0.616593	-0.647272	-0.659237	-0.633952	-0.57438	-0.506088	-0.464415	-0.471596	-0.531951	-0.62461	-0.720927	-0.798549	-0.842586	-0.852843
	14		2.86114	2.66013	2.3115	1.99491	1.81006	1.74699	1.7092	1.61874	1.41739	1.07933	0.685968	0.30083	-0.00689413	-0.219866	-0.326113	-0.376655	-0.4057	-0.4057	-0.4057	-0.4057	-0.4057	-0.4057	-0.4057	-0.4057	-0.4057	-0.4057	-0.4057	-0.4057	-0.4057	-0.4057	-0.4057	-0.4057	-0.4057	-0.4057	-0.4057	-0.4057	-0.4057	-0.4057	-0.367766	-0.305831	-0.181653	0.0226137	0.292046	0.562904	0.740097	0.7493	0.586432
	15		0.454585	0.556446	0.574891	0.482807	0.296744	0.0823017	-0.105553	-0.234221	-0.330685	-0.42253	-0.53347	-0.644969	-0.748854	-0.828654	-0.872268	-0.867212	-0.824139	-0.749788	-0.662554	-0.587917	-0.538954	-0.512036	-0.501642	-0.494848	-0.484915	-0.462531	-0.40367	-0.303602	-0.156459	0.00305625	0.141484	0.24006	0.311401	0.36728	0.426661	0.467402	0.486931	0.500502	0.513451	0.559673	0.652112	0.761746	0.877288	0.929286	0.912292	0.846462	0.782441
	16		0.191383	0.0658526	-0.0495938	-0.108921	-0.104895	-0.0441428	0.0431914	0.120651	0.156057	0.124849	0.0290295	-0.10097	-0.228837	-0.327652	-0.405266	-0.469623	-0.533472	-0.588262	-0.618242	-0.606954	-0.545019	-0.44373	-0.318931	-0.20076	-0.0952704	-0.00767796	0.090321	0.214793	0.352313	0.462995	0.493168	0.415837	0.262789	0.0938594	-0.030633	-0.0870024	-0.0929223	-0.0997154	-0.12957	-0.207238	-0.300823	-0.380773	-0.42308	-0.413977	-0.352809	-0.252158	-0.12173
	17		-0.58368	-0.624431	-0.621866	-0.591099	-0.54699	-0.515779	-0.502469	-0.50362	-0.506601	-0.504247	-0.502006	-0.512494	-0.538225	-0.577593	-0.606914	-0.610966	-0.580936	-0.523139	-0.441014	-0.351842	-0.256363	-0.169807	-0.103999	-0.0735526	-0.0867433	-0.141089	-0.226059	-0.326979	-0.427905	-0.51405	-0.568873	-0.582495	-0.5506	-0.490129	-0.413406	-0.337444	-0.274466	-0.236522	-0.224234	-0.237833	-0.262608	-0.278438	-0.273009	-0.243317	-0.188039	-0.105594	0.00226575
	18		0.13643	0.0462203	-0.0774416	-0.214425	-0.335872	-0.427331	-0.486781	-0.515204	-0.527989	-0.534809	-0.534809	-0.534809	-0.534809	-0.534809	-0.534809	-0.534809	-0.534809	-0.534809	-0.534809	-0.534809	-0.534809	-0.534809	-0.534809	-0.534809	-0.534809	-0.534809	-0.534809	-0.534809	-0.534809	-0.534809	-0.534809	-0.534809	-0.534809	-0.534809	-0.534809	-0.534809	-0.534809	-0.534809	-0.534809	-0.534809	-0.534809	-0.534809	-0.534809	-0.534809	-0.534809	-0.534809	-0.534809
	19		0.77424	0.619346	0.425004	0.24046	0.147589	0.188525	0.324437	0.462629	0.492885	0.399489	0.190136	-0.0540674	-0.261335	-0.399966	-0.475402	-0.509335	-0.527434	-0.527434	-0.527434	-0.527434	-0.527434	-0.527434	-0.527434	-0.527434	-0.527434	-0.527434	-0.527434	-0.509335	-0.475402	-0.399966	-0.261335	-0.0540674	0.190136	0.399489	0.515528	0.492676	0.387148	0.308108	0.33268	0.504658	0.76517	1.05916	1.33366	1.57425	1.727	1.72722	1.55374
	20		-0.408667	-0.438889	-0.403051	-0.266059	-0.0482486	0.209268	0.46656	0.664607	0.761942	0.718847	0.54058	0.259047	-0.0310303	-0.254898	-0.348358	-0.326196	-0.219575	-0.072136	0.0937506	0.255861	0.387841	0.461813	0.465742	0.40437	0.304293	0.187442	0.0800214	-0.0228312	-0.114008	-0.211402	-0.326176	-0.470499	-0.647124	-0.81902	-0.93977	-0.949821	-0.830857	-0.599974	-0.295337	0.0248081	0.286918	0.409305	0.363101	0.168478	-0.0780043	-0.286901	-0.389729
	21		-0.0173901	0.232107	0.486931	0.662997	0.703014	0.61095	0.418185	0.185311	-0.0374037	-0.229153	-0.365794	-0.450786	-0.489144	-0.487757	-0.481199	-0.480227	-0.467829	-0.436134	-0.355877	-0.231417	-0.0785494	0.0700953	0.200202	0.316353	0.419126	0.500135	0.538216	0.525243	0.462114	0.383035	0.330224	0.325963	0.378788	0.474585	0.593682	0.709116	0.805537	0.867187	0.887866	0.871292	0.815008	0.699563	0.530085	0.339375	0.174255	0.0783491	0.0686461
	22		-0.117395	0.0275322	0.15622	0.279623	0.412433	0.530376	0.589926	0.558496	0.475012	0.378291	0.354192	0.412144	0.528589	0.647159	0.697725	0.634643	0.447282	0.176306	-0.103753	-0.320356	-0.439579	-0.466082	-0.413002	-0.312063	-0.181119	-0.0821058	-0.040263	-0.0493091	-0.0728264	-0.0650497	-0.0244213	0.0303953	0.0718667	0.0902954	0.0968483	0.0962577	0.0974329	0.0951749	0.119653	0.195682	0.323056	0.449466	0.513929	0.489893	0.396543	0.287886	0.181821
	23		0.0300347	0.206597	0.386944	0.531483	0.618555	0.668961	0.69484	0.69696	0.656573	0.551673	0.37152	0.1525	-0.0791188	-0.254404	-0.362051	-0.374632	-0.287856	-0.121433	0.109259	0.346816	0.535678	0.634032	0.625839	0.525897	0.362283	0.188694	0.0500609	-0.00136866	0.0614758	0.254683	0.524223	0.804775	1.00606	1.07574	1.02109	0.869738	0.679104	0.497312	0.365222	0.313915	0.324142	0.361856	0.361167	0.282169	0.122035	-0.076856	-0.254829
	24		0.970479	0.781104	0.521664	0.281832	0.123524	0.0553664	0.0338185	0.0383301	0.0547226	0.132889	0.324222	0.631411	1.00666	1.37528	1.64753	1.79305	1.83428	1.80544	1.72636	1.59729	1.41049	1.1663	0.868889	0.533129	0.178668	-0.164476	-0.432699	-0.608343	-0.696005	-0.684917	-0.607443	-0.483661	-0.333708	-0.202581	-0.123629	-0.117821	-0.18671	-0.311957	-0.461363	-0.600891	-0.707563	-0.778449	-0.812243	-0.818267	-0.793487	-0.716772	-0.568856
	25		-0.42689	-0.302889	-0.139765	0.0507209	0.243142	0.411511	0.521564	0.549414	0.508492	0.433852	0.359721	0.28942	0.209726	0.0894139	-0.0712739	-0.231633	-0.362887	-0.432592	-0.439684	-0.396233	-0.326162	-0.261689	-0.224322	-0.198584	-0.173315	-0.107308	0.0200852	0.182823	0.334944	0.425217	0.423952	0.360248	0.25139	0.15054	0.0937777	0.0963195	0.144584	0.193163	0.210844	0.189887	0.154055	0.13864	0.165621	0.216401	0.252865	0.233121	0.142048
	26		-0.610949	-0.660666	-0.6835	-0.670921	-0.597007	-0.46103	-0.288366	-0.141472	-0.0780426	-0.126506	-0.26718	-0.460125	-0.655859	-0.81442	-0.921193	-0.969044	-0.964305	-0.90481	-0.811916	-0.698929	-0.60298	-0.554775	-0.57136	-0.642328	-0.733749	-0.803603	-0.801379	-0.700519	-0.495019	-0.209027	0.0720459	0.266942	0.325721	0.242036	0.0892014	-0.052617	-0.137993	-0.180159	-0.222342	-0.293186	-0.387834	-0.471083	-0.507808	-0.487254	-0.408033	-0.292412	-0.174771
	27		-0.605679	-0.633754	-0.635356	-0.607416	-0.53457	-0.412209	-0.232825	-0.0104034	0.206721	0.374663	0.461155	0.471106	0.450975	0.444249	0.458853	0.460248	0.400757	0.287024	0.130747	0.0175083	0.0256544	0.17497	0.415136	0.686275	0.902088	1.03805	1.092	1.05676	0.92057	0.683679	0.378435	0.0617342	-0.215766	-0.40954	-0.521644	-0.55923	-0.502348	-0.346107	-0.0751958	0.306966	0.762394	1.2153	1.57532	1.75914	1.73279	1.53094	1.24273
	28		-0.523005	-0.509463	-0.482484	-0.419687	-0.298518	-0.107366	0.13277	0.358665	0.487108	0.463154	0.297416	0.0586152	-0.171643	-0.342128	-0.443659	-0.493345	-0.523005	-0.523005	-0.523005	-0.503872	-0.435475	-0.303611	-0.0536853	0.333836	0.812135	1.25264	1.49252	1.42967	1.09165	0.616542	0.163406	-0.170123	-0.368174	-0.465028	-0.510975	-0.523005	-0.523005	-0.523005	-0.523005	-0.523005	-0.523005	-0.523005	-0.523005	-0.523005	-0.523005	-0.523005	-0.523005
	29		-0.791029	-0.703704	-0.583585	-0.460091	-0.350361	-0.266544	-0.214501	-0.199888	-0.230558	-0.306178	-0.414395	-0.515961	-0.557655	-0.495946	-0.293968	0.0268791	0.412867	0.768	1.00625	1.07431	0.984689	0.782692	0.533321	0.295884	0.108098	-0.00977388	-0.0638378	-0.0574485	-0.0109186	0.0525172	0.122479	0.189285	0.288284	0.45325	0.663959	0.846436	0.925872	0.844424	0.638198	0.40985	0.244472	0.195181	0.25709	0.373543	0.453328	0.459548	0.363334
	30		-0.601072	-0.467445	-0.279883	-0.0626794	0.168854	0.393101	0.576588	0.672197	0.637403	0.469663	0.213671	-0.0373603	-0.19496	-0.187569	0.000368363	0.320863	0.672312	0.918092	0.964714	0.784655	0.452617	0.0859792	-0.207473	-0.350522	-0.333207	-0.165233	0.0768712	0.320466	0.482627	0.529664	0.484041	0.409169	0.388774	0.454401	0.580985	0.693912	0.744032	0.698124	0.574093	0.42997	0.290852	0.16438	0.032685	-0.109516	-0.273765	-0.427528	-0.54713
	31		-0.292128	-0.217068	-0.136213	-0.0421622	0.0835601	0.226068	0.371184	0.502374	0.579592	0.599557	0.569421	0.511788	0.450341	0.401937	0.358769	0.313027	0.272851	0.23012	0.186537	0.116308	0.0227257	-0.102555	-0.228446	-0.31368	-0.342509	-0.308838	-0.252319	-0.220193	-0.242677	-0.317371	-0.424767	-0.539027	-0.640456	-0.711494	-0.745666	-0.703195	-0.551823	-0.284956	0.0674655	0.422694	0.706774	0.878087	0.957708	1.0106	1.08562	1.19722	1.3001
	32		-0.258602	-0.258602	-0.235658	-0.148028	0.0366887	0.414407	1.05051	1.91472	2.82083	3.4655	3.58537	3.12786	2.28775	1.37555	0.636475	0.159822	-0.0916657	-0.222112	-0.258602	-0.258602	-0.258602	-0.258602	-0.258602	-0.258602	-0.258602	-0.258602	-0.258602	-0.258602	-0.258602	-0.258602	-0.258602	-0.258602	-0.258602	-0.258602	-0.258602	-0.258602	-0.258602	-0.258602	-0.258602	-0.258602	-0.258602	-0.258602	-0.258602	-0.258602	-0.258602	-0.196175	-0.0470563
	33		0.210974	0.0587136	-0.097293	-0.245636	-0.40554	-0.585939	-0.763111	-0.910691	-0.995838	-0.984339	-0.883526	-0.709522	-0.46916	-0.196275	0.0761144	0.324362	0.525503	0.664712	0.71422	0.644912	0.475376	0.235381	0.0213291	-0.100297	-0.106808	-0.0180459	0.098835	0.187837	0.202611	0.132817	-0.00864676	-0.197425	-0.401908	-0.590541	-0.742096	-0.865635	-0.937764	-0.948245	-0.856373	-0.665819	-0.412956	-0.152925	0.0539043	0.189612	0.257927	0.247305	0.19079
	34		-0.548229	-0.479044	-0.333135	-0.109158	0.156355	0.407866	0.576369	0.630862	0.578042	0.462579	0.333041	0.218328	0.121279	0.0265188	-0.0665592	-0.172827	-0.263104	-0.321433	-0.337333	-0.312994	-0.274088	-0.2381	-0.22384	-0.227133	-0.2574	-0.315112	-0.386985	-0.459406	-0.501402	-0.491642	-0.428124	-0.302381	-0.154137	0.00762811	0.165029	0.308567	0.431045	0.51036	0.517188	0.435575	0.277326	0.0748141	-0.129749	-0.31191	-0.444911	-0.529165	-0.556467
	35		-0.542247	-0.607103	-0.625139	-0.57874	-0.441431	-0.244912	-0.0346294	0.133381	0.267476	0.362124	0.445829	0.519661	0.557305	0.522437	0.395924	0.189488	-0.0566245	-0.287249	-0.440703	-0.512422	-0.514247	-0.484826	-0.457436	-0.456706	-0.482381	-0.543292	-0.631831	-0.731331	-0.821543	-0.890383	-0.93005	-0.950608	-0.959439	-0.963873	-0.963873	-0.963873	-0.963873	-0.963873	-0.963873	-0.963873	-0.957247	-0.945127	-0.91868	-0.864021	-0.771428	-0.647188	-0.498322
	36		-0.618762	-0.531455	-0.445348	-0.373855	-0.329378	-0.312776	-0.330418	-0.392144	-0.491027	-0.604946	-0.700415	-0.7611	-0.794587	-0.807141	-0.821289	-0.823845	-0.803287	-0.747499	-0.6624	-0.576392	-0.514415	-0.495699	-0.509158	-0.529388	-0.543517	-0.541556	-0.52795	-0.510489	-0.502185	-0.508228	-0.538543	-0.587465	-0.645954	-0.69994	-0.73913	-0.767649	-0.774794	-0.756192	-0.708536	-0.639505	-0.574826	-0.525453	-0.503371	-0.485845	-0.462732	-0.425873	-0.378353
	37		-0.890112	-0.633553	-0.272314	0.14947	0.557246	0.849505	0.959798	0.871547	0.635453	0.332106	0.0339285	-0.222378	-0.430921	-0.616837	-0.774514	-0.914213	-1.01821	-1.07548	-1.07394	-1.01637	-0.901064	-0.747874	-0.59132	-0.473016	-0.420725	-0.438716	-0.510914	-0.61491	-0.732996	-0.848625	-0.953875	-1.02029	-1.04327	-1.01418	-0.933619	-0.829101	-0.728778	-0.655205	-0.613042	-0.598488	-0.590611	-0.557492	-0.483222	-0.368802	-0.240591	-0.122173	-0.0513668
	38		0.4094	0.0321871	-0.256198	-0.45109	-0.558462	-0.603196	-0.592022	-0.543617	-0.450503	-0.336438	-0.232894	-0.178837	-0.197582	-0.280838	-0.394524	-0.500903	-0.577858	-0.622764	-0.644328	-0.656878	-0.656878	-0.656878	-0.656878	-0.656878	-0.656878	-0.656878	-0.648834	-0.633568	-0.599314	-0.535744	-0.439661	-0.324958	-0.224675	-0.177305	-0.203423	-0.291513	-0.406018	-0.510104	-0.5837	-0.625788	-0.645622	-0.656878	-0.656878	-0.656878	-0.656878	-0.656878	-0.656878
	39		-0.0371989	0.0270637	0.0278577	-0.00148416	-0.0206991	-0.00747924	0.0458638	0.129022	0.211684	0.2666	0.266829	0.199777	0.0885512	-0.0388459	-0.148777	-0.220948	-0.265732	-0.295837	-0.332984	-0.382989	-0.436215	-0.474022	-0.460077	-0.367398	-0.200514	0.010944	0.206426	0.329275	0.357179	0.298592	0.19383	0.0871429	0.00776587	-0.0417202	-0.0658657	-0.0792766	-0.0811873	-0.0714866	-0.0602236	-0.042471	-0.0294272	-0.0160345	-0.0040961	0.0052049	-0.00065914	-0.0374286	-0.116732
	40		0.278586	0.381617	0.368911	0.264176	0.125368	0.0128121	-0.0562499	-0.0819167	-0.0603263	0.0142944	0.144435	0.285868	0.370341	0.351853	0.225938	0.047264	-0.105079	-0.187669	-0.191412	-0.143579	-0.0809095	-0.0287216	0.000111071	0.00387028	-0.00932986	-0.0348346	-0.0746422	-0.13429	-0.216194	-0.305908	-0.390687	-0.458326	-0.498384	-0.519969	-0.529589	-0.528979	-0.518463	-0.4953	-0.448889	-0.378169	-0.286354	-0.1885	-0.10529	-0.0547184	-0.0432881	-0.0723179	-0.128531
	41		0.227706	0.242407	0.14889	-0.0224832	-0.207894	-0.357344	-0.453088	-0.503191	-0.524914	-0.521245	-0.494013	-0.434031	-0.324881	-0.163469	0.0241892	0.181846	0.247875	0.193423	0.0424036	-0.145154	-0.310931	-0.425542	-0.489787	-0.519503	-0.53595	-0.53595	-0.53595	-0.53595	-0.53595	-0.53595	-0.510615	-0.469252	-0.386317	-0.249895	-0.0699502	0.110946	0.229287	0.235433	0.126659	-0.0509324	-0.233419	-0.375146	-0.463116	-0.507839	-0.526705	-0.53595	-0.53595
	42		-0.581693	-0.478738	-0.28931	0.00622146	0.370952	0.767091	1.13591	1.42184	1.57346	1.54401	1.31289	0.934056	0.495488	0.11969	-0.0963796	-0.133552	-0.0488504	0.0983971	0.263613	0.438684	0.590746	0.694947	0.717813	0.650212	0.519987	0.367512	0.210577	0.0502484	-0.12332	-0.302461	-0.451112	-0.551726	-0.603751	-0.616697	-0.595615	-0.521088	-0.407221	-0.26951	-0.146797	-0.0760483	-0.0846867	-0.146625	-0.207491	-0.218534	-0.171085	-0.102729	-0.0706148
	43		-0.315361	-0.182354	0.00362906	0.20531	0.356769	0.396426	0.325592	0.179019	0.0487802	0.00867293	0.0810044	0.244231	0.411705	0.541636	0.624649	0.7043	0.831142	1.00025	1.14038	1.1807	1.06759	0.848722	0.635386	0.503113	0.469779	0.477781	0.439681	0.321815	0.126607	-0.0755729	-0.242747	-0.352163	-0.410546	-0.436329	-0.449748	-0.449748	-0.449748	-0.449748	-0.449748	-0.449748	-0.449748	-0.449748	-0.449748	-0.449748	-0.449748	-0.449748	-0.449748
	44		-0.247449	-0.247449	-0.247449	-0.247449	-0.247449	-0.247449	-0.247449	-0.247449	-0.247449	-0.247449	-0.247449	-0.243245	-0.235168	-0.216878	-0.182601	-0.13023	-0.0668919	-0.010452	0.0176352	0.00521173	-0.0422362	-0.105418	-0.163681	-0.205349	-0.229419	-0.240869	-0.247449	-0.247449	-0.247449	-0.247449	-0.247449	-0.247449	-0.247449	-0.241552	-0.23103	-0.208493	-0.168686	-0.111749	-0.0482215	0.0017988	0.0182722	-0.00605087	-0.0605726	-0.12417	-0.156938	-0.143939	-0.0611141
	45		-0.510385	-0.545038	-0.556944	-0.562993	-0.562993	-0.562993	-0.551769	-0.532484	-0.48553	-0.403656	-0.278966	-0.12191	0.0371661	0.156265	0.199111	0.151889	0.0298034	-0.120068	-0.258334	-0.343324	-0.357294	-0.309507	-0.225602	-0.157451	-0.134093	-0.176457	-0.266144	-0.368728	-0.454658	-0.511511	-0.536441	-0.53873	-0.519472	-0.468434	-0.3803	-0.252378	-0.104555	0.0506483	0.199584	0.329517	0.417608	0.42973	0.341392	0.163703	-0.0550195	-0.260657	-0.395424
	46		-0.711475	-0.74131	-0.768508	-0.780053	-0.779296	-0.771536	-0.768701	-0.785267	-0.821697	-0.87388	-0.909919	-0.896886	-0.83358	-0.75561	-0.69987	-0.691222	-0.699123	-0.686208	-0.607511	-0.43683	-0.20087	0.0742362	0.342482	0.552603	0.649853	0.5991	0.390596	0.074154	-0.253926	-0.501348	-0.612369	-0.618625	-0.558851	-0.505599	-0.486623	-0.498868	-0.562437	-0.680149	-0.837322	-0.998179	-1.1266	-1.16352	-1.10745	-0.949085	-0.725324	-0.440237	-0.140448
	47		0.483286	0.386551	0.328447	0.353479	0.489347	0.707892	0.939974	1.10784	1.13884	1.02126	0.761824	0.419841	0.0452632	-0.299344	-0.564966	-0.726045	-0.803809	-0.819904	-0.812792	-0.787495	-0.72826	-0.62048	-0.466313	-0.278922	-0.101682	0.0405067	0.144539	0.233981	0.315193	0.382979	0.403241	0.356068	0.255015	0.139845	0.0676601	0.0568027	0.0923197	0.138237	0.163237	0.16002	0.116844	0.0394389	-0.0781435	-0.216229	-0.362348	-0.484577	-0.536967
	48		0.806613	0.555272	0.401957	0.321305	0.288993	0.252613	0.18038	0.0661571	-0.0701412	-0.18305	-0.264729	-0.312392	-0.335279	-0.348599	-0.348599	-0.348599	-0.348599	-0.348599	-0.348599	-0.348599	-0.348599	-0.348599	-0.348599	-0.348599	-0.348599	-0.348599	-0.348599	-0.348599	-0.348599	-0.348599	-0.348599	-0.348599	-0.348599	-0.348599	-0.348599	-0.348599	-0.348599	-0.348599	-0.348599	-0.348599	-0.348599	-0.348599	-0.348599	-0.348599	-0.348599	-0.348599	-0.348599
	49		-0.0131427	-0.135818	-0.207403	-0.241778	-0.261783	-0.261783	-0.261783	-0.261783	-0.261783	-0.261783	-0.261783	-0.261783	-0.261783	-0.261783	-0.261783	-0.261783	-0.261783	-0.261783	-0.261783	-0.261783	-0.261783	-0.261783	-0.261783	-0.261783	-0.261783	-0.261783	-0.261783	-0.261783	-0.261783	-0.247418	-0.207992	-0.125059	0.0361719	0.295191	0.63168	0.968545	1.19291	1.21523	1.02606	0.702413	0.357935	0.0800477	-0.100033	-0.178211	-0.194279	-0.136622	-0.00173378
	50		0.147655	0.396572	0.626608	0.757836	0.751777	0.629804	0.453035	0.268781	0.12603	0.0533173	0.0500161	0.0902038	0.115319	0.0648491	-0.0587596	-0.229061	-0.376083	-0.462636	-0.468724	-0.411599	-0.312548	-0.202344	-0.0973503	-0.00408862	0.0733255	0.125486	0.134614	0.102913	0.0632136	0.0673993	0.152605	0.281213	0.380735	0.37626	0.251811	0.0346608	-0.202617	-0.403809	-0.541639	-0.619937	-0.658986	-0.673994	-0.679481	-0.679481	-0.679481	-0.667597	-0.648194
	51		0.508728	0.4817	0.434734	0.376658	0.281386	0.123568	-0.0599082	-0.219082	-0.257467	-0.126506	0.162577	0.518148	0.827729	0.981931	0.941548	0.740611	0.450814	0.180747	-0.0152232	-0.109615	-0.107162	-0.0185506	0.127546	0.284859	0.386592	0.389941	0.292949	0.143238	0.0373314	0.0203088	0.087116	0.210201	0.371262	0.573056	0.812857	1.05872	1.22089	1.22663	1.06191	0.787746	0.475676	0.189555	-0.0499024	-0.215307	-0.306363	-0.293379	-0.193331
	52		0.368719	0.398773	0.414053	0.412757	0.412514	0.427312	0.451015	0.45525	0.398664	0.292851	0.17756	0.115982	0.141766	0.217038	0.267424	0.214716	0.0391759	-0.199474	-0.415701	-0.542864	-0.558898	-0.472759	-0.31083	-0.0788752	0.178707	0.430287	0.646091	0.804001	0.912725	0.966637	0.966496	0.915824	0.816463	0.676185	0.514046	0.34875	0.212632	0.125203	0.0925102	0.104666	0.0963236	0.0392557	-0.0677763	-0.209267	-0.334362	-0.412978	-0.402067
	53		0.115232	0.107966	0.0694393	-0.0126138	-0.135269	-0.275051	-0.394195	-0.46673	-0.495814	-0.492883	-0.478986	-0.469523	-0.457022	-0.419717	-0.326761	-0.169665	0.00629509	0.152252	0.228763	0.229113	0.167876	0.0534179	-0.107041	-0.295818	-0.479028	-0.617724	-0.666302	-0.606325	-0.43817	-0.214814	0.0130162	0.208514	0.340662	0.413663	0.433834	0.401533	0.321447	0.215602	0.123473	0.0657358	0.0577429	0.0566417	0.0465309	-0.000184228	-0.0553028	-0.111919	-0.150191
	54		-0.529505	-0.377158	-0.132059	0.198078	0.564585	0.890358	1.09718	1.1373	1.01429	0.776913	0.486341	0.204536	-0.0234317	-0.169323	-0.203377	-0.1263	0.0450631	0.260139	0.473271	0.643283	0.739872	0.739068	0.635503	0.455404	0.239628	0.0698199	0.0116947	0.098903	0.298839	0.51578	0.635615	0.593318	0.391699	0.10463	-0.17399	-0.374508	-0.461854	-0.441926	-0.333271	-0.175752	-0.0274645	0.0537196	0.0387931	-0.0613049	-0.200266	-0.318306	-0.376029
	55		-0.103824	-0.118073	-0.0658877	0.0500503	0.20196	0.373834	0.532688	0.6346	0.640044	0.533439	0.331594	0.0757843	-0.166566	-0.340935	-0.423511	-0.424432	-0.377357	-0.321699	-0.309641	-0.334187	-0.373386	-0.391138	-0.35687	-0.25226	-0.0703075	0.187145	0.486308	0.807756	1.12227	1.4268	1.75186	2.12268	2.52274	2.89938	3.19472	3.37049	3.45744	3.49652	3.51055	3.49905	3.43525	3.31266	3.14076	2.96001	2.79385	2.64138	2.4834
	56		-0.512054	-0.512054	-0.512054	-0.512054	-0.512054	-0.512054	-0.512054	-0.512054	-0.512054	-0.512054	-0.512054	-0.512054	-0.512054	-0.512054	-0.512054	-0.512054	-0.512054	-0.512054	-0.512054	-0.512054	-0.480933	-0.430122	-0.328246	-0.160667	0.0603751	0.282586	0.427955	0.435505	0.301888	0.0837364	-0.140428	-0.314524	-0.422585	-0.477522	-0.500696	-0.512054	-0.512054	-0.480933	-0.403576	-0.256661	0.00382972	0.382484	0.820064	1.1922	1.38172	1.31472	1.06061
	57		-0.00193986	-0.104628	-0.183568	-0.211977	-0.215072	-0.24045	-0.300429	-0.409012	-0.538498	-0.655505	-0.740327	-0.777382	-0.760114	-0.709539	-0.645318	-0.573775	-0.499586	-0.422505	-0.371704	-0.364754	-0.43467	-0.560061	-0.683905	-0.76259	-0.74512	-0.63044	-0.43848	-0.19135	0.0720016	0.319383	0.524866	0.670657	0.738588	0.713047	0.579456	0.347301	0.0306132	-0.295484	-0.562121	-0.712696	-0.725328	-0.630494	-0.492232	-0.357361	-0.26877	-0.225753	-0.213675
	58		0.842603	0.736179	0.545934	0.272114	-0.0817767	-0.459374	-0.799335	-1.04525	-1.18126	-1.17765	-1.05509	-0.814865	-0.498931	-0.160198	0.132571	0.344048	0.48892	0.62064	0.759324	0.901224	0.985539	0.97163	0.876118	0.760425	0.697122	0.743656	0.906784	1.17248	1.48317	1.74552	1.86113	1.76184	1.45833	1.05008	0.642168	0.33927	0.169948	0.0991094	0.0885433	0.060397	-0.0325538	-0.192411	-0.353432	-0.4633	-0.491517	-0.47513	-0.469844
	59		0.478911	0.516592	0.561973	0.535128	0.370433	0.0999088	-0.211179	-0.473701	-0.604619	-0.538102	-0.272042	0.144581	0.611661	0.984652	1.18209	1.19044	1.09396	0.99304	0.94405	0.957809	0.986116	0.99361	0.947778	0.875472	0.805915	0.785458	0.874312	1.09664	1.42127	1.79501	2.14898	2.41094	2.52781	2.48498	2.25318	1.91741	1.5629	1.33061	1.25586	1.34997	1.53476	1.72649	1.86981	1.93291	1.89388	1.77057	1.61547
	60		1.32145	0.909501	0.654466	0.61452	0.725445	0.841079	0.848666	0.682937	0.408071	0.110691	-0.129011	-0.282575	-0.362936	-0.397777	-0.415478	-0.415478	-0.415478	-0.415478	-0.415478	-0.415478	-0.415478	-0.415478	-0.415478	-0.415478	-0.415478	-0.415478	-0.415478	-0.415478	-0.415478	-0.415478	-0.415478	-0.415478	-0.415478	-0.415478	-0.415478	-0.415478	-0.415478	-0.415478	-0.415478	-0.415478	-0.415478	-0.415478	-0.415478	-0.415478	-0.415478	-0.415478	-0.415478
	61		-0.0509425	-0.160365	-0.240678	-0.276164	-0.266358	-0.215185	-0.152743	-0.114903	-0.133017	-0.202417	-0.289198	-0.344573	-0.332843	-0.247784	-0.117554	-0.00164372	0.0511429	0.019388	-0.0892756	-0.225886	-0.352018	-0.434642	-0.460146	-0.431751	-0.374815	-0.303573	-0.246516	-0.212258	-0.198706	-0.201843	-0.213649	-0.238417	-0.276435	-0.321044	-0.365775	-0.401136	-0.42868	-0.449766	-0.453943	-0.433949	-0.392401	-0.333117	-0.27856	-0.243776	-0.227802	-0.224909	-0.214116
[truncated: 104 more columns]

## Sheet: Figure6b
		Averaged normalized firing rates of non-visually selective neurons in the question comparison condition during the presentation of the response prompt (z>1 in 0-1500 ms)
Mean z-values when a comparison between the question concept (non-preferred) and that of the first (preferred) picture was required
	Non-visually selective neuron	Time relative to question prompt (ms):	-1000	-980	-960	-940	-920	-900	-880	-860	-840	-820	-800	-780	-760	-740	-720	-700	-680	-660	-640	-620	-600	-580	-560	-540	-520	-500	-480	-460	-440	-420	-400	-380	-360	-340	-320	-300	-280	-260	-240	-220	-200	-180	-160	-140	-120	-100	-80
	1		0.63233	0.545594	0.481457	0.460497	0.486999	0.531141	0.571424	0.576801	0.534031	0.446457	0.317431	0.171364	0.0380002	-0.0648451	-0.1242	-0.155261	-0.168727	-0.175569	-0.175569	-0.175569	-0.175569	-0.175569	-0.175569	-0.175569	-0.175569	-0.175569	-0.175569	-0.175569	-0.175569	-0.175569	-0.175569	-0.175569	-0.175569	-0.175569	-0.175569	-0.175569	-0.175569	-0.175569	-0.175569	-0.175569	-0.175569	-0.175569	-0.175569	-0.175569	-0.175569	-0.175569	-0.175569
	2		0.33345	0.233447	0.156542	0.0801687	0.00925197	-0.0351779	-0.0402098	-0.0202774	-0.00753598	-0.0318609	-0.0914198	-0.153983	-0.194907	-0.202178	-0.186156	-0.164695	-0.153084	-0.14986	-0.13848	-0.101276	-0.0200435	0.107116	0.249084	0.356986	0.385812	0.316775	0.171826	-0.00345047	-0.160647	-0.264978	-0.313865	-0.313615	-0.283314	-0.241971	-0.200186	-0.169975	-0.158721	-0.175891	-0.216497	-0.260979	-0.283826	-0.24252	-0.102147	0.137897	0.456421	0.784647	1.052
	3		-0.420266	-0.420266	-0.420266	-0.420266	-0.420266	-0.420266	-0.420266	-0.420266	-0.420266	-0.420266	-0.420266	-0.420266	-0.420266	-0.420266	-0.420266	-0.420266	-0.420266	-0.420266	-0.420266	-0.420266	-0.420266	-0.420266	-0.420266	-0.420266	-0.420266	-0.420266	-0.420266	-0.420266	-0.420266	-0.420266	-0.420266	-0.420266	-0.420266	-0.420266	-0.420266	-0.420266	-0.420266	-0.420266	-0.420266	-0.412692	-0.390014	-0.342938	-0.251083	-0.103372	0.0880032	0.283254	0.417284
	4		-0.204038	-0.204038	-0.204038	-0.204038	-0.204038	-0.204038	-0.204038	-0.204038	-0.204038	-0.204038	-0.204038	-0.204038	-0.204038	-0.204038	-0.204038	-0.204038	-0.195302	-0.177476	-0.13522	-0.0356742	0.140678	0.400496	0.7339	1.09584	1.41734	1.62201	1.64884	1.47882	1.15216	0.75732	0.390926	0.107825	-0.0577792	-0.145173	-0.187612	-0.204038	-0.204038	-0.204038	-0.188497	-0.16042	-0.0997171	0.00857439	0.165211	0.342427	0.48512	0.536569	0.474181
	5		-0.310883	-0.350277	-0.362142	-0.354275	-0.33726	-0.314554	-0.283103	-0.233351	-0.154849	-0.0380319	0.119909	0.298124	0.475435	0.621155	0.703522	0.705421	0.622654	0.473351	0.299336	0.140928	0.0388237	4.86006e-05	0.00436028	0.0288907	0.0429391	0.0259511	-0.0133065	-0.0773539	-0.14447	-0.193878	-0.209792	-0.200975	-0.183844	-0.178581	-0.189548	-0.208609	-0.205939	-0.161306	-0.0707282	0.0504038	0.160621	0.236443	0.275354	0.295449	0.324568	0.371004	0.42263
	6		-0.486893	-0.537101	-0.557668	-0.544327	-0.492297	-0.403767	-0.285696	-0.165418	-0.0823237	-0.0588724	-0.0951195	-0.164825	-0.235669	-0.284094	-0.30729	-0.313312	-0.309995	-0.29756	-0.283328	-0.272224	-0.277793	-0.301909	-0.339229	-0.364316	-0.365808	-0.328664	-0.261306	-0.181015	-0.0968693	-0.0259463	0.0302895	0.066411	0.0817427	0.0731168	0.0353689	-0.0260174	-0.109472	-0.196899	-0.273071	-0.31849	-0.335175	-0.321166	-0.297965	-0.271926	-0.234679	-0.176662	-0.0888932
	7		-0.287521	-0.287521	-0.287521	-0.287521	-0.287521	-0.287521	-0.287521	-0.287521	-0.287521	-0.287521	-0.287521	-0.287521	-0.287521	-0.287521	-0.287521	-0.287521	-0.287521	-0.287521	-0.287521	-0.287521	-0.287521	-0.287521	-0.287521	-0.287521	-0.287521	-0.287521	-0.287521	-0.287521	-0.287521	-0.287521	-0.287521	-0.287521	-0.287521	-0.287521	-0.287521	-0.287521	-0.287521	-0.287521	-0.287521	-0.287521	-0.287521	-0.287521	-0.278785	-0.246262	-0.177121	-0.0353332	0.204287
	8		-0.470636	-0.470636	-0.470636	-0.470636	-0.470636	-0.470636	-0.470636	-0.470636	-0.470636	-0.470636	-0.470636	-0.470636	-0.470636	-0.470636	-0.470636	-0.470636	-0.470636	-0.470636	-0.470636	-0.470636	-0.470636	-0.470636	-0.470636	-0.470636	-0.470636	-0.459978	-0.41819	-0.330878	-0.15288	0.145775	0.54963	0.970239	1.26562	1.32455	1.1382	0.817884	0.548448	0.475433	0.635454	0.940481	1.21236	1.31013	1.15793	0.804375	0.383843	0.0195078	-0.230023
	9		-0.398289	-0.233772	-0.0738758	0.0213089	0.0189639	-0.0749342	-0.213604	-0.33197	-0.388574	-0.379416	-0.336545	-0.295443	-0.281164	-0.280204	-0.281397	-0.27741	-0.279055	-0.306935	-0.360594	-0.423742	-0.456671	-0.43632	-0.360795	-0.243619	-0.109307	0.0149684	0.10249	0.134812	0.113805	0.0576419	-0.00341514	-0.0518432	-0.0699929	-0.0642861	-0.0429123	-0.0349582	-0.0601046	-0.137784	-0.244937	-0.339263	-0.366075	-0.286346	-0.0995785	0.151189	0.393978	0.547053	0.557184
	10		-0.196752	-0.196752	-0.196752	-0.196752	-0.196752	-0.196752	-0.196752	-0.196752	-0.196752	-0.196752	-0.196752	-0.196752	-0.196752	-0.196752	-0.196752	-0.196752	-0.196752	-0.196752	-0.196752	-0.196752	-0.196752	-0.196752	-0.196752	-0.196752	-0.196752	-0.196752	-0.191204	-0.180929	-0.145716	-0.079847	0.0378869	0.217125	0.445655	0.680091	0.853081	0.901678	0.80325	0.592024	0.340253	0.117807	-0.0386128	-0.130534	-0.172152	-0.196752	-0.196752	-0.196752	-0.196752
	11		-0.394752	-0.394752	-0.394752	-0.394752	-0.394752	-0.394752	-0.394752	-0.394752	-0.394752	-0.394752	-0.394752	-0.394752	-0.394752	-0.394752	-0.394752	-0.394752	-0.394752	-0.387932	-0.374016	-0.341027	-0.276138	-0.171596	-0.0369891	0.0940074	0.174242	0.169708	0.0824169	-0.0510172	-0.183749	-0.284378	-0.345553	-0.376064	-0.394752	-0.394752	-0.394752	-0.394752	-0.394752	-0.394752	-0.394752	-0.394752	-0.394752	-0.394752	-0.394752	-0.394752	-0.394752	-0.394752	-0.394752
	12		-0.343188	-0.792197	-1.07295	-1.21738	-1.28792	-1.31049	-1.31049	-1.31049	-1.31049	-1.31049	-1.31049	-1.31049	-1.31049	-1.31049	-1.31049	-1.31049	-1.31049	-1.31049	-1.31049	-1.31049	-1.31049	-1.31049	-1.31049	-1.31049	-1.31049	-1.31049	-1.31049	-1.31049	-1.31049	-1.31049	-1.31049	-1.31049	-1.31049	-1.31049	-1.31049	-1.31049	-1.31049	-1.31049	-1.31049	-1.31049	-1.31049	-1.31049	-1.31049	-1.31049	-1.31049	-1.31049	-1.31049
	13		1.83384	1.39606	0.938233	0.591104	0.373792	0.239379	0.192797	0.105475	0.0567761	0.146251	0.453247	0.952601	1.52644	1.98618	2.21751	2.31397	2.41535	2.61839	2.90203	3.12595	3.12068	2.8189	2.23358	1.5489	1.03241	0.892699	1.27074	1.98782	2.81377	3.46759	3.74334	3.60517	3.02998	2.11123	1.01673	-0.0461588	-0.920655	-1.49426	-1.81618	-1.94935	-1.95179	-1.83096	-1.60508	-1.31069	-1.01946	-0.793136	-0.713631
	14		1.2974	1.79132	2.31285	2.64838	2.61527	2.19137	1.52729	0.853169	0.349249	0.056638	-0.0363208	0.00728278	0.151701	0.322623	0.434439	0.440247	0.33747	0.16967	-0.00275404	-0.136667	-0.219787	-0.262043	-0.279869	-0.288605	-0.288605	-0.288605	-0.288605	-0.288605	-0.288605	-0.288605	-0.288605	-0.288605	-0.288605	-0.288605	-0.288605	-0.288605	-0.288605	-0.288605	-0.288605	-0.288605	-0.288605	-0.288605	-0.288605	-0.288605	-0.288605	-0.288605	-0.288605
	15		-0.0959244	-0.0959244	-0.0959244	-0.0959244	-0.0959244	-0.0959244	-0.0959244	-0.0959244	-0.0959244	-0.0959244	-0.0959244	-0.0959244	-0.0959244	-0.0959244	-0.0959244	-0.0959244	-0.0959244	-0.0959244	-0.0959244	-0.0959244	-0.0959244	-0.0959244	-0.0959244	-0.0959244	-0.0959244	-0.0959244	-0.0959244	-0.0959244	-0.0959244	-0.0959244	-0.0959244	-0.0959244	-0.0959244	-0.0959244	-0.0959244	-0.0959244	-0.0959244	-0.0959244	-0.0959244	-0.0959244	-0.0959244	-0.0959244	-0.0959244	-0.0959244	-0.0959244	-0.0959244	-0.0959244
	16		-0.104615	-0.203531	-0.226839	-0.185903	-0.0925157	0.0247281	0.135272	0.207561	0.230538	0.211341	0.173529	0.130497	0.107447	0.11369	0.176415	0.317434	0.506195	0.692871	0.802759	0.794547	0.674608	0.494663	0.301155	0.132337	0.00817149	-0.0638109	-0.0822096	-0.0664487	-0.0343113	-0.0108711	0.00575883	0.0380659	0.0888265	0.145857	0.179359	0.162252	0.0856918	-0.0232897	-0.140507	-0.238589	-0.305579	-0.3467	-0.362671	-0.369347	-0.37258	-0.37258	-0.37258
	17		0.147596	0.165185	0.143952	0.0704541	-0.0393716	-0.147715	-0.227757	-0.270573	-0.259855	-0.199471	-0.0785402	0.104161	0.313463	0.489464	0.567183	0.514595	0.353573	0.145457	-0.0460485	-0.184668	-0.266561	-0.306743	-0.324703	-0.331216	-0.331216	-0.331216	-0.331216	-0.331216	-0.331216	-0.331216	-0.31913	-0.292907	-0.225075	-0.102035	0.0983788	0.368831	0.661143	0.892316	0.979626	0.887148	0.649202	0.350314	0.077135	-0.120759	-0.238087	-0.297885	-0.325074
	18		-0.194674	-0.241423	-0.265652	-0.276061	-0.281286	-0.281286	-0.276914	-0.267886	-0.235441	-0.174146	-0.066354	0.0890559	0.267093	0.416804	0.482913	0.43818	0.301212	0.133921	-0.0120325	-0.0943244	-0.102319	-0.0502738	0.0279526	0.0926315	0.111017	0.0694505	-0.0140759	-0.107811	-0.185316	-0.236043	-0.252831	-0.247119	-0.205112	-0.122902	0.00341353	0.162318	0.319358	0.426847	0.44651	0.370932	0.227937	0.0645059	-0.0775335	-0.177382	-0.235551	-0.265652	-0.276061
	19		-0.0431314	-0.0431314	-0.0431314	-0.0431314	-0.0431314	-0.0431314	-0.0431314	-0.0376213	-0.0270354	-0.00306372	0.0418616	0.110502	0.193515	0.267488	0.304301	0.288018	0.22583	0.143022	0.0666586	0.0120469	-0.0195001	-0.0345072	-0.0431314	-0.0431314	-0.0431314	-0.0431314	-0.0431314	-0.0431314	-0.0318678	-0.0134782	0.023393	0.0840442	0.164045	0.244468	0.297081	0.299813	0.251454	0.1725	0.0913693	0.0283594	-0.0107505	-0.0306333	-0.0390208	-0.0431314	-0.0431314	-0.0431314	-0.0431314
	20		0.189147	0.294879	0.400355	0.457633	0.429256	0.314169	0.151213	-0.00764417	-0.112199	-0.128281	-0.0725027	0.0386442	0.163464	0.271722	0.342311	0.365466	0.33803	0.261079	0.152601	0.0313637	-0.0644439	-0.103041	-0.0671253	0.0279285	0.152902	0.266827	0.333026	0.348877	0.319761	0.271042	0.216383	0.17715	0.157982	0.165172	0.194839	0.22411	0.238192	0.222468	0.177881	0.105213	0.0150639	-0.0843952	-0.178106	-0.246029	-0.281552	-0.27234	-0.220668
	21		0.54549	0.309209	0.239336	0.302395	0.448986	0.617667	0.782108	0.879177	0.871316	0.739686	0.524168	0.288458	0.124542	0.103265	0.237028	0.496223	0.798957	1.04107	1.12596	1.01129	0.745987	0.424075	0.152387	-0.00376087	-0.0337464	0.0250306	0.110896	0.166208	0.149636	0.0606095	-0.0641884	-0.182714	-0.269454	-0.320586	-0.345373	-0.359982	-0.359982	-0.359982	-0.359982	-0.359982	-0.359982	-0.359982	-0.329962	-0.27936	-0.175476	-0.000157195	0.238003
	22		0.00979318	0.0600708	0.0735314	0.0347123	-0.0396444	-0.111525	-0.161587	-0.170544	-0.13576	-0.0621156	0.0244684	0.105123	0.158876	0.184432	0.1904	0.181195	0.150559	0.0908209	0.0139723	-0.0637294	-0.113817	-0.115024	-0.0632977	0.01912	0.106155	0.180378	0.223568	0.235062	0.215812	0.168608	0.0960537	0.0182326	-0.0368902	-0.0496336	-0.0149767	0.0385788	0.0754844	0.0670031	0.0149242	-0.0646837	-0.143873	-0.203909	-0.240406	-0.258609	-0.269759	-0.269759	-0.26569
	23		-0.501539	-0.509102	-0.513609	-0.518207	-0.524103	-0.533951	-0.552684	-0.575967	-0.594614	-0.598193	-0.584047	-0.557993	-0.529893	-0.509597	-0.499398	-0.499203	-0.510043	-0.526515	-0.541823	-0.549732	-0.551052	-0.549467	-0.557055	-0.57755	-0.604978	-0.625632	-0.632312	-0.606777	-0.550948	-0.459771	-0.345365	-0.225056	-0.124323	-0.0656969	-0.0624445	-0.102335	-0.159417	-0.205712	-0.216066	-0.193494	-0.144264	-0.0883719	-0.0432457	-0.0151643	-0.0163455	-0.0437897	-0.0806665
	24		-0.328947	-0.355987	-0.34841	-0.301702	-0.230691	-0.158521	-0.109647	-0.0897221	-0.0985426	-0.123016	-0.156131	-0.190002	-0.226042	-0.27121	-0.323487	-0.389791	-0.465409	-0.540892	-0.608822	-0.659709	-0.693294	-0.721884	-0.75489	-0.800609	-0.851497	-0.888259	-0.89503	-0.856081	-0.767894	-0.642372	-0.48971	-0.328275	-0.178511	-0.0507897	0.0340887	0.0687193	0.0665255	0.0419241	0.0378321	0.0738351	0.151519	0.247397	0.327031	0.372196	0.375566	0.345169	0.291921
	25		1.9601	1.94678	1.88116	1.8007	1.7164	1.58985	1.36888	1.11211	0.907997	0.900706	1.18004	1.76094	2.5374	3.34572	3.95695	4.20984	4.05246	3.57229	2.92174	2.23477	1.58522	1.02475	0.557129	0.216843	0.00506435	-0.111132	-0.172367	-0.192892	-0.20332	-0.20332	-0.20332	-0.20332	-0.20332	-0.20332	-0.20332	-0.20332	-0.20332	-0.20332	-0.20332	-0.20332	-0.20332	-0.20332	-0.186894	-0.157585	-0.0948068	0.0160744	0.174671
	26		0.411773	0.342403	0.215428	0.0614646	-0.0758028	-0.16425	-0.188113	-0.140169	-0.022903	0.14089	0.32253	0.48972	0.633161	0.74547	0.823242	0.856341	0.821912	0.717712	0.557669	0.37116	0.191014	0.0436827	-0.0542098	-0.100708	-0.108957	-0.101318	-0.0943629	-0.0817697	-0.0504646	0.0168529	0.101601	0.187779	0.244034	0.257318	0.218029	0.130935	0.00659927	-0.129653	-0.236697	-0.281439	-0.251689	-0.166222	-0.0673318	0.00572483	0.0153431	-0.0421361	-0.156283
	27		0.183034	0.475777	0.732065	0.895054	0.91985	0.794723	0.552566	0.247132	-0.0507713	-0.290597	-0.453342	-0.542317	-0.586137	-0.614793	-0.64954	-0.691143	-0.730357	-0.761965	-0.782215	-0.785214	-0.776463	-0.750472	-0.700821	-0.630232	-0.551829	-0.487168	-0.45476	-0.46034	-0.47905	-0.473348	-0.424634	-0.328655	-0.213458	-0.0967393	0.0124438	0.124968	0.243696	0.347001	0.409362	0.407698	0.346787	0.248475	0.154074	0.077821	0.0362257	0.034721	0.0526381
	28		0.272198	0.123299	0.0193518	-0.0234365	-0.0105191	0.0552055	0.139923	0.217147	0.253756	0.235893	0.182992	0.13297	0.119897	0.15255	0.20892	0.250019	0.248769	0.205876	0.146405	0.116554	0.139133	0.21749	0.327283	0.431544	0.495326	0.501827	0.445215	0.339208	0.209496	0.0852156	-0.0121969	-0.0781944	-0.110739	-0.125933	-0.134449	-0.134449	-0.134449	-0.134449	-0.134449	-0.134449	-0.129643	-0.119953	-0.0971901	-0.0528443	0.017856	0.10778	0.193837
	29		0.522417	0.37635	0.229348	0.11218	0.0615182	0.0879167	0.187154	0.343049	0.513703	0.670588	0.783394	0.837422	0.847095	0.84413	0.856086	0.875977	0.888086	0.86731	0.799883	0.703845	0.602644	0.522774	0.456617	0.399952	0.344286	0.287609	0.23707	0.19134	0.147376	0.103549	0.0742961	0.0700165	0.0903581	0.128121	0.154027	0.150212	0.114587	0.0584379	-0.00484967	-0.0632979	-0.105275	-0.125917	-0.121056	-0.0967565	-0.0636636	-0.0360669	-0.0222308
	30		0.351764	0.282644	0.158935	0.0166482	-0.095207	-0.142495	-0.111053	-0.0133631	0.121864	0.26233	0.3829	0.46087	0.488485	0.464696	0.394921	0.273475	0.110205	-0.0848284	-0.278442	-0.432996	-0.507342	-0.492126	-0.408825	-0.292654	-0.166369	-0.0518182	0.0587295	0.172459	0.282068	0.366403	0.41239	0.399224	0.340238	0.252239	0.162303	0.0995377	0.0832675	0.120655	0.178897	0.225486	0.225689	0.170092	0.084665	0.00582767	-0.0508018	-0.100274	-0.167897
	31		2.25324	2.10293	1.70969	1.22944	0.829071	0.59417	0.495139	0.445821	0.352557	0.196069	0.020078	-0.142214	-0.258279	-0.325325	-0.35722	-0.375548	-0.375548	-0.375548	-0.375548	-0.375548	-0.375548	-0.375548	-0.375548	-0.375548	-0.375548	-0.375548	-0.375548	-0.375548	-0.35722	-0.325325	-0.258279	-0.142214	0.020078	0.206497	0.359188	0.441134	0.453362	0.43736	0.436121	0.452165	0.445047	0.370939	0.224011	0.0378742	-0.108436	-0.196422	-0.19865
	32		1.20491	1.16381	0.980096	0.684381	0.3821	0.13534	-0.0244398	-0.10887	-0.145813	-0.16481	-0.16481	-0.16481	-0.16481	-0.16481	-0.16481	-0.16481	-0.16481	-0.16481	-0.16481	-0.16481	-0.16481	-0.16481	-0.16481	-0.16481	-0.16481	-0.16481	-0.16481	-0.16481	-0.16481	-0.150666	-0.121461	-0.0515957	0.0871533	0.313034	0.607421	0.898651	1.08317	1.08317	0.898651	0.607421	0.313034	0.0871533	-0.0515957	-0.121461	-0.150666	-0.16481	-0.16481
	33		-0.0297534	-0.0121229	-0.00203977	-0.0083297	-0.0300815	-0.0586011	-0.0796303	-0.0789754	-0.0565728	-0.0220132	0.00846553	0.021795	0.0123823	-0.014108	-0.0530613	-0.0978946	-0.145505	-0.192784	-0.234445	-0.266399	-0.28473	-0.29061	-0.287946	-0.279021	-0.26878	-0.256568	-0.239515	-0.219215	-0.197799	-0.174615	-0.155271	-0.14153	-0.131933	-0.123161	-0.11251	-0.0983486	-0.0844573	-0.077153	-0.0774858	-0.0834115	-0.0881115	-0.0828465	-0.0607883	-0.0256968	0.0117015	0.0404711	0.0519045
	34		-0.00338383	-0.00338383	-0.00338383	-0.00338383	-0.00338383	-0.00338383	-0.00338383	-0.00338383	-0.00338383	0.00121847	0.0101685	0.0306228	0.0742079	0.143357	0.237803	0.344037	0.443124	0.511976	0.541582	0.535782	0.508836	0.476193	0.443952	0.405325	0.346521	0.272043	0.187591	0.109161	0.0554876	0.022858	0.00658393	-0.00338383	-0.00338383	-0.00338383	-0.00338383	-0.00338383	-0.00338383	-0.00338383	-0.00338383	-0.00338383	-0.00338383	-0.00338383	-0.00338383	-0.00338383	-0.00338383	-0.00338383	-0.00338383
	35		1.8991	2.31631	2.68608	2.91999	2.94754	2.72751	2.26391	1.62026	0.910554	0.266322	-0.216858	-0.512523	-0.636996	-0.646474	-0.55599	-0.350054	-0.0297925	0.3821	0.844007	1.2818	1.64181	1.91283	2.08228	2.16319	2.18967	2.18519	2.18665	2.20218	2.23405	2.24554	2.20131	2.07733	1.86856	1.58686	1.28787	1.00523	0.76343	0.568027	0.396633	0.2131	0.00910343	-0.221411	-0.460115	-0.688685	-0.875409	-1.01302	-1.10076
	36		0.264084	0.285815	0.295198	0.314789	0.359645	0.435808	0.53056	0.629078	0.715922	0.793136	0.860096	0.922478	0.979127	1.0315	1.07718	1.11945	1.1618	1.20392	1.23417	1.24441	1.22835	1.18536	1.1129	1.00154	0.839787	0.629823	0.391497	0.16436	-0.0122261	-0.122793	-0.172706	-0.174735	-0.144288	-0.0744425	0.0328393	0.177233	0.346568	0.504769	0.616701	0.656223	0.612843	0.511485	0.388967	0.285631	0.222611	0.199174	0.203743
	37		0.079305	0.127832	0.214468	0.344204	0.506406	0.681826	0.850221	0.996234	1.12742	1.25424	1.37718	1.47618	1.53214	1.5221	1.46382	1.38022	1.2982	1.23062	1.15505	1.06649	0.945768	0.808868	0.686189	0.582618	0.496695	0.417396	0.33256	0.237912	0.139999	0.0441938	-0.0471972	-0.116009	-0.148053	-0.133862	-0.0640493	0.059128	0.206981	0.346561	0.441421	0.457167	0.379539	0.227113	0.0384688	-0.136412	-0.263387	-0.33386	-0.365387
	38		0.383354	0.493425	0.542912	0.557608	0.570332	0.587945	0.6281	0.675014	0.742124	0.842515	0.975792	1.13777	1.30704	1.45806	1.55649	1.57597	1.4871	1.29261	1.02012	0.731006	0.493442	0.350417	0.307348	0.342384	0.428659	0.548545	0.689142	0.838918	0.977376	1.08342	1.13703	1.10567	0.972837	0.759276	0.493144	0.231755	0.0198131	-0.131511	-0.252573	-0.360925	-0.443464	-0.47934	-0.43585	-0.325046	-0.189421	-0.0890916	-0.049546
	39		0.606418	0.511492	0.449034	0.426045	0.43041	0.436713	0.437188	0.428477	0.426569	0.446665	0.481025	0.510088	0.50829	0.468528	0.401312	0.331844	0.281058	0.262741	0.275762	0.322029	0.398354	0.495967	0.603829	0.697425	0.753393	0.754674	0.699924	0.602504	0.482807	0.366467	0.264018	0.199603	0.173649	0.191511	0.250487	0.332419	0.40896	0.448988	0.429331	0.351807	0.24215	0.133461	0.0468841	-0.0136955	-0.0594111	-0.0917141	-0.114028
	40		1.09029	1.0418	1.0353	1.11047	1.28382	1.5375	1.86782	2.24739	2.6767	3.11627	3.50084	3.75092	3.79957	3.63947	3.31186	2.86686	2.37479	1.87453	1.40779	1.00399	0.685762	0.441312	0.264991	0.134343	0.0414008	-0.0178107	-0.0369862	-0.0221714	0.00130932	0.00684699	-0.0208845	-0.0820202	-0.162369	-0.242588	-0.312883	-0.35657	-0.359728	-0.322319	-0.255471	-0.173743	-0.0988079	-0.0377452	0.00959811	0.0397527	0.0508163	0.0410793	0.0278528
	41		-0.0141763	0.00453353	-0.00195009	-0.0392427	-0.0961285	-0.157109	-0.199453	-0.213149	-0.188285	-0.12385	-0.0311641	0.0632828	0.143151	0.198663	0.244283	0.298536	0.366637	0.433888	0.473081	0.463801	0.405063	0.305201	0.189204	0.0790665	-0.0153941	-0.0826228	-0.119916	-0.13137	-0.123684	-0.108947	-0.0885971	-0.0695504	-0.0479022	-0.0306023	-0.0260695	-0.0461469	-0.081719	-0.124322	-0.149639	-0.138729	-0.0842448	0.000698866	0.0942792	0.174822	0.221968	0.227398	0.205248
	42		0.544462	0.435754	0.319019	0.237042	0.197818	0.210863	0.277421	0.395285	0.539362	0.660039	0.716522	0.704433	0.662487	0.637901	0.662454	0.72558	0.775348	0.77789	0.715648	0.603313	0.462807	0.318441	0.200079	0.127573	0.126529	0.191467	0.295056	0.38489	0.4133	0.353493	0.219993	0.0501762	-0.121603	-0.267552	-0.369439	-0.423201	-0.422714	-0.36875	-0.254681	-0.0962559	0.0797653	0.220461	0.278699	0.233312	0.112336	-0.0246251	-0.123122
	43		0.122674	0.00770901	-0.0848531	-0.134338	-0.145175	-0.134725	-0.125773	-0.125704	-0.139954	-0.159708	-0.172951	-0.172103	-0.140695	-0.0820613	0.00689986	0.117869	0.246471	0.383991	0.51837	0.627981	0.686208	0.666422	0.571041	0.431991	0.291798	0.17866	0.0971951	0.028498	-0.0345374	-0.0890812	-0.119162	-0.111191	-0.0680941	-0.0032048	0.0568551	0.0977795	0.114998	0.118549	0.125014	0.138615	0.154972	0.155725	0.130802	0.0794219	0.0152264	-0.0477423	-0.103971
	44		-0.259749	-0.139552	-0.0324509	0.0553033	0.107026	0.130597	0.149123	0.18885	0.259499	0.348833	0.417596	0.440004	0.412532	0.366875	0.335462	0.334576	0.351259	0.363914	0.355608	0.34374	0.337266	0.355813	0.407483	0.48329	0.554483	0.597565	0.587772	0.526775	0.442328	0.357337	0.285766	0.231624	0.181596	0.134372	0.097078	0.0677141	0.0496734	0.0386557	0.0360132	0.0391972	0.0372352	0.0211163	-0.00167618	-0.00472903	0.0397876	0.150256	0.309985
	45		-0.234266	-0.233963	-0.234983	-0.251177	-0.267328	-0.264731	-0.238538	-0.18897	-0.118029	-0.0185706	0.108995	0.238207	0.338541	0.380728	0.361517	0.309188	0.254654	0.214568	0.177673	0.131774	0.068438	-0.00138662	-0.0587856	-0.0829081	-0.0689803	-0.0235359	0.0332846	0.0760363	0.0928725	0.0839049	0.0611247	0.0381489	0.0208999	0.00702486	-0.00619729	-0.0115789	0.00198396	0.025257	0.0372202	0.00798895	-0.0615435	-0.154185	-0.231974	-0.266077	-0.262134	-0.236819	-0.215796
	46		0.606918	0.655418	0.602913	0.502375	0.449499	0.490774	0.644074	0.863325	1.06887	1.18014	1.16188	1.00782	0.762827	0.492612	0.256721	0.0874346	-0.018571	-0.0659119	-0.0864372	-0.0968649	-0.0968649	-0.0968649	-0.0968649	-0.0968649	-0.0968649	-0.0968649	-0.0968649	-0.0968649	-0.0968649	-0.0968649	-0.0968649	-0.0968649	-0.0968649	-0.0968649	-0.0968649	-0.0968649	-0.0968649	-0.0968649	-0.0968649	-0.0968649	-0.0968649	-0.0968649	-0.0968649	-0.0968649	-0.0968649	-0.0968649	-0.0968649
	47		0.283495	0.283321	0.283814	0.277712	0.245857	0.178311	0.0860763	-0.00812061	-0.0802318	-0.126429	-0.150605	-0.161086	-0.158906	-0.145177	-0.115217	-0.0612356	0.0177171	0.108276	0.182785	0.211868	0.182785	0.108276	0.0177171	-0.0612356	-0.115217	-0.145177	-0.158906	-0.166411	-0.166411	-0.166411	-0.166411	-0.166411	-0.166411	-0.166411	-0.166411	-0.166411	-0.159316	-0.146176	-0.117234	-0.0645683	0.0133147	0.103862	0.179933	0.211793	0.185519	0.112651	0.0221519
	48		0.13959	0.159649	0.14494	0.115197	0.0996131	0.138512	0.26294	0.494636	0.801535	1.13362	1.40905	1.55573	1.53055	1.35365	1.08006	0.792263	0.550577	0.384915	0.264939	0.168361	0.068557	-0.0245794	-0.105406	-0.155364	-0.178329	-0.185204	-0.159361	-0.0829442	0.0522748	0.239862	0.429585	0.579101	0.669805	0.720976	0.747887	0.746376	0.686223	0.542259	0.324186	0.0768604	-0.135924	-0.288705	-0.374411	-0.401137	-0.384834	-0.327879	-0.246201
	49		-0.811394	-0.811394	-0.811394	-0.811394	-0.811394	-0.801354	-0.780624	-0.731032	-0.632545	-0.47221	-0.263248	-0.0364866	0.130249	0.206839	0.21114	0.197911	0.204837	0.21449	0.171985	0.0397349	-0.16628	-0.392448	-0.575887	-0.69858	-0.765343	-0.795375	-0.811394	-0.811394	-0.776476	-0.713108	-0.565028	-0.295175	0.12091	0.644877	1.16435	1.52823	1.6191	1.4136	0.988891	0.476981	0.00268135	-0.358969	-0.571312	-0.675234	-0.648235	-0.533688	-0.350235
	50		-0.0920933	-0.0370776	0.0190876	0.0502362	0.0400511	-0.00403289	-0.0563255	-0.092274	-0.0877654	-0.0393775	0.0498958	0.170074	0.298473	0.398757	0.446759	0.437429	0.395972	0.369794	0.383299	0.418936	0.439532	0.41415	0.328514	0.203963	0.0663975	-0.0717835	-0.195907	-0.28735	-0.333543	-0.328443	-0.283841	-0.221533	-0.16878	-0.152901	-0.176174	-0.238492	-0.315211	-0.377804	-0.420146	-0.430669	-0.408781	-0.343894	-0.237811	-0.0955241	0.0719149	0.251683	0.443969
	51		-0.0459237	-0.128795	-0.200025	-0.251553	-0.281621	-0.292486	-0.29351	-0.268321	-0.219983	-0.134729	-0.00220136	0.162156	0.343396	0.506986	0.663167	0.820431	0.996399	1.17583	1.31043	1.34357	1.24307	1.02427	0.737637	0.457611	0.250796	0.155395	0.167218	0.246378	0.328653	0.3586	0.343298	0.294451	0.248913	0.225423	0.22019	0.217351	0.198822	0.154935	0.086542	-0.00536381	-0.102291	-0.185309	-0.245271	-0.278288	-0.2946	-0.304463	-0.295109
	52		-0.130292	-0.172347	-0.152535	-0.0620208	0.0674361	0.178324	0.208196	0.142632	0.00203702	-0.15778	-0.282391	-0.337137	-0.317845	-0.246318	-0.16276	-0.0831429	-0.0336035	-0.00676903	0.00710884	0.00843684	0.00736086	0.0100232	0.0384769	0.105847	0.213276	0.345182	0.473966	0.567612	0.59892	0.553078	0.442742	0.304458	0.186496	0.112507	0.0859553	0.101744	0.145316	0.20797	0.270306	0.321153	0.34548	0.35181	0.366968	0.428158	0.538309	0.663208	0.739674
	53		0.17425	0.191759	0.192635	0.178612	0.132381	0.0397743	-0.0896252	-0.229601	-0.33872	-0.412507	-0.439213	-0.417585	-0.351114	-0.211824	-0.00406413	0.242024	0.463739	0.580893	0.574095	0.473719	0.374665	0.354989	0.425787	0.52553	0.564992	0.485367	0.29952	0.0729947	-0.114858	-0.216398	-0.197629	-0.0641751	0.16347	0.397934	0.564162	0.586713	0.477424	0.310606	0.174281	0.111418	0.100645	0.0857811	0.0187037	-0.0904256	-0.201809	-0.288063	-0.312791
	54		0.286623	0.300158	0.352519	0.418857	0.46696	0.473363	0.423589	0.334151	0.227621	0.138371	0.091216	0.091653	0.128125	0.183391	0.231954	0.266121	0.287717	0.306572	0.322553	0.332944	0.334324	0.303856	0.236588	0.131175	0.0137921	-0.0840612	-0.129342	-0.102847	-0.037036	0.0248252	0.0510681	0.0274363	-0.0441824	-0.151176	-0.271162	-0.388233	-0.459466	-0.455719	-0.364259	-0.215091	-0.0527724	0.0626196	0.107781	0.0817678	0.0172408	-0.0622683	-0.123791
	55		-0.551675	-0.597374	-0.639779	-0.672474	-0.689046	-0.678473	-0.634364	-0.567384	-0.493885	-0.438428	-0.409147	-0.39499	-0.371656	-0.318559	-0.238489	-0.150437	-0.0835461	-0.0500335	-0.0539289	-0.0845254	-0.130645	-0.182426	-0.231906	-0.277687	-0.323294	-0.371579	-0.421173	-0.46558	-0.495331	-0.505695	-0.500177	-0.485918	-0.474932	-0.467142	-0.457956	-0.444152	-0.416269	-0.37649	-0.316215	-0.228487	-0.105762	0.0414605	0.189809	0.296379	0.34805	0.358274	0.368991
	56		-0.256762	-0.240202	-0.204064	-0.138952	-0.0437202	0.0655114	0.164956	0.217331	0.219641	0.196473	0.190532	0.217698	0.270737	0.323552	0.356995	0.364514	0.353634	0.311031	0.229704	0.115724	-0.00809443	-0.117683	-0.190769	-0.233417	-0.253896	-0.265815	-0.265815	-0.265815	-0.265815	-0.265815	-0.265815	-0.265815	-0.265815	-0.265815	-0.265815	-0.265815	-0.265815	-0.265815	-0.260746	-0.25028	-0.225242	-0.175518	-0.0813011	0.046424	0.196208	0.338595	0.441591
	57		-0.82986	-0.739032	-0.654621	-0.594246	-0.56536	-0.571765	-0.605274	-0.650707	-0.688414	-0.704994	-0.707368	-0.707342	-0.732488	-0.787014	-0.859089	-0.924926	-0.974249	-1.00393	-1.01859	-1.02745	-1.02745	-1.02424	-1.01761	-1.00174	-0.970231	-0.918934	-0.852078	-0.785939	-0.744034	-0.744034	-0.785939	-0.852078	-0.918934	-0.970231	-0.994587	-0.998004	-0.967241	-0.904688	-0.788282	-0.620817	-0.402349	-0.164243	0.0652384	0.260252	0.398067	0.466278	0.467744
	58		-0.0547674	-0.0832709	-0.074538	-0.0354686	0.0229934	0.0785797	0.122024	0.164401	0.218808	0.3019	0.404348	0.509007	0.584651	0.615354	0.603332	0.565106	0.525642	0.508796	0.527911	0.578944	0.633894	0.6596	0.62599	0.52076	0.36765	0.210118	0.0914127	0.0297147	0.0113078	-0.00350892	-0.0383872	-0.114738	-0.211932	-0.303983	-0.359869	-0.357176	-0.29453	-0.19009	-0.0756762	0.0237865	0.100979	0.154074	0.177951	0.162752	0.112607	0.0386918	-0.0352633
	59		0.301668	0.248207	0.221701	0.18899	0.132083	0.0525256	-0.00870938	-0.0483231	-0.0703919	-0.0958319	-0.143081	-0.205998	-0.266821	-0.304132	-0.304951	-0.259281	-0.160753	-0.0317449	0.106907	0.222629	0.28629	0.294294	0.259763	0.203205	0.139702	0.072716	-0.00229462	-0.0891466	-0.180818	-0.261813	-0.324648	-0.365914	-0.383193	-0.385458	-0.366229	-0.312613	-0.212811	-0.0618606	0.13442	0.342002	0.507243	0.577774	0.528338	0.375027	0.167318	-0.0371928	-0.198169
	60		-0.489677	-0.500068	-0.50516	-0.50516	-0.499082	-0.467375	-0.404823	-0.272534	-0.0490554	0.263596	0.612316	0.902094	1.03926	0.982571	0.762336	0.456194	0.146417	-0.11064	-0.292672	-0.407824	-0.468425	-0.491207	-0.50516	-0.50516	-0.50516	-0.50516	-0.50516	-0.50516	-0.50516	-0.50516	-0.493258	-0.473064	-0.431407	-0.351681	-0.238752	-0.101695	0.0446423	0.168037	0.258912	0.323924	0.362068	0.380174	0.38692	0.380611	0.369409	0.355245	0.34021
	61		-0.490994	-0.490994	-0.490994	-0.490994	-0.482489	-0.468425	-0.439955	-0.392638	-0.32948	-0.264982	-0.221488	-0.217141	-0.253868	-0.316028	-0.380982	-0.43205	-0.464081	-0.480523	-0.487522	-0.490994	-0.490994	-0.490994	-0.490994	-0.490994	-0.490994	-0.490994	-0.490994	-0.486855	-0.478807	-0.460413	-0.425603	-0.371843	-0.305988	-0.246207	-0.209178	-0.209486	-0.234824	-0.25991	-0.262674	-0.240745	-0.213239	-0.206423	-0.237031	-0.292811	-0.359207	-0.416316	-0.446429
	62		-0.125354	-0.048095	0.000907932	0.0220377	0.0395426	0.0833302	0.176394	0.323018	0.503519	0.684129	0.823712	0.896375	0.896228	0.837822	0.750032	0.659643	0.572747	0.490452	0.412587	0.340651	0.291821	0.2653	0.264584	0.28694	0.32957	0.378313	0.410883	0.39252	0.297527	0.126784	-0.0808667	-0.26458	-0.374973	-0.398719	-0.35595	-0.279171	-0.199004	-0.132018	-0.076613	-0.0273315	0.0181366	0.0557367	0.0687049	0.0502618	-0.00264821	-0.0792344	-0.164111
	63		-0.331785	-0.361481	-0.420534	-0.48957	-0.544058	-0.559479	-0.524761	-0.441528	-0.333438	-0.2282	-0.152604	-0.0986582	-0.0401249	0.0691534	0.254722	0.499168	0.758034	0.978716	1.11452	1.15042	1.08614	0.941426	0.743322	0.512896	0.273906	0.0548708	-0.120049	-0.227723	-0.269822	-0.26746	-0.241349	-0.210999	-0.185437	-0.165547	-0.15034	-0.142378	-0.137839	-0.122489	-0.0793653	-0.00839361	0.0818487	0.175784	0.262439	0.337859	0.409552	0.473929	0.523754
	64		-0.61126	-0.613406	-0.559977	-0.466188	-0.374897	-0.32934	-0.354872	-0.452912	-0.598231	-0.753032	-0.880265	-0.960019	-0.983737	-0.972922	-0.938283	-0.895046	-0.840889	-0.775575	-0.694881	-0.601214	-0.502831	-0.410894	-0.320129	-0.237639	-0.160102	-0.0883052	-0.0199053	0.0419124	0.0905674	0.125604	0.139136	0.135909	0.127848	0.128781	0.14538	0.178552	0.219211	0.258722	0.29325	0.314275	0.302151	0.244935	0.131759	-0.0185677	-0.172982	-0.297274	-0.373076
	65		0.295048	0.423725	0.502164	0.512664	0.461779	0.373112	0.263144	0.148059	0.0375944	-0.0533028	-0.112471	-0.145219	-0.141542	-0.100338	-0.0195852	0.103334	0.250281	0.388761	0.488545	0.52928	0.506495	0.428589	0.314743	0.189289	0.0764979	0.00033007	-0.0313767	-0.0257973	-0.00322876	0.0179929	0.0239147	0.0138132	-0.0111559	-0.0435969	-0.0802976	-0.114408	-0.134483	-0.137124	-0.127427	-0.114964	-0.110994	-0.112912	-0.12051	-0.118913	-0.10604	-0.080007	-0.0453615
	66		0.367043	0.509148	0.585776	0.589736	0.546263	0.491573	0.449008	0.41077	0.350801	0.246546	0.0973535	-0.0639421	-0.200964	-0.298587	-0.354658	-0.382732	-0.394395	-0.39583	-0.391325	-0.374477	-0.342816	-0.286069	-0.201228	-0.0978508	-0.000658883	0.0632464	0.0691645	0.0225897	-0.0442758	-0.100937	-0.122879	-0.107746	-0.0677465	-0.0192606	0.0194524	0.042503	0.0459911	0.0466907	0.0581587	0.0852993	0.115683	0.134816	0.125035	0.0850694	0.0319311	-0.0259776	-0.0787388
	67		-0.307095	-0.440278	-0.509952	-0.544489	-0.555963	-0.555963	-0.555963	-0.540857	-0.507664	-0.43902	-0.312113	-0.117287	0.12602	0.361649	0.513803	0.525306	0.391611	0.163639	-0.0660926	-0.242171	-0.321606	-0.301089	-0.208504	-0.0908544	0.00310477	0.0166847	-0.0561316	-0.184195	-0.320331	-0.428698	-0.49739	-0.532991	-0.548285	-0.555963	-0.539148	-0.51098	-0.453421	-0.341665	-0.185173	0.00425897	0.190847	0.332472	0.396496	0.368646	0.26862	0.119061	-0.00678879
	68		1.7553	1.38127	1.03724	0.797665	0.705331	0.758698	0.937537	1.17296	1.38836	1.54144	1.59567	1.55627	1.45916	1.33885	1.22259	1.12064	1.02964	0.938137	0.854892	0.778383	0.691844	0.583965	0.440973	0.275229	0.11432	-0.000988056	-0.0462762	-0.0146373	0.0640747	0.151397	0.195127	0.174807	0.0934134	-0.0171891	-0.117565	-0.179837	-0.193292	-0.158139	-0.0825669	0.00748643	0.0810872	0.100243	0.0637514	-0.00329743	-0.0591153	-0.0646601	-0.0185374
	69		0.600706	0.65966	0.653273	0.572984	0.444742	0.308487	0.205492	0.143779	0.105654	0.076835	0.0510531	0.0271988	0.0160131	0.0202346	0.0327769	0.04545	0.0465055	0.0302339	0.00422986	-0.014736	-0.0159091	-0.00389555	0.00636315	0.0032251	-0.0212132	-0.0529171	-0.0808294	-0.0983336	-0.106056	-0.111056	-0.124736	-0.149051	-0.178485	-0.194039	-0.170599	-0.0940027	0.0169286	0.114505	0.151338	0.103346	-0.0140091	-0.150579	-0.259632	-0.317053	-0.325697	-0.303513	-0.252565
	70		0.192687	0.188502	0.122414	0.0195662	-0.0843679	-0.164441	-0.212265	-0.238148	-0.260428	-0.291573	-0.334717	-0.38998	-0.447724	-0.500013	-0.537525	-0.556934	-0.55685	-0.538841	-0.503218	-0.458795	-0.413467	-0.380174	-0.362629	-0.357171	-0.35583	-0.354314	-0.354129	-0.356286	-0.355646	-0.340431	-0.308682	-0.265381	-0.218053	-0.177942	-0.142733	-0.110577	-0.0763919	-0.0433521	-0.00706224	0.0321407	0.0739887	0.103884	0.107665	0.075063	0.00655985	-0.0785076	-0.161404
	71		2.41176	2.08518	1.75192	1.50563	1.40103	1.44996	1.62746	1.84518	2.0173	2.09617	2.04499	1.88955	1.6999	1.54602	1.46766	1.46009	1.49142	1.50559	1.48484	1.42464	1.32297	1.1992	1.06627	0.935113	0.795536	0.641513	0.470464	0.303497	0.161848	0.0630482	-0.0132712	-0.0883379	-0.171852	-0.253208	-0.309565	-0.323208	-0.2938	-0.230902	-0.145762	-0.0546152	0.0236236	0.073711	0.0883269	0.0784978	0.0551266	0.0268015	-0.0062426
	72		0.376382	0.201944	0.0959298	0.119632	0.294085	0.595505	0.959229	1.29998	1.52495	1.58293	1.46813	1.23312	0.963797	0.71972	0.522758	0.369496	0.23985	0.124926	0.044636	0.0016663	-0.00915293	0.00235963	0.0216732	0.0371714	0.0280371	-0.00993137	-0.0696606	-0.131771	-0.154528	-0.11954	-0.0355757	0.0520085	0.0955837	0.0668579	-0.0133846	-0.100386	-0.151635	-0.151076	-0.0992331	-0.0221581	0.0540035	0.0994135	0.0953566	0.0386336	-0.0531028	-0.156013	-0.246603
	73		-0.229182	-0.229774	-0.232897	-0.236037	-0.225005	-0.201482	-0.161536	-0.107032	-0.0361371	0.0506083	0.135626	0.189968	0.184848	0.111537	-0.015977	-0.173735	-0.324687	-0.457782	-0.559786	-0.627434	-0.653248	-0.630494	-0.55908	-0.4505	-0.310318	-0.131379	0.096747	0.351758	0.603853	0.829277	1.01961	1.19215	1.34415	1.44149	1.42827	1.27286	0.985511	0.635066	0.304193	0.0448266	-0.122958	-0.209043	-0.241289	-0.2527	-0.261522	-0.289107	-0.332013
	74		-0.268753	-0.218731	-0.170206	-0.154706	-0.168849	-0.201274	-0.204705	-0.145902	-0.0276032	0.105868	0.189831	0.175533	0.0671975	-0.0965648	-0.259288	-0.383081	-0.45885	-0.497008	-0.515457	-0.520834	-0.520834	-0.520834	-0.520834	-0.520834	-0.520834	-0.520834	-0.520834	-0.505534	-0.478588	-0.42104	-0.308646	-0.143882	0.066827	0.278286	0.443829	0.529083	0.537629	0.481675	0.39974	0.31481	0.250945	0.219354	0.208849	0.208977	0.177502	0.0957487	-0.0275934
	75		0.356775	0.514735	0.594431	0.552217	0.402657	0.204855	0.0428717	-0.0321246	-0.0157428	0.0545171	0.11876	0.130192	0.0747627	-0.0314102	-0.148372	-0.24385	-0.305674	-0.338342	-0.352636	-0.359987	-0.359987	-0.359987	-0.359987	-0.359987	-0.359987	-0.359987	-0.359987	-0.359987	-0.359987	-0.359987	-0.359987	-0.359987	-0.359987	-0.359987	-0.359987	-0.354177	-0.342322	-0.306432	-0.236191	-0.113251	0.0649165	0.273528	0.45921	0.559902	0.53757	0.400885	0.199915
	76		0.509875	0.25158	0.0826609	0.00726251	-0.00614453	0.0166122	0.071418	0.148574	0.237431	0.317954	0.362645	0.351156	0.282593	0.177343	0.0657232	-0.026012	-0.0843114	-0.106489	-0.104355	-0.0904274	-0.0762483	-0.0718566	-0.0774072	-0.0826168	-0.0786337	-0.0583127	-0.0248669	0.0184544	0.0662573	0.110362	0.139459	0.139618	0.105162	0.0436536	-0.027181	-0.0899036	-0.133534	-0.159008	-0.171936	-0.177475	-0.176087	-0.171509	-0.161976	-0.145637	-0.123053	-0.0989164	-0.0798047
	77		-0.752854	-0.684295	-0.571453	-0.446119	-0.346638	-0.310455	-0.3492	-0.447165	-0.569534	-0.678912	-0.739849	-0.734512	-0.669254	-0.577758	-0.494208	-0.454042	-0.457848	-0.484536	-0.50974	-0.521916	-0.519068	-0.520535	-0.523751	-0.51265	-0.468356	-0.38432	-0.280203	-0.18783	-0.123195	-0.0877984	-0.0643235	-0.041603	-0.0345088	-0.0586147	-0.119548	-0.196156	-0.247565	-0.246188	-0.182648	-0.0664674	0.0715825	0.216364	0.351945	0.461637	0.529763	0.533725	0.45705
	78		0.244392	0.365218	0.47195	0.531209	0.52163	0.452786	0.349485	0.240112	0.135217	0.0387032	-0.0518039	-0.112191	-0.124077	-0.0631134	0.0586996	0.22232	0.381479	0.511433	0.582601	0.595171	0.550284	0.468002	0.370741	0.278943	0.201122	0.135528	0.0732468	0.0106153	-0.0330359	-0.0330481	0.0273753	0.137658	0.245566	0.29489	0.252353	0.133937	-0.0206224	-0.163511	-0.267211	-0.328564	-0.358689	-0.372216	-0.377036	-0.377036	-0.377036	-0.377036	-0.377036
	79		-0.0917109	-0.0767016	-0.0454454	0.00811825	0.082162	0.171544	0.251439	0.318764	0.377313	0.457672	0.577891	0.726336	0.849594	0.8962	0.857662	0.755638	0.655024	0.593219	0.581147	0.585732	0.580575	0.563116	0.558738	0.578695	0.623972	0.67479	0.69991	0.685128	0.618026	0.505302	0.367234	0.224415	0.0999243	0.00691975	-0.0496372	-0.0807553	-0.0934303	-0.100446	-0.100446	-0.100446	-0.100446	-0.100446	-0.100446	-0.100446	-0.100446	-0.100446	-0.100446
	80		-0.094807	-0.123452	-0.164031	-0.201571	-0.219322	-0.205421	-0.164576	-0.103529	-0.0320798	0.0320554	0.0790099	0.105039	0.110177	0.0946807	0.0580452	0.00537687	-0.0572315	-0.113992	-0.14611	-0.14819	-0.127306	-0.0997278	-0.0851843	-0.095533	-0.115866	-0.130184	-0.116857	-0.0697833	-0.00223927	0.062136	0.0974018	0.0978527	0.0768879	0.0620492	0.071774	0.100248	0.120614	0.10352	0.0448537	-0.0442112	-0.133289	-0.203977	-0.249068	-0.272756	-0.280687	-0.272805	-0.240722
	81		-0.0739397	-0.166747	-0.223755	-0.252461	-0.26446	-0.270271	-0.270271	-0.260999	-0.243616	-0.204971	-0.133951	-0.0277704	0.0973325	0.204582	0.252428	0.220023	0.121628	-0.00333621	-0.115336	-0.19364	-0.237973	-0.258671	-0.270271	-0.270271	-0.270271	-0.270271	-0.270271	-0.270271	-0.270271	-0.270271	-0.270271	-0.270271	-0.270271	-0.270271	-0.270271	-0.270271	-0.270271	-0.270271	-0.270271	-0.270271	-0.270271	-0.270271	-0.270271	-0.255852	-0.231387	-0.180917	-0.0953029
	82		0.0776802	0.0828487	0.0504574	-0.0143002	-0.0826615	-0.131039	-0.13724	-0.10362	-0.044065	0.0209462	0.0789005	0.127155	0.190779	0.280786	0.397572	0.50978	0.566626	0.53784	0.41939	0.24879	0.0801649	-0.0383031	-0.0799406	-0.0535453	0.0245315	0.11834	0.207901	0.272674	0.318938	0.344704	0.352045	0.335818	0.289251	0.208852	0.0988829	-0.0203399	-0.132928	-0.215503	-0.263167	-0.277126	-0.253591	-0.205667	-0.139	-0.0670224	-0.00871408	0.0288914	0.0501489
	83		0.434363	0.477019	0.519185	0.554313	0.565609	0.533931	0.454272	0.34312	0.227905	0.14095	0.0998806	0.111612	0.167336	0.26379	0.38703	0.515995	0.610039	0.640373	0.587818	0.472996	0.324748	0.181476	0.0599346	-0.0402444	-0.121108	-0.182187	-0.214134	-0.212939	-0.195744	-0.181224	-0.193228	-0.223547	-0.252164	-0.243501	-0.191277	-0.108615	-0.0283016	0.0345326	0.0826276	0.128856	0.176422	0.214223	0.216804	0.17419	0.0932197	0.00908929	-0.0536153
	84		-0.0912415	-0.105678	-0.0770329	-0.0129169	0.0739369	0.161674	0.247329	0.346938	0.505615	0.74845	1.08401	1.49191	1.92007	2.31746	2.61966	2.7706	2.7439	2.55086	2.23477	1.85656	1.47397	1.11851	0.819382	0.581706	0.408422	0.273643	0.152676	0.0342179	-0.0896454	-0.193624	-0.267412	-0.307456	-0.318941	-0.317404	-0.322129	-0.340609	-0.376053	-0.418852	-0.447925	-0.445458	-0.396357	-0.306893	-0.192954	-0.0794214	0.0135718	0.0806032	0.131712
	85		0.534274	0.392567	0.182422	-0.0233549	-0.177518	-0.270276	-0.316101	-0.34381	-0.34381	-0.34381	-0.34381	-0.34381	-0.333152	-0.295386	-0.199512	0.0161473	0.400132	0.987009	1.72111	2.44052	2.92379	2.99683	2.63207	1.96485	1.2141	0.569085	0.119772	-0.149682	-0.275398	-0.327791	-0.34381	-0.34381	-0.34381	-0.34381	-0.34381	-0.34381	-0.34381	-0.34381	-0.34381	-0.34381	-0.34381	-0.34381	-0.34381	-0.332499	-0.291764	-0.205394	-0.0294547
	86		-0.438763	-0.330598	-0.187853	-0.0348524	0.111876	0.236689	0.32699	0.366626	0.336109	0.226064	0.0525048	-0.138815	-0.304798	-0.40361	-0.4294	-0.381652	-0.285435	-0.162092	-0.0541723	0.000874093	-0.0156489	-0.0870254	-0.175219	-0.213719	-0.147901	0.0751743	0.45401	0.924419	1.34038	1.55886	1.48453	1.14597	0.673223	0.221853	-0.103204	-0.259952	-0.270051	-0.175364	-0.0496318	0.0463222	0.0512998	-0.0368772	-0.181313	-0.330552	-0.447359	-0.520584	-0.543217
	87		-0.0761847	0.00625054	0.103714	0.167974	0.153118	0.0633712	-0.0698833	-0.194908	-0.274435	-0.280319	-0.20717	-0.0744318	0.0738526	0.182716	0.20267	0.126857	-0.00164231	-0.12088	-0.185061	-0.186391	-0.15258	-0.129491	-0.140446	-0.193442	-0.272031	-0.348987	-0.406641	-0.431801	-0.430193	-0.389417	-0.292902	-0.134455	0.0771268	0.298037	0.464833	0.51642	0.445407	0.297705	0.14838	0.0471208	0.00644384	0.0100338	0.0236012	0.0540679	0.0853009	0.118953	0.145027
	88		-0.00587137	0.0181727	0.0341612	0.0221701	-0.0290323	-0.112675	-0.208006	-0.279385	-0.303978	-0.280741	-0.223683	-0.165778	-0.131108	-0.125372	-0.143828	-0.169822	-0.190206	-0.196894	-0.193874	-0.186703	-0.186383	-0.195032	-0.218781	-0.245001	-0.25752	-0.248808	-0.217633	-0.180163	-0.159851	-0.159911	-0.178132	-0.190538	-0.182203	-0.144787	-0.0874588	-0.0239063	0.0313386	0.0744838	0.104717	0.128928	0.157289	0.195669	0.233558	0.260483	0.26452	0.249433	0.220001
	89		-0.161523	-0.0670753	0.08293	0.246236	0.381301	0.465129	0.483832	0.434176	0.321138	0.161405	-0.0123182	-0.172448	-0.297684	-0.377263	-0.403997	-0.376167	-0.294387	-0.176868	-0.064445	0.0111707	0.0238445	-0.010926	-0.0656106	-0.107175	-0.112973	-0.0815283	-0.0190468	0.0605127	0.138671	0.200296	0.239699	0.261107	0.275297	0.301332	0.335793	0.36352	0.34738	0.273449	0.154599	0.0228743	-0.0868802	-0.160474	-0.212065	-0.267182	-0.335044	-0.410868	-0.472356
	90		0.165805	0.188076	0.252258	0.31833	0.356609	0.360701	0.3353	0.299004	0.266676	0.250737	0.256193	0.287376	0.334535	0.388264	0.434582	0.467186	0.475216	0.451615	0.39209	0.304026	0.209219	0.120714	0.0511545	-0.0151281	-0.0848262	-0.170575	-0.269344	-0.360562	-0.424074	-0.446127	-0.430924	-0.386223	-0.337293	-0.292784	-0.259113	-0.231268	-0.20183	-0.168502	-0.125671	-0.0660699	0.0205691	0.12448	0.221517	0.293283	0.335545	0.368629	0.402455
	91		-0.310163	-0.241318	-0.176555	-0.139732	-0.146599	-0.194115	-0.262577	-0.32859	-0.377467	-0.406575	-0.413968	-0.410398	-0.38478	-0.339981	-0.276624	-0.206925	-0.153304	-0.137406	-0.16624	-0.227282	-0.290251	-0.336664	-0.34974	-0.325792	-0.271728	-0.206925	-0.153304	-0.134157	-0.156283	-0.201278	-0.239229	-0.245831	-0.216908	-0.170865	-0.137774	-0.142671	-0.185054	-0.251947	-0.319566	-0.371449	-0.403319	-0.419366	-0.426074	-0.42414	-0.414422	-0.392817	-0.353115
	92		0.190328	0.159599	0.123548	0.0702126	0.00585444	-0.0438961	-0.0494968	-0.0013551	0.0850505	0.167601	0.21517	0.208317	0.155285	0.0920992	0.0676483	0.119897	0.271143	0.496706	0.759423	0.998282	1.16255	1.22186	1.16197	1.00287	0.78331	0.564008	0.400153	0.325039	0.328599	0.376986	0.42258	0.429674	0.389442	0.319562	0.266754	0.254588	0.273351	0.289953	0.276004	0.218785	0.145235	0.0752729	0.040099	0.0363984	0.0509142	0.0493072	0.00522871
	93		0.325229	0.457316	0.543247	0.577287	0.566375	0.532225	0.494912	0.45491	0.423852	0.413531	0.440483	0.504652	0.577718	0.616787	0.595318	0.508883	0.378095	0.231368	0.0935548	-0.0144834	-0.0844943	-0.122248	-0.135656	-0.143037	-0.148755	-0.145304	-0.128835	-0.100655	-0.066746	-0.0354405	-0.0117846	0.00438502	0.0139128	0.0148505	0.00468675	-0.011241	-0.0268132	-0.0308575	-0.019233	0.00855897	0.0373219	0.0499868	0.032746	-0.0207054	-0.100531	-0.186573	-0.261817
	94		0.0726572	0.126084	0.173424	0.2022	0.27973	0.455274	0.735266	1.02882	1.21368	1.19633	0.974281	0.661818	0.380248	0.21095	0.156436	0.136946	0.0921345	0.0116778	-0.0623934	-0.106363	-0.113442	-0.114484	-0.116258	-0.123367	-0.0975293	-0.0483582	0.0159737	0.0766706	0.133499	0.17921	0.227242	0.256345	0.258472	0.228954	0.171981	0.0952531	0.0116367	-0.0622723	-0.0984767	-0.0933903	-0.0369613	0.0426524	0.126205	0.201497	0.272557	0.330011	0.356169
	95		2.88629	2.63397	2.26442	1.84392	1.40191	0.970462	0.583771	0.310469	0.146362	0.0587966	0.0201274	-9.71445e-17	-9.71445e-17	-9.71445e-17	-9.71445e-17	-9.71445e-17	-9.71445e-17	-9.71445e-17	-9.71445e-17	-9.71445e-17	-9.71445e-17	-9.71445e-17	-9.71445e-17	-9.71445e-17	-9.71445e-17	-9.71445e-17	-9.71445e-17	-9.71445e-17	-9.71445e-17	-9.71445e-17	-9.71445e-17	-9.71445e-17	-9.71445e-17	-9.71445e-17	-9.71445e-17	-9.71445e-17	-9.71445e-17	-9.71445e-17	-9.71445e-17	-9.71445e-17	-9.71445e-17	-9.71445e-17	-9.71445e-17	-9.71445e-17	-9.71445e-17	-9.71445e-17	-9.71445e-17
	96		1.16134	0.941639	0.697824	0.506835	0.425325	0.487765	0.672416	0.936526	1.20927	1.43597	1.58243	1.65611	1.6714	1.63473	1.54403	1.41861	1.28394	1.16848	1.07332	0.957414	0.80506	0.634204	0.489708	0.408359	0.393353	0.406259	0.398884	0.34617	0.250911	0.13155	0.0110322	-0.0945828	-0.170622	-0.20557	-0.194044	-0.146678	-0.0668096	0.0256466	0.120599	0.204207	0.266554	0.295221	0.27706	0.215464	0.133509	0.0610725	0.0294762
	97		0.269514	0.313363	0.374582	0.434625	0.485443	0.528016	0.583404	0.668326	0.754876	0.810909	0.810643	0.764057	0.695057	0.650293	0.645758	0.685019	0.758538	0.833294	0.869871	0.833735	0.717124	0.525382	0.289086	0.0440157	-0.186171	-0.374609	-0.505597	-0.574698	-0.587368	-0.555094	-0.498996	-0.432604	-0.366224	-0.318984	-0.296724	-0.303794	-0.323123	-0.333716	-0.316012	-0.253924	-0.154537	-0.02907	0.103672	0.215995	0.278926	0.283706	0.23565
	98		0.648318	0.674591	0.664191	0.605204	0.497664	0.362577	0.237951	0.150917	0.123373	0.152784	0.221764	0.28717	0.311792	0.282708	0.2082	0.117641	0.0491154	0.0128254	0.0238222	0.0811061	0.179777	0.311297	0.448247	0.558131	0.621986	0.636716	0.615174	0.575014	0.525303	0.461935	0.381206	0.283504	0.196568	0.141401	0.146563	0.196963	0.264228	0.305713	0.302747	0.245647	0.158362	0.071537	0.00571169	-0.034305	-0.0542635	-0.0664879	-0.0664879
	99		0.386854	0.461101	0.502648	0.577417	0.740881	1.04465	1.49181	2.01656	2.50074	2.8384	2.96829	2.88638	2.64006	2.27997	1.84744	1.38975	0.959484	0.615019	0.375077	0.254936	0.216417	0.211858	0.200684	0.149706	0.0572865	-0.0639412	-0.182341	-0.277487	-0.334572	-0.349274	-0.339616	-0.328113	-0.335785	-0.367474	-0.413255	-0.457887	-0.489188	-0.50574	-0.506846	-0.485584	-0.421918	-0.295296	-0.0940934	0.173368	0.459516	0.702179	0.848053
	100		-0.0983093	0.128351	0.472135	0.903831	1.39342	1.91079	2.3822	2.6925	2.72722	2.44886	1.94286	1.38666	0.943607	0.705844	0.65945	0.733197	0.855978	0.97875	1.0763	1.13055	1.114	0.996485	0.781171	0.516673	0.279352	0.136071	0.110411	0.181025	0.295519	0.414216	0.494733	0.518613	0.485747	0.407442	0.310758	0.217418	0.157093	0.116902	0.109991	0.13188	0.181722	0.242007	0.287212	0.287244	0.218765	0.0991871	-0.0499556
	101		-0.386383	-0.329453	-0.251661	-0.169753	-0.111322	-0.100445	-0.141938	-0.217976	-0.300242	-0.366552	-0.409034	-0.431264	-0.440903	-0.441181	-0.424268	-0.38909	-0.318291	-0.196936	-0.0322015	0.157884	0.323087	0.433974	0.484746	0.489313	0.457301	0.38235	0.256163	0.0894594	-0.0890873	-0.237671	-0.339654	-0.399326	-0.423375	-0.417597	-0.390731	-0.336229	-0.260018	-0.16726	-0.0882538	-0.0373805	-0.0159825	-0.0112875	-0.0127021	-0.0246873	-0.0613544	-0.129079	-0.216675
	102		0.137625	0.083367	0.0219086	-0.00263759	0.0269886	0.111035	0.199352	0.283297	0.379704	0.513232	0.693324	0.877835	0.988907	0.978389	0.836857	0.636593	0.47828	0.4262	0.481996	0.585126	0.638309	0.611919	0.515094	0.431753	0.435788	0.551279	0.732594	0.890877	0.93407	0.843443	0.625917	0.351634	0.0948163	-0.0981375	-0.222409	-0.281247	-0.302407	-0.297871	-0.263692	-0.200878	-0.106966	0.00368135	0.0985385	0.140856	0.112195	0.0251699	-0.0853554
	103		-0.339292	-0.368904	-0.364571	-0.332262	-0.297202	-0.270798	-0.260075	-0.250288	-0.223333	-0.174773	-0.113842	-0.0733103	-0.0815187	-0.15333	-0.277033	-0.422587	-0.556599	-0.6512	-0.703238	-0.717961	-0.707765	-0.686808	-0.664686	-0.652189	-0.654218	-0.67372	-0.703396	-0.737544	-0.768968	-0.785693	-0.776814	-0.728709	-0.63419	-0.501463	-0.340551	-0.183453	-0.048641	0.0451278	0.0976576	0.10617	0.0754109	0.0109872	-0.0737092	-0.157747	-0.210656	-0.206509	-0.142578
	104		0.0726348	-0.0325743	-0.107228	-0.138073	-0.136813	-0.120485	-0.0995278	-0.0756663	-0.0460888	-0.014652	0.0029868	-0.00914449	-0.0569634	-0.133133	-0.211853	-0.27962	-0.32223	-0.337718	-0.328914	-0.306578	-0.281937	-0.25848	-0.235245	-0.208353	-0.177759	-0.1501	-0.135978	-0.137907	-0.147426	-0.158243	-0.162787	-0.161464	-0.15544	-0.151167	-0.143599	-0.128696	-0.103722	-0.0717215	-0.0427777	-0.0325213	-0.0415024	-0.0506041	-0.0412012	-0.0102182	0.0273744	0.0490268	0.0374479
Mean z-values when a comparison between the question concept (non-preferred) and that of the second (non-preferred) picture was required
	Non-visually selective neuron	Time relative to question prompt (ms):	-1000	-980	-960	-940	-920	-900	-880	-860	-840	-820	-800	-780	-760	-740	-720	-700	-680	-660	-640	-620	-600	-580	-560	-540	-520	-500	-480	-460	-440	-420	-400	-380	-360	-340	-320	-300	-280	-260	-240	-220	-200	-180	-160	-140	-120	-100	-80
	1		0.0507702	-0.0697473	-0.133377	-0.161223	-0.175569	-0.175569	-0.175569	-0.175569	-0.175569	-0.175569	-0.175569	-0.175569	-0.175569	-0.175569	-0.175569	-0.175569	-0.175569	-0.175569	-0.175569	-0.175569	-0.175569	-0.175569	-0.175569	-0.175569	-0.175569	-0.175569	-0.175569	-0.175569	-0.165373	-0.146951	-0.107123	-0.0360724	0.0793935	0.217481	0.35653	0.468136	0.534817	0.552086	0.519974	0.438871	0.316522	0.174591	0.0423186	-0.0609928	-0.121986	-0.154215	-0.168317
	2		-0.280283	-0.284395	-0.262472	-0.222829	-0.187146	-0.177896	-0.214055	-0.289124	-0.388668	-0.488539	-0.564931	-0.610352	-0.626563	-0.611352	-0.568793	-0.50346	-0.425162	-0.345126	-0.277328	-0.216339	-0.145944	-0.065499	0.0160935	0.0731654	0.0806413	0.0282874	-0.0717683	-0.199231	-0.330785	-0.445153	-0.530112	-0.573015	-0.572806	-0.528906	-0.447608	-0.331022	-0.186153	-0.0414939	0.064232	0.0897921	0.0242399	-0.105843	-0.251402	-0.369536	-0.441074	-0.475245	-0.482531
	3		-0.420266	-0.420266	-0.420266	-0.411301	-0.395105	-0.360088	-0.29762	-0.207264	-0.105036	-0.0227228	0.00695588	-0.0290329	-0.114963	-0.217246	-0.305223	-0.364715	-0.397408	-0.412251	-0.420266	-0.420266	-0.420266	-0.406457	-0.383912	-0.338709	-0.258679	-0.149299	-0.0243963	0.090863	0.174288	0.215594	0.221	0.189542	0.133826	0.0744623	0.0367855	0.0372763	0.0654643	0.0993693	0.129422	0.16895	0.255527	0.372891	0.48328	0.536795	0.512673	0.427824	0.32502
	4		-0.204038	-0.204038	-0.204038	-0.204038	-0.204038	-0.204038	-0.204038	-0.204038	-0.204038	-0.204038	-0.204038	-0.204038	-0.204038	-0.204038	-0.204038	-0.204038	-0.204038	-0.204038	-0.204038	-0.204038	-0.204038	-0.204038	-0.204038	-0.204038	-0.204038	-0.204038	-0.204038	-0.204038	-0.204038	-0.204038	-0.204038	-0.204038	-0.204038	-0.204038	-0.204038	-0.204038	-0.187612	-0.158303	-0.0955249	0.0153563	0.173953	0.350908	0.490239	0.536125	0.468373	0.316504	0.139353
	5		0.0280888	-0.0898211	-0.170401	-0.204056	-0.193505	-0.159402	-0.119609	-0.0793738	-0.0301041	0.0463583	0.160713	0.318561	0.499071	0.657307	0.747615	0.736136	0.622532	0.448011	0.274193	0.151007	0.0889404	0.0653542	0.0480843	0.0165587	-0.0333924	-0.0877055	-0.133141	-0.154287	-0.143845	-0.0925813	0.00287504	0.125411	0.240679	0.312168	0.320164	0.275023	0.199772	0.115656	0.0312194	-0.0540219	-0.144242	-0.236203	-0.322378	-0.379861	-0.403549	-0.392592	-0.356607
	6		-0.210253	-0.206109	-0.153312	-0.0603056	0.0369965	0.0833903	0.0499426	-0.0595724	-0.198038	-0.309599	-0.358437	-0.329378	-0.231554	-0.0916096	0.0777338	0.242555	0.384457	0.486569	0.544871	0.561431	0.546589	0.512242	0.470674	0.424777	0.386077	0.348313	0.309218	0.271193	0.235616	0.194265	0.143147	0.0701731	-0.0170897	-0.099789	-0.14507	-0.128203	-0.0602671	0.026082	0.0888211	0.0978814	0.0626306	0.00790581	-0.0328275	-0.0360122	-0.0061845	0.0469655	0.11654
	7		0.215418	0.038992	-0.106888	-0.202366	-0.253313	-0.275811	-0.287521	-0.287521	-0.287521	-0.287521	-0.287521	-0.287521	-0.287521	-0.287521	-0.287521	-0.26143	-0.213023	-0.105874	0.0907184	0.399813	0.775669	1.13796	1.38671	1.46247	1.37337	1.1715	0.910286	0.626419	0.349339	0.109383	-0.0815636	-0.187271	-0.245939	-0.272824	-0.287521	-0.287521	-0.287521	-0.287521	-0.287521	-0.287521	-0.277093	-0.256568	-0.209227	-0.118762	0.0224472	0.197635	0.359559
	8		-0.470636	-0.470636	-0.470636	-0.470636	-0.470636	-0.442928	-0.397103	-0.304345	-0.150181	0.0555954	0.26574	0.433725	0.491907	0.474922	0.46048	0.573533	0.864663	1.3679	2.08781	2.98116	3.95199	4.88574	5.62213	5.99947	5.9229	5.38557	4.49224	3.44944	2.44332	1.6088	0.958765	0.468687	0.100182	-0.165237	-0.321994	-0.406466	-0.447029	-0.470636	-0.470636	-0.470636	-0.470636	-0.470636	-0.470636	-0.470636	-0.470636	-0.470636	-0.470636
	9		-0.0178197	-0.0852252	-0.191437	-0.325198	-0.461678	-0.572346	-0.64618	-0.684303	-0.693023	-0.68441	-0.651942	-0.608091	-0.562613	-0.531049	-0.52218	-0.538954	-0.565511	-0.582164	-0.576976	-0.553645	-0.529065	-0.51652	-0.524507	-0.539362	-0.54047	-0.506864	-0.439453	-0.350007	-0.258019	-0.177865	-0.105119	-0.0355589	0.025543	0.0638494	0.0641673	0.0268994	-0.0248789	-0.0558079	-0.0459781	-0.0127574	0.00592903	-0.0262154	-0.119734	-0.259345	-0.407909	-0.532872	-0.617446
	10		-0.196752	-0.196752	-0.196752	-0.196752	-0.196752	-0.196752	-0.196752	-0.196752	-0.196752	-0.196752	-0.196752	-0.196752	-0.196752	-0.188151	-0.173743	-0.144301	-0.0948637	-0.0280934	0.0411543	0.112852	0.162896	0.219523	0.322894	0.508103	0.749197	0.975041	1.09594	1.06357	0.896852	0.663849	0.426408	0.222248	0.0637146	-0.0493391	-0.129363	-0.165488	-0.184392	-0.192588	-0.196752	-0.196752	-0.196752	-0.196752	-0.196752	-0.196752	-0.196752	-0.196752	-0.196752
	11		-0.394752	-0.394752	-0.394752	-0.394752	-0.394752	-0.394752	-0.394752	-0.394752	-0.394752	-0.394752	-0.394752	-0.394752	-0.394752	-0.394752	-0.394752	-0.394752	-0.394752	-0.394752	-0.394752	-0.394752	-0.394752	-0.394752	-0.394752	-0.394752	-0.38262	-0.3607	-0.313312	-0.220143	-0.0810816	0.0956145	0.279583	0.439504	0.543391	0.587332	0.590809	0.573575	0.565945	0.600361	0.663451	0.740718	0.815767	0.853949	0.825605	0.725775	0.545625	0.315315	0.0757937
	12		2.37671	2.60048	2.42713	1.84761	1.02089	0.175863	-0.486264	-0.872166	-1.00021	-0.851601	-0.443799	0.271319	1.1571	1.97981	2.43963	2.34296	1.73181	0.854865	0.006757	-0.625645	-1.00621	-1.19496	-1.29149	-1.31049	-1.31049	-1.2651	-1.13908	-0.883502	-0.403021	0.334999	1.23527	2.09727	2.60913	2.65408	2.36997	2.0323	1.88525	1.95189	2.06581	2.02926	1.73041	1.27561	0.730607	0.241893	-0.0741681	-0.173624	-0.126448
	13		0.237548	-0.00967736	-0.212171	-0.376009	-0.445587	-0.355122	-0.0451798	0.375494	0.725555	0.859261	0.734863	0.499052	0.250714	0.087394	0.143228	0.484495	1.09249	1.81314	2.35458	2.48425	2.1385	1.47202	0.745433	0.154912	-0.214777	-0.413887	-0.573451	-0.773927	-1.03084	-1.28917	-1.41377	-1.37021	-1.18202	-0.911489	-0.713826	-0.609038	-0.551659	-0.476509	-0.288507	0.0278452	0.420265	0.78932	0.995132	0.968691	0.665352	0.222155	-0.13461
	14		0.448456	0.419555	0.310537	0.1685	0.0737184	0.0847711	0.201047	0.392206	0.594185	0.766653	0.859176	0.859176	0.766653	0.60808	0.412482	0.244749	0.162367	0.185174	0.293248	0.408964	0.452002	0.400553	0.25786	0.0806437	-0.0759926	-0.184284	-0.244987	-0.273064	-0.288605	-0.288605	-0.264667	-0.225584	-0.147222	-0.0183217	0.151701	0.322623	0.434439	0.440247	0.33747	0.16967	0.0187851	-0.0551091	-0.0254148	0.134494	0.41278	0.74748	1.03876
	15		-0.0959244	-0.0959244	-0.0959244	-0.0959244	-0.0959244	-0.0959244	-0.0959244	-0.0959244	-0.0959244	-0.0959244	-0.0959244	-0.0959244	-0.0959244	-0.0842141	-0.061716	-0.0107697	0.0847091	0.230589	0.407015	0.564228	0.642464	0.607859	0.475693	0.299702	0.137409	0.0213446	-0.0457016	-0.0775957	-0.0959244	-0.0959244	-0.0719863	-0.0329033	0.0454583	0.174359	0.344382	0.515304	0.62712	0.632927	0.530151	0.362351	0.189926	0.0560132	-0.0271061	-0.0693627	-0.0871883	-0.0959244	-0.0959244
	16		-0.161663	-0.107653	-0.0566881	-0.022129	0.00263277	0.0397356	0.0993477	0.164822	0.20026	0.181769	0.110035	0.0249006	-0.0291574	-0.0186765	0.0604831	0.165916	0.249603	0.282129	0.26465	0.229798	0.203963	0.219271	0.283198	0.402494	0.553378	0.705692	0.820463	0.87536	0.874504	0.832493	0.768203	0.673266	0.545489	0.403764	0.261468	0.158967	0.0907722	0.0555039	0.0434141	0.0589595	0.117116	0.199405	0.281824	0.340284	0.368535	0.372652	0.366883
	17		0.0811127	0.129979	0.108364	0.0258143	-0.0841092	-0.185477	-0.251828	-0.281468	-0.272905	-0.229395	-0.142693	-0.0337736	0.0686865	0.126945	0.11608	0.0409056	-0.0674082	-0.171847	-0.249175	-0.295227	-0.317763	-0.331216	-0.331216	-0.331216	-0.331216	-0.331216	-0.318462	-0.296824	-0.252187	-0.169951	-0.0536606	0.0848546	0.219077	0.321743	0.375975	0.375975	0.321743	0.219077	0.0848546	-0.0536606	-0.169951	-0.252187	-0.296824	-0.318462	-0.331216	-0.331216	-0.324703
	18		0.0694505	0.111017	0.0926315	0.0224124	-0.0710911	-0.157316	-0.213756	-0.238969	-0.231685	-0.194674	-0.120924	-0.0282744	0.0588805	0.108437	0.0991945	0.0352494	-0.0568848	-0.145723	-0.2115	-0.250673	-0.269842	-0.281286	-0.281286	-0.281286	-0.281286	-0.281286	-0.270437	-0.252031	-0.214062	-0.14411	-0.0451908	0.0726334	0.186806	0.274136	0.320267	0.331711	0.304749	0.256592	0.208196	0.17921	0.172425	0.166419	0.137691	0.0697291	-0.0282744	-0.120924	-0.189134
	19		-0.0431314	-0.0431314	-0.0431314	-0.0431314	-0.0431314	-0.0431314	-0.0431314	-0.0431314	-0.0431314	-0.0431314	-0.0431314	-0.0431314	-0.0431314	-0.0431314	-0.0431314	-0.0431314	-0.0431314	-0.0431314	-0.0431314	-0.0431314	-0.0431314	-0.0431314	-0.0431314	-0.0431314	-0.0431314	-0.0431314	-0.0431314	-0.0431314	-0.0431314	-0.0431314	-0.0431314	-0.0431314	-0.0431314	-0.0431314	-0.0431314	-0.0431314	-0.0431314	-0.0431314	-0.0431314	-0.0431314	-0.0431314	-0.0431314	-0.0431314	-0.0431314	-0.0431314	-0.0431314	-0.0431314
	20		-0.1126	-0.0868292	-0.0602169	-0.0287324	-0.00100133	0.00631601	-0.0195729	-0.0783348	-0.156933	-0.234401	-0.297092	-0.338915	-0.363458	-0.373472	-0.37945	-0.37945	-0.37945	-0.37945	-0.37945	-0.37945	-0.374079	-0.359184	-0.330353	-0.277587	-0.196133	-0.0967896	-0.00146947	0.0634912	0.0832618	0.0619656	0.0209072	-0.0281497	-0.0733073	-0.0997593	-0.10472	-0.07976	-0.0226116	0.0530246	0.128819	0.185599	0.208618	0.191955	0.141825	0.075344	0.0111488	-0.0396222	-0.0742905
	21		0.209967	0.306041	0.45401	0.606168	0.700718	0.732656	0.699251	0.615899	0.491302	0.331513	0.151383	-0.0250677	-0.156799	-0.240289	-0.242141	-0.159599	0.00476861	0.267098	0.582419	0.880227	1.07005	1.08963	0.931944	0.666988	0.399961	0.226798	0.175929	0.221787	0.318186	0.400164	0.451939	0.47322	0.467685	0.46728	0.503725	0.590294	0.696994	0.753716	0.701728	0.526965	0.276618	0.036611	-0.148715	-0.263758	-0.322515	-0.351108	-0.359982
	22		-0.261676	-0.269759	-0.269759	-0.269759	-0.269759	-0.269759	-0.269759	-0.269759	-0.26252	-0.239933	-0.195525	-0.111802	0.0176176	0.177314	0.325014	0.406931	0.388661	0.278126	0.120125	-0.0325029	-0.146306	-0.214837	-0.248871	-0.264902	-0.269759	-0.269759	-0.269759	-0.269759	-0.269759	-0.269759	-0.263982	-0.253019	-0.228421	-0.18277	-0.113771	-0.0270822	0.0536384	0.108106	0.129192	0.129452	0.128014	0.130584	0.123415	0.0877841	0.0252192	-0.0521254	-0.106084
	23		-0.130634	-0.175412	-0.204134	-0.209868	-0.200686	-0.190419	-0.197154	-0.236338	-0.305904	-0.379183	-0.431694	-0.443125	-0.412801	-0.357481	-0.30238	-0.269854	-0.270645	-0.303759	-0.352415	-0.39405	-0.41375	-0.415614	-0.413126	-0.426347	-0.460337	-0.494776	-0.509557	-0.489368	-0.426294	-0.329053	-0.213651	-0.0978579	-0.00395993	0.0612308	0.103101	0.132855	0.160306	0.179639	0.178676	0.141465	0.0656873	-0.0293366	-0.119482	-0.180787	-0.196084	-0.177857	-0.142641
	24		-0.293491	-0.153675	-0.0424559	0.0239452	0.0390304	0.0128865	-0.0392977	-0.090468	-0.123777	-0.141825	-0.166101	-0.21451	-0.293936	-0.390788	-0.479427	-0.553448	-0.593796	-0.601905	-0.578628	-0.539807	-0.51475	-0.515529	-0.545313	-0.596047	-0.647121	-0.683009	-0.687337	-0.648792	-0.572885	-0.487046	-0.433104	-0.437296	-0.487065	-0.548154	-0.575964	-0.548152	-0.455666	-0.306368	-0.11169	0.0944224	0.275311	0.377793	0.380659	0.290296	0.143795	-0.0212551	-0.177659
	25		2.08376	2.24488	2.42284	2.60689	2.70956	2.65175	2.35806	1.88474	1.38581	0.99949	0.777321	0.676146	0.614661	0.518535	0.351626	0.174671	0.0160744	-0.0948068	-0.157585	-0.186894	-0.20332	-0.192267	-0.146835	-0.05863	0.112693	0.38516	0.731053	1.06162	1.25678	1.23369	1.00255	0.659463	0.323019	0.0704532	-0.0819039	-0.157409	-0.194584	-0.20332	-0.20332	-0.20332	-0.20332	-0.20332	-0.20332	-0.20332	-0.20332	-0.20332	-0.20332
	26		0.297177	0.205964	0.10226	0.0038449	-0.0772837	-0.131081	-0.149451	-0.141278	-0.106228	-0.0515663	0.0128265	0.0679126	0.121757	0.207359	0.363436	0.614529	0.942026	1.26696	1.48901	1.53897	1.41133	1.15732	0.863745	0.591178	0.372838	0.199789	0.061964	-0.0564469	-0.157184	-0.224439	-0.248519	-0.22465	-0.162096	-0.0828489	0.000944537	0.073348	0.132656	0.174337	0.193675	0.189264	0.169545	0.140636	0.135603	0.174753	0.256957	0.365302	0.447316
	27		0.531898	0.770602	0.969255	1.09331	1.11767	1.02394	0.815775	0.520021	0.196233	-0.110158	-0.367496	-0.552397	-0.672318	-0.741838	-0.778349	-0.792455	-0.787361	-0.773351	-0.739829	-0.683833	-0.606695	-0.525333	-0.462935	-0.437838	-0.447405	-0.476668	-0.503837	-0.518769	-0.524305	-0.5269	-0.5358	-0.545633	-0.551458	-0.537233	-0.486327	-0.396166	-0.270404	-0.130378	0.0152111	0.166841	0.313608	0.431841	0.49107	0.484977	0.422798	0.343349	0.273538
	28		0.445482	0.303381	0.154604	0.0317051	-0.0516526	-0.101778	-0.122039	-0.134449	-0.134449	-0.134449	-0.125452	-0.109598	-0.0759571	-0.0171313	0.0660651	0.157589	0.228	0.248876	0.211014	0.130857	0.0391738	-0.0376258	-0.0884376	-0.115817	-0.121213	-0.114881	-0.0865119	-0.0343774	0.043569	0.135406	0.214137	0.24926	0.225472	0.153241	0.0615059	-0.0207123	-0.0781944	-0.110739	-0.125933	-0.134449	-0.134449	-0.134449	-0.134449	-0.134449	-0.134449	-0.134449	-0.127246
	29		0.0721736	-0.00197686	-0.0322856	-0.016589	0.0231208	0.0682632	0.0944816	0.094985	0.0897289	0.0956919	0.124431	0.173646	0.23195	0.286472	0.329297	0.364975	0.426019	0.5446	0.73022	0.946758	1.12086	1.18528	1.1209	0.948747	0.726373	0.504275	0.314437	0.169702	0.0547664	-0.0340749	-0.108165	-0.159043	-0.178471	-0.160017	-0.111469	-0.0462944	0.0190368	0.0677847	0.100032	0.111989	0.107206	0.083997	0.0419322	-0.0188156	-0.0823161	-0.125374	-0.124606
	30		0.341009	0.304116	0.300304	0.30578	0.271814	0.169211	-0.00195288	-0.203951	-0.364206	-0.417494	-0.317245	-0.0624598	0.29512	0.673385	0.985347	1.16993	1.19086	1.0578	0.809285	0.513754	0.258035	0.0962424	0.0499594	0.0911854	0.182795	0.29441	0.409703	0.519703	0.615337	0.694359	0.758933	0.821806	0.855053	0.842958	0.765416	0.627696	0.452593	0.25601	0.0501123	-0.157839	-0.349457	-0.499685	-0.606732	-0.665004	-0.683504	-0.668319	-0.621662
	31		0.318728	0.364615	0.296863	0.144993	-0.0321572	-0.182514	-0.28308	-0.337803	-0.362419	-0.375548	-0.375548	-0.375548	-0.365121	-0.344595	-0.297254	-0.20679	-0.06558	0.109608	0.291951	0.414955	0.46326	0.460063	0.451297	0.460063	0.46326	0.414955	0.291951	0.109608	-0.06558	-0.20679	-0.297254	-0.344595	-0.365121	-0.375548	-0.375548	-0.375548	-0.375548	-0.375548	-0.375548	-0.375548	-0.375548	-0.375548	-0.358193	-0.327612	-0.26272	-0.149246	0.0112372
	32		-0.16481	-0.16481	-0.16481	-0.16481	-0.133307	-0.0784882	0.0367492	0.236239	0.515184	0.817674	1.04484	1.10432	0.969845	0.699632	0.396394	0.145659	-0.018448	-0.106014	-0.144683	-0.16481	-0.16481	-0.16481	-0.16481	-0.16481	-0.16481	-0.16481	-0.16481	-0.16481	-0.16481	-0.16481	-0.16481	-0.16481	-0.16481	-0.16481	-0.16481	-0.16481	-0.16481	-0.16481	-0.16481	-0.16481	-0.16481	-0.16481	-0.16481	-0.16481	-0.16481	-0.16481	-0.16481
	33		-0.022379	0.0206497	0.0422682	0.0474309	0.0457088	0.0496797	0.0677885	0.095523	0.123443	0.140252	0.13313	0.0983377	0.0404495	-0.0273098	-0.0917664	-0.140465	-0.170861	-0.182486	-0.180524	-0.171527	-0.164417	-0.16131	-0.155423	-0.134083	-0.0843	-0.00861628	0.0741083	0.135804	0.153709	0.130842	0.0809823	0.0328978	0.00877967	0.0175866	0.051365	0.0950019	0.134237	0.159946	0.167673	0.158789	0.137044	0.107696	0.0802877	0.0572537	0.0378743	0.0233736	0.00978405
	34		0.0699819	0.150694	0.272705	0.418726	0.547265	0.609529	0.578717	0.468324	0.322769	0.189031	0.093471	0.0382133	0.0118587	-0.00338383	-0.00338383	-0.00338383	-0.00338383	-0.00338383	-0.00338383	-0.00338383	-0.00338383	-0.00338383	-0.00338383	-0.00338383	-0.00338383	-0.00338383	-0.00338383	-0.00338383	-0.00338383	-0.00338383	-0.00338383	-0.00338383	-0.00338383	-0.00338383	-0.00338383	-0.00338383	-0.00338383	-0.00338383	-0.00338383	-0.00338383	-0.00338383	-0.00338383	-0.00338383	-0.00338383	-0.00338383	-0.00338383	-0.00338383
	35		-1.16521	-1.21958	-1.30076	-1.38708	-1.46093	-1.52287	-1.57391	-1.61252	-1.6341	-1.63145	-1.60311	-1.5597	-1.50974	-1.44921	-1.3669	-1.27709	-1.19172	-1.13481	-1.09352	-1.03229	-0.924874	-0.785649	-0.666934	-0.637849	-0.714633	-0.878043	-1.05914	-1.19881	-1.27864	-1.3127	-1.32527	-1.34722	-1.37458	-1.40718	-1.42899	-1.42745	-1.38515	-1.30091	-1.1714	-1.02777	-0.887385	-0.768037	-0.634031	-0.427158	-0.0754126	0.457994	1.12302
	36		0.244014	0.247564	0.246335	0.259103	0.301874	0.379582	0.482671	0.595699	0.705339	0.802389	0.891004	0.963911	1.00628	0.993683	0.915025	0.768106	0.583988	0.412043	0.298044	0.267604	0.302014	0.355219	0.367195	0.316241	0.212993	0.0875743	-0.030132	-0.128975	-0.209877	-0.289691	-0.371509	-0.454361	-0.530812	-0.581353	-0.599837	-0.586915	-0.550332	-0.493328	-0.42024	-0.333523	-0.247086	-0.182898	-0.16158	-0.190272	-0.260951	-0.353047	-0.437646
	37		0.50456	0.49721	0.442552	0.369653	0.292138	0.231177	0.214876	0.270652	0.416364	0.645575	0.91044	1.14588	1.3091	1.37617	1.36841	1.3065	1.20686	1.08324	0.942949	0.792283	0.642358	0.50692	0.401891	0.346596	0.345394	0.397753	0.486239	0.571726	0.632242	0.639253	0.58906	0.487264	0.353411	0.206026	0.0789345	-0.00551639	-0.034845	-0.00878363	0.0428193	0.0909531	0.11602	0.101874	0.0705198	0.0366422	0.0203802	0.0231386	0.0343766
	38		0.0340562	0.329374	0.605546	0.806436	0.922993	0.975606	1.00402	1.03807	1.08099	1.14652	1.23915	1.3677	1.53805	1.71416	1.84555	1.88415	1.80227	1.60843	1.34731	1.06154	0.810743	0.631293	0.524913	0.453774	0.356961	0.202374	-0.00966434	-0.232097	-0.412492	-0.513824	-0.534804	-0.494762	-0.41707	-0.32661	-0.233338	-0.153047	-0.105678	-0.0954927	-0.108486	-0.132456	-0.144771	-0.14507	-0.144689	-0.147164	-0.147646	-0.139824	-0.115152
	39		0.3969	0.388709	0.359988	0.336229	0.342103	0.383681	0.456486	0.54108	0.625725	0.701332	0.749624	0.763363	0.744607	0.710803	0.666922	0.639282	0.645094	0.695846	0.799531	0.935246	1.06954	1.15276	1.15353	1.05789	0.894215	0.705244	0.53613	0.410624	0.321265	0.252853	0.180485	0.0935392	-0.00388938	-0.101605	-0.184012	-0.238042	-0.252673	-0.231861	-0.191161	-0.149361	-0.113655	-0.0933043	-0.0827584	-0.0797073	-0.0834261	-0.094869	-0.113745
	40		2.34492	2.34679	2.37248	2.44871	2.57894	2.76991	2.99472	3.23885	3.47298	3.66067	3.76921	3.7662	3.62098	3.33121	2.9081	2.39412	1.85164	1.34964	0.928045	0.602064	0.352015	0.159693	0.00935291	-0.110433	-0.194093	-0.245269	-0.263454	-0.253913	-0.231765	-0.210847	-0.200818	-0.207522	-0.211493	-0.202974	-0.170458	-0.118777	-0.0630904	-0.0269549	-0.0211138	-0.0487607	-0.0955023	-0.138975	-0.156414	-0.138063	-0.0929845	-0.0362635	0.0163904
	41		-0.0438716	-0.0245709	-0.0562496	-0.12991	-0.220221	-0.297155	-0.342843	-0.352148	-0.321465	-0.258968	-0.168831	-0.0572652	0.0683745	0.20604	0.348401	0.49529	0.630237	0.729466	0.763293	0.717446	0.595569	0.431282	0.26293	0.121712	0.0244258	-0.0402359	-0.0814406	-0.109031	-0.125212	-0.123249	-0.10629	-0.0724846	-0.0316757	0.000378078	0.0169702	0.0238186	0.0307419	0.0446411	0.0639765	0.0850648	0.106012	0.132609	0.155364	0.159801	0.128615	0.0572251	-0.0392518
	42		0.299429	0.251565	0.240625	0.257141	0.294298	0.337713	0.40553	0.509503	0.659446	0.81717	0.943337	1.00411	0.996723	0.951385	0.90197	0.854382	0.793832	0.704508	0.58758	0.457276	0.343735	0.272924	0.257286	0.280764	0.318618	0.330948	0.291509	0.201694	0.0717453	-0.0708338	-0.195535	-0.274035	-0.279503	-0.205599	-0.0656828	0.10948	0.266632	0.358959	0.37055	0.312363	0.220131	0.138992	0.0941003	0.0947737	0.121928	0.14209	0.118075
	43		0.124812	0.110944	0.0900084	0.0504504	0.00157891	-0.0511381	-0.0898058	-0.103115	-0.0913783	-0.0510486	0.00986076	0.0811589	0.158421	0.228943	0.281007	0.30406	0.294519	0.247114	0.177313	0.105452	0.0507442	0.026796	0.0390129	0.0812659	0.139824	0.204978	0.258921	0.287605	0.274844	0.222719	0.148655	0.0801466	0.0393456	0.023159	0.0129445	-0.00738823	-0.0474783	-0.0898636	-0.117211	-0.111142	-0.0708595	-0.0114746	0.0362115	0.0512678	0.0283613	-0.0196321	-0.064437
	44		-0.201432	-0.259486	-0.326702	-0.387994	-0.428964	-0.444131	-0.434739	-0.408484	-0.383187	-0.373191	-0.385651	-0.412065	-0.428739	-0.406038	-0.327647	-0.19099	-0.0181889	0.158774	0.321018	0.46056	0.573555	0.644762	0.657624	0.600566	0.48051	0.32857	0.16783	0.0203581	-0.100901	-0.178026	-0.211775	-0.208633	-0.1828	-0.156962	-0.147351	-0.161931	-0.209451	-0.284142	-0.366489	-0.436094	-0.479228	-0.492089	-0.491277	-0.492684	-0.506307	-0.532269	-0.564247
	45		0.127996	0.149228	0.19262	0.253346	0.326219	0.395729	0.432871	0.426967	0.388029	0.333866	0.284689	0.237079	0.191043	0.136718	0.0824396	0.0340353	-0.00690844	-0.0402495	-0.0684776	-0.0840883	-0.0826704	-0.0623187	-0.034973	-0.00909608	0.00896486	0.0274083	0.0619748	0.106986	0.152573	0.172607	0.156059	0.109069	0.0472673	-0.0198159	-0.0905827	-0.149418	-0.187828	-0.189843	-0.165578	-0.126954	-0.0949157	-0.0794027	-0.0760455	-0.0880544	-0.110431	-0.138948	-0.159522
	46		-0.0968649	-0.0968649	-0.0968649	-0.0968649	-0.0968649	-0.0968649	-0.0968649	-0.0968649	-0.0968649	-0.0968649	-0.0968649	-0.0968649	-0.0968649	-0.0968649	-0.0968649	-0.0968649	-0.0968649	-0.0968649	-0.0968649	-0.0968649	-0.0968649	-0.0968649	-0.0968649	-0.0968649	-0.0968649	-0.0968649	-0.0968649	-0.0968649	-0.0968649	-0.0968649	-0.0968649	-0.0837353	-0.0591193	-0.00439624	0.0961698	0.246526	0.423677	0.575546	0.643298	0.597411	0.458081	0.281126	0.122529	0.0116481	-0.0511296	-0.0804389	-0.0968649
	47		0.333728	0.139077	-0.00955354	-0.0838998	-0.10636	-0.0795733	0.00702625	0.15092	0.33985	0.522358	0.649432	0.694244	0.663662	0.598615	0.536555	0.49259	0.460728	0.425003	0.366518	0.282545	0.176149	0.0643036	-0.0310901	-0.0993349	-0.131343	-0.133147	-0.108085	-0.0355279	0.0852594	0.248385	0.419723	0.551749	0.593891	0.544578	0.444813	0.35153	0.297677	0.274597	0.248534	0.189814	0.103862	0.0133147	-0.0645683	-0.117234	-0.146176	-0.159316	-0.166411
	48		0.228423	0.0881015	-0.0294867	-0.111631	-0.157071	-0.167127	-0.149942	-0.0942054	0.00485148	0.127137	0.230599	0.269864	0.221871	0.107107	-0.0337671	-0.145009	-0.183618	-0.146488	-0.0401505	0.101548	0.265698	0.447774	0.622519	0.760555	0.814107	0.762357	0.629128	0.465321	0.320724	0.228549	0.190165	0.190966	0.204842	0.20814	0.176747	0.11128	0.0386711	-0.00808504	-0.0241973	-0.0214445	-0.0346924	-0.0753863	-0.131022	-0.179762	-0.209142	-0.221902	-0.232213
	49		-0.811394	-0.811394	-0.811394	-0.811394	-0.811394	-0.811394	-0.811394	-0.811394	-0.811394	-0.811394	-0.797909	-0.771686	-0.711756	-0.598341	-0.408055	-0.164772	0.107921	0.355409	0.560819	0.73339	0.920242	1.08997	1.23369	1.34045	1.4207	1.47025	1.4699	1.35628	1.08575	0.730845	0.431486	0.283261	0.337107	0.509386	0.685947	0.749981	0.680597	0.458946	0.147373	-0.174572	-0.441934	-0.625419	-0.734507	-0.782189	-0.811394	-0.801354	-0.780624
	50		-0.488879	-0.572859	-0.585093	-0.544498	-0.46616	-0.382324	-0.30873	-0.261482	-0.247192	-0.272266	-0.332492	-0.408922	-0.469675	-0.496711	-0.480163	-0.435021	-0.374247	-0.305296	-0.229901	-0.151542	-0.0928721	-0.0784737	-0.117585	-0.205933	-0.317024	-0.425338	-0.5164	-0.581807	-0.617489	-0.619845	-0.59301	-0.551582	-0.507553	-0.466083	-0.437327	-0.414557	-0.388414	-0.341444	-0.259883	-0.154171	-0.0551263	-0.00224938	-0.0201082	-0.095002	-0.191525	-0.270822	-0.314387
	51		-0.200025	-0.128795	-0.0526727	0.00307438	0.0156252	-0.0101745	-0.0625329	-0.104878	-0.103288	-0.055971	0.031126	0.130525	0.225381	0.314303	0.394933	0.477348	0.565416	0.646504	0.70144	0.708349	0.656019	0.556665	0.429633	0.293109	0.160376	0.0299706	-0.0832707	-0.177694	-0.23653	-0.263079	-0.260927	-0.230094	-0.173385	-0.0976539	-0.0264142	0.0140925	0.0164012	-0.0195552	-0.0618471	-0.0795871	-0.0601046	-0.0173215	0.0219795	0.0265804	0.00454525	-0.0282581	-0.0318685
	52		0.12702	0.1636	0.255963	0.392986	0.521272	0.607559	0.635769	0.612061	0.533985	0.412113	0.261372	0.10281	-0.0326791	-0.131682	-0.195754	-0.230548	-0.248666	-0.261956	-0.280281	-0.29642	-0.313649	-0.308724	-0.263136	-0.168709	-0.0570743	0.0245401	0.0342537	-0.0356766	-0.152062	-0.268326	-0.338847	-0.344197	-0.293787	-0.221298	-0.167075	-0.159477	-0.209657	-0.296521	-0.388644	-0.462173	-0.506429	-0.519265	-0.508914	-0.467963	-0.396055	-0.298885	-0.200698
	53		0.384613	0.545009	0.563882	0.435973	0.231964	0.0481067	-0.0470507	-0.0442027	0.0413564	0.129773	0.214962	0.305308	0.418863	0.547342	0.634598	0.613265	0.460241	0.212741	-0.0375952	-0.239544	-0.36906	-0.422317	-0.427	-0.390879	-0.30414	-0.185614	-0.0608163	0.0282105	0.044782	-0.0184379	-0.134291	-0.259633	-0.360665	-0.42539	-0.450388	-0.448232	-0.417906	-0.347779	-0.241786	-0.10779	0.0274625	0.131999	0.208462	0.286106	0.394251	0.522144	0.610757
	54		0.3285	0.247589	0.1708	0.105695	0.0436936	-0.0211545	-0.0867475	-0.14807	-0.18144	-0.166821	-0.100762	0.00486866	0.115476	0.202213	0.245693	0.241793	0.19281	0.10012	-0.0208469	-0.141827	-0.223876	-0.22482	-0.154674	-0.0255065	0.115286	0.230492	0.304553	0.333659	0.345159	0.368338	0.423669	0.49573	0.552768	0.554293	0.495435	0.410531	0.332578	0.284595	0.254505	0.220229	0.161162	0.0630937	-0.0586129	-0.187419	-0.289145	-0.343642	-0.33477
	55		-0.444407	-0.454174	-0.447658	-0.423631	-0.385265	-0.341343	-0.313	-0.315163	-0.355658	-0.425999	-0.505933	-0.577435	-0.629007	-0.654649	-0.660218	-0.643941	-0.606671	-0.55488	-0.505944	-0.475791	-0.474278	-0.50004	-0.533651	-0.55605	-0.548762	-0.506356	-0.434772	-0.352397	-0.286855	-0.250979	-0.251299	-0.275673	-0.304305	-0.312504	-0.285434	-0.21845	-0.122087	-0.025378	0.0456058	0.0689603	0.0367841	-0.0446868	-0.151496	-0.260454	-0.338874	-0.3711	-0.35102
	56		-0.265815	-0.259392	-0.246749	-0.217589	-0.161865	-0.0748854	0.0330238	0.132763	0.18719	0.172924	0.0962791	-0.0111614	-0.113202	-0.187878	-0.231898	-0.253237	-0.265815	-0.265815	-0.265815	-0.265815	-0.265815	-0.265815	-0.265815	-0.265815	-0.265815	-0.265815	-0.265815	-0.265815	-0.265815	-0.265815	-0.265815	-0.265815	-0.265815	-0.265815	-0.265815	-0.265815	-0.265815	-0.265815	-0.265815	-0.265815	-0.265815	-0.265815	-0.265815	-0.265815	-0.265815	-0.265815	-0.259007
	57		0.0519369	0.130588	0.106066	-0.0167768	-0.193271	-0.370081	-0.511966	-0.624546	-0.724092	-0.815033	-0.900002	-0.956944	-0.994213	-1.0141	-1.02288	-1.02745	-1.02745	-1.02745	-1.02745	-1.02745	-1.02745	-1.02745	-1.02745	-1.02745	-1.02314	-1.00797	-0.95646	-0.851153	-0.652868	-0.347132	0.047539	0.452492	0.749774	0.835768	0.678708	0.344055	-0.0363165	-0.343048	-0.487153	-0.433098	-0.206641	0.106675	0.413883	0.602839	0.635554	0.533701	0.35541
	58		-0.00233192	0.00522735	-0.0125147	-0.0517238	-0.0984104	-0.134461	-0.132225	-0.075753	0.0439202	0.202616	0.363348	0.489563	0.559018	0.589465	0.618016	0.683602	0.78329	0.885118	0.956183	0.977927	0.961063	0.919707	0.857579	0.770268	0.655855	0.516452	0.367044	0.248372	0.185323	0.201973	0.287465	0.401773	0.489305	0.503647	0.424758	0.274281	0.0964914	-0.0570825	-0.144511	-0.165399	-0.125282	-0.0613073	0.00627539	0.0627566	0.0995882	0.112111	0.101929
	59		-0.362956	-0.385348	-0.395705	-0.401438	-0.398018	-0.391123	-0.374926	-0.343371	-0.293063	-0.229076	-0.167841	-0.13166	-0.135942	-0.178788	-0.242327	-0.304546	-0.351158	-0.379205	-0.39306	-0.401438	-0.401438	-0.401438	-0.401438	-0.401438	-0.401438	-0.401438	-0.401438	-0.401438	-0.401438	-0.401438	-0.401438	-0.398018	-0.391123	-0.374926	-0.334541	-0.269815	-0.161444	-0.0265704	0.12589	0.283879	0.419488	0.515311	0.553028	0.525824	0.437448	0.312019	0.178629
	60		-0.50516	-0.500364	-0.490459	-0.466765	-0.411143	-0.311215	-0.162831	0.02945	0.240768	0.431779	0.569412	0.612561	0.573231	0.476531	0.391259	0.361251	0.396977	0.463589	0.515008	0.50795	0.433528	0.301201	0.12665	-0.0588982	-0.224737	-0.351998	-0.431072	-0.475885	-0.494476	-0.493258	-0.473064	-0.431407	-0.36074	-0.264177	-0.162503	-0.0760196	-0.0397372	-0.0455658	-0.0648153	-0.0678257	-0.0505064	-0.0380608	-0.0622706	-0.134143	-0.238032	-0.338538	-0.416596
	61		-0.161122	0.0188922	0.23013	0.458285	0.665112	0.813713	0.871955	0.827956	0.692997	0.494099	0.26337	0.0381961	-0.15876	-0.308484	-0.398729	-0.452244	-0.478184	-0.486609	-0.490994	-0.490994	-0.490994	-0.490994	-0.490994	-0.490994	-0.490994	-0.490994	-0.490994	-0.490994	-0.490994	-0.490994	-0.490994	-0.490994	-0.490994	-0.487522	-0.480523	-0.457583	-0.405912	-0.314652	-0.167422	0.0371122	0.279491	0.52287	0.733582	0.883889	0.959144	0.964974	0.919122
	62		-0.218949	-0.212425	-0.215077	-0.209552	-0.158733	-0.0247514	0.221044	0.593951	1.06419	1.57089	2.02607	2.35451	2.50132	2.44892	2.22291	1.88068	1.49141	1.12688	0.834029	0.624337	0.479445	0.36741	0.261323	0.156514	0.0692479	0.0229029	0.0244201	0.0704731	0.138677	0.210909	0.264691	0.283814	0.257354	0.189362	0.0950581	-0.0010859	-0.0781168	-0.125577	-0.13929	-0.122622	-0.0745852	0.001443	0.0924481	0.168215	0.202611	0.190144	0.139262
	63		0.129794	0.0685587	-0.00462518	-0.090889	-0.166653	-0.2042	-0.175904	-0.0777973	0.0710068	0.228329	0.360798	0.468665	0.597189	0.787036	1.06195	1.39466	1.72139	1.97545	2.11142	2.12262	2.04665	1.94473	1.85987	1.78779	1.68182	1.49349	1.20009	0.825559	0.430473	0.0728987	-0.198908	-0.372797	-0.465843	-0.505977	-0.525931	-0.535417	-0.528507	-0.498582	-0.448145	-0.39177	-0.337907	-0.28369	-0.22415	-0.156938	-0.0802268	-0.00628874	0.0633131
	64		-0.757975	-0.841884	-0.872642	-0.848919	-0.78361	-0.719923	-0.692035	-0.721804	-0.802254	-0.896674	-0.966158	-0.995528	-0.98371	-0.9453	-0.898168	-0.847862	-0.798148	-0.746747	-0.688599	-0.625474	-0.542141	-0.450952	-0.356149	-0.276845	-0.21855	-0.18959	-0.180655	-0.185524	-0.194126	-0.193117	-0.170866	-0.116457	-0.0327324	0.0797221	0.205093	0.329373	0.438866	0.51416	0.544352	0.522841	0.454163	0.353592	0.239965	0.134057	0.0450842	-0.0247435	-0.0900447
	65		0.745842	1.04102	1.29964	1.45704	1.48182	1.37745	1.18425	0.960464	0.753907	0.592101	0.494372	0.455119	0.470485	0.519638	0.591821	0.657552	0.705755	0.728514	0.726174	0.694532	0.637804	0.560777	0.468963	0.376219	0.299781	0.236814	0.189293	0.157686	0.133393	0.117027	0.106548	0.0999571	0.0993237	0.105375	0.11915	0.141126	0.162638	0.173146	0.157565	0.106547	0.034508	-0.0393261	-0.0884251	-0.0959185	-0.0637201	-0.0116383	0.0465784
	66		0.478175	0.395772	0.294099	0.177998	0.0520113	-0.0669167	-0.160215	-0.215104	-0.229919	-0.22827	-0.228407	-0.248057	-0.280076	-0.316704	-0.346128	-0.352293	-0.333485	-0.282943	-0.202314	-0.0981285	0.00209369	0.071427	0.0914453	0.0732302	0.0328673	0.00372604	0.0070497	0.0458503	0.109211	0.173133	0.207541	0.219906	0.225689	0.246903	0.278367	0.29097	0.246498	0.139944	-0.00553489	-0.133207	-0.214831	-0.234704	-0.193822	-0.115627	-0.0162621	0.0782967	0.15126
	67		0.28542	0.599139	0.91122	1.1558	1.27582	1.22829	1.00891	0.666183	0.285849	-0.0531907	-0.290984	-0.43524	-0.510437	-0.54383	-0.555963	-0.555963	-0.543139	-0.520258	-0.47125	-0.384688	-0.252247	-0.0973239	0.049796	0.158191	0.217377	0.247588	0.26922	0.287607	0.3214	0.389772	0.498852	0.629582	0.713914	0.701771	0.599481	0.469186	0.370124	0.316734	0.296066	0.285434	0.264196	0.222816	0.143364	0.0155071	-0.141502	-0.293825	-0.414947
	68		2.37791	2.02755	1.69978	1.47184	1.36321	1.3631	1.43078	1.50611	1.5402	1.52442	1.45009	1.349	1.26954	1.22726	1.2211	1.19345	1.11064	0.960562	0.772373	0.584953	0.426856	0.313468	0.233448	0.175989	0.118667	0.0576462	-0.0115343	-0.0882337	-0.16054	-0.226955	-0.276757	-0.301877	-0.301356	-0.28004	-0.23891	-0.186758	-0.135645	-0.0939587	-0.0777444	-0.0842862	-0.103002	-0.113477	-0.111325	-0.109264	-0.119429	-0.146864	-0.179887
	69		0.123055	0.0833653	0.0650649	0.0496316	0.0426826	0.0549783	0.100939	0.185093	0.295304	0.404526	0.485049	0.529353	0.547766	0.55465	0.547051	0.510111	0.431121	0.303002	0.157047	0.0172417	-0.0829478	-0.138539	-0.158406	-0.1732	-0.197834	-0.241253	-0.289933	-0.333536	-0.36292	-0.364104	-0.326778	-0.249047	-0.152894	-0.0656616	-0.0160107	-0.00877462	-0.0218894	-0.0326945	-0.0298682	-0.0157532	0.00438134	0.0267462	0.05203	0.0736304	0.0831033	0.0874803	0.0956071
	70		-0.0159467	-0.0180091	-0.0163174	-0.0275232	-0.0621893	-0.120401	-0.194965	-0.272254	-0.348188	-0.418677	-0.475373	-0.51276	-0.520378	-0.494066	-0.434841	-0.346182	-0.2388	-0.124023	-0.0151409	0.0788809	0.150709	0.192982	0.201222	0.17757	0.123756	0.0513343	-0.021674	-0.0816243	-0.120154	-0.128499	-0.122154	-0.114574	-0.110484	-0.113159	-0.11731	-0.115545	-0.0959668	-0.0571434	0.00336812	0.0799254	0.164977	0.243411	0.301815	0.328051	0.317583	0.279603	0.22893
	71		2.7776	2.30892	1.87433	1.59735	1.54139	1.69984	2.0012	2.31072	2.52413	2.58425	2.49411	2.31116	2.13401	2.00743	1.94035	1.88191	1.78493	1.61888	1.40066	1.15159	0.892563	0.652342	0.443996	0.276817	0.141043	0.022538	-0.0909349	-0.213534	-0.330584	-0.427011	-0.48307	-0.485052	-0.433217	-0.34751	-0.256241	-0.181967	-0.143719	-0.127515	-0.11675	-0.098753	-0.0663031	-0.023665	0.0175994	0.0417682	0.0496968	0.0447738	0.0387601
	72		0.199778	0.0742455	0.0406503	0.135733	0.362957	0.680091	1.00681	1.26624	1.38871	1.35544	1.18037	0.911619	0.613062	0.342652	0.141926	0.017793	-0.0457638	-0.0876504	-0.104647	-0.100108	-0.0548894	0.0212486	0.106173	0.166964	0.180158	0.140456	0.0530045	-0.0618838	-0.169511	-0.22271	-0.207197	-0.128849	-0.0290954	0.0495121	0.0852188	0.0909228	0.0924746	0.114822	0.157243	0.204191	0.227004	0.219743	0.188889	0.155508	0.130512	0.12152	0.117478
	73		-0.471112	-0.455372	-0.410811	-0.320436	-0.207287	-0.106675	-0.0552806	-0.07962	-0.162812	-0.278414	-0.374117	-0.414557	-0.39457	-0.339077	-0.285388	-0.255059	-0.245363	-0.229808	-0.191119	-0.140536	-0.117685	-0.164124	-0.283824	-0.452238	-0.614037	-0.725029	-0.766071	-0.752447	-0.698479	-0.626647	-0.53998	-0.429142	-0.310761	-0.197842	-0.105436	-0.0351956	0.00942671	0.0336606	0.039577	0.0431841	0.0666331	0.112014	0.161805	0.178503	0.13556	0.020837	-0.138076
	74		-0.447277	-0.418734	-0.349608	-0.263343	-0.19087	-0.146197	-0.128727	-0.112213	-0.0270272	0.168161	0.470249	0.805087	1.05645	1.12402	0.994179	0.714815	0.392002	0.121224	-0.0469653	-0.11575	-0.131858	-0.140503	-0.175907	-0.246334	-0.323331	-0.379129	-0.391457	-0.355649	-0.285517	-0.208743	-0.142824	-0.111841	-0.0943069	-0.0457741	0.0522681	0.191773	0.325278	0.39807	0.381591	0.291924	0.158786	0.0272157	-0.0673915	-0.111371	-0.11871	-0.121292	-0.142572
	75		-0.359987	-0.359987	-0.359987	-0.359987	-0.359987	-0.359987	-0.359987	-0.359987	-0.353052	-0.339402	-0.307918	-0.247755	-0.153844	-0.0373362	0.0703508	0.129115	0.113711	0.0309594	-0.0850421	-0.195214	-0.27584	-0.323368	-0.346407	-0.348445	-0.328107	-0.2776	-0.187841	-0.0355753	0.165772	0.409813	0.653676	0.864945	1.01131	1.06777	1.02014	0.870852	0.64349	0.379934	0.125608	-0.0756591	-0.218213	-0.296005	-0.337237	-0.352199	-0.359987	-0.359987	-0.359987
	76		0.318313	0.134954	-0.00256197	-0.0873775	-0.120803	-0.121759	-0.0828251	-0.0190463	0.0616144	0.146015	0.21481	0.255211	0.261392	0.235722	0.185592	0.120074	0.0562019	0.000196815	-0.0299508	-0.0233357	0.020716	0.0866246	0.149174	0.182498	0.17247	0.126924	0.0616161	0.000376945	-0.0407722	-0.052397	-0.0330813	0.00689715	0.054607	0.0920252	0.104216	0.0948318	0.0750749	0.0617806	0.0611293	0.0686093	0.0745755	0.0710417	0.0592821	0.0498239	0.0458775	0.0451884	0.0430734
	77		-0.44347	-0.395564	-0.322047	-0.269279	-0.270509	-0.338318	-0.449085	-0.563643	-0.640666	-0.657752	-0.616164	-0.53834	-0.449959	-0.375182	-0.324891	-0.299594	-0.298928	-0.314075	-0.341858	-0.381523	-0.422016	-0.452274	-0.456157	-0.435755	-0.393831	-0.347575	-0.305913	-0.272875	-0.246369	-0.223863	-0.203106	-0.181103	-0.155899	-0.129086	-0.104866	-0.08602	-0.0630626	-0.0252945	0.0360479	0.112951	0.185655	0.232816	0.255305	0.269141	0.290639	0.315895	0.322981
	78		-0.326874	-0.268023	-0.18116	-0.0703387	0.045327	0.139853	0.196404	0.208782	0.185827	0.158611	0.160288	0.206462	0.277758	0.323967	0.314284	0.229533	0.109361	0.0124828	-0.0322751	-0.0305363	-0.0175126	-0.0321677	-0.0843018	-0.161039	-0.241225	-0.304269	-0.332746	-0.334977	-0.293035	-0.211964	-0.0778101	0.106258	0.312584	0.503151	0.634145	0.675608	0.632706	0.528547	0.40372	0.312771	0.283119	0.326719	0.423061	0.513612	0.553614	0.500769	0.359589
	79		0.227801	0.372392	0.606026	0.879116	1.15258	1.36455	1.46866	1.43446	1.26108	0.984787	0.669687	0.37974	0.164155	0.0255272	-0.0494309	-0.0833831	-0.0920756	-0.0878226	-0.0571946	-0.000934909	0.0960059	0.232502	0.384194	0.50563	0.550868	0.501055	0.376901	0.225009	0.0901275	-0.00464745	-0.0591263	-0.0884551	-0.0965021	-0.100446	-0.100446	-0.100446	-0.100446	-0.100446	-0.100446	-0.100446	-0.100446	-0.100446	-0.0901932	-0.0662214	-0.0192243	0.0652224	0.19025
	80		0.201908	0.370423	0.532475	0.619624	0.596782	0.481967	0.325171	0.180076	0.0755441	0.00949031	-0.0381951	-0.0884329	-0.140938	-0.194635	-0.232546	-0.252256	-0.24999	-0.21217	-0.139692	-0.0225788	0.127185	0.286315	0.410602	0.466766	0.443527	0.358531	0.245119	0.131568	0.0300859	-0.0603371	-0.133133	-0.184809	-0.212993	-0.208211	-0.179001	-0.137522	-0.103295	-0.0910513	-0.109129	-0.14965	-0.196917	-0.234086	-0.255184	-0.256678	-0.232994	-0.188948	-0.122954
	81		-0.270271	-0.270271	-0.270271	-0.270271	-0.270271	-0.270271	-0.270271	-0.270271	-0.270271	-0.270271	-0.270271	-0.270271	-0.270271	-0.270271	-0.270271	-0.270271	-0.270271	-0.270271	-0.270271	-0.270271	-0.270271	-0.270271	-0.270271	-0.270271	-0.270271	-0.270271	-0.270271	-0.270271	-0.270271	-0.270271	-0.270271	-0.270271	-0.270271	-0.270271	-0.270271	-0.253367	-0.225766	-0.170428	-0.0657343	0.0778146	0.247414	0.415981	0.547912	0.627822	0.656984	0.648435	0.615963
	82		-0.344301	-0.261595	-0.176685	-0.114244	-0.089007	-0.104466	-0.15654	-0.226491	-0.285444	-0.311148	-0.281765	-0.192567	-0.054226	0.100857	0.230772	0.29473	0.268674	0.16663	0.0399041	-0.0555384	-0.0894245	-0.0618827	-0.0112562	0.031095	0.0602042	0.0725863	0.0803778	0.0792233	0.0634494	0.0306748	-0.0207214	-0.0739543	-0.120818	-0.15449	-0.167753	-0.173005	-0.180612	-0.193991	-0.209293	-0.20788	-0.165788	-0.0832691	0.0248562	0.12867	0.201984	0.237819	0.241306
	83		-0.255008	-0.259974	-0.194542	-0.0723278	0.0620375	0.157681	0.176321	0.114471	0.00337169	-0.11158	-0.189771	-0.206875	-0.160785	-0.0561107	0.0906552	0.259054	0.414103	0.522738	0.552833	0.498424	0.387617	0.27089	0.195885	0.185832	0.234093	0.311689	0.380936	0.417041	0.399722	0.32688	0.20709	0.0601272	-0.0919304	-0.222689	-0.312825	-0.341814	-0.308234	-0.218217	-0.103071	0.00270066	0.0696434	0.0788301	0.0335806	-0.0376957	-0.0939843	-0.104562	-0.0539993
	84		-0.109459	-0.121432	-0.128956	-0.14487	-0.162726	-0.170476	-0.15234	-0.0717444	0.0945319	0.366305	0.720396	1.10521	1.45492	1.71606	1.85791	1.87215	1.76477	1.54483	1.23999	0.888612	0.547872	0.259668	0.0347033	-0.130607	-0.254939	-0.346153	-0.396001	-0.398778	-0.359893	-0.290751	-0.221532	-0.17482	-0.160531	-0.182159	-0.23326	-0.304679	-0.382279	-0.44322	-0.470964	-0.449603	-0.360477	-0.216393	-0.0328056	0.155749	0.318598	0.435314	0.50213
	85		-0.00462625	-0.164961	-0.263448	-0.31304	-0.33377	-0.34381	-0.34381	-0.34381	-0.34381	-0.34381	-0.34381	-0.34381	-0.34381	-0.34381	-0.301243	-0.226424	-0.0678938	0.208984	0.600192	1.03025	1.36095	1.45898	1.28118	0.904668	0.473778	0.112555	-0.126683	-0.255758	-0.313374	-0.34381	-0.34381	-0.327791	-0.297759	-0.230996	-0.108303	0.075136	0.291264	0.476549	0.559207	0.503225	0.333238	0.117349	-0.0761434	-0.211421	-0.288012	-0.32377	-0.34381
	86		-0.226272	-0.264472	-0.2586	-0.244336	-0.258804	-0.308366	-0.381831	-0.45732	-0.515949	-0.55234	-0.57084	-0.574079	-0.55217	-0.502707	-0.403237	-0.233841	-0.00531084	0.240087	0.432796	0.513118	0.465384	0.329043	0.153396	0.00378495	-0.0866217	-0.0904095	0.000349046	0.171227	0.372645	0.527374	0.569879	0.49107	0.305576	0.09754	-0.0575324	-0.11275	-0.0658587	0.0580228	0.190874	0.297632	0.354231	0.354824	0.317693	0.275182	0.250208	0.245892	0.240829
	87		-0.149271	-0.00907935	0.119642	0.189018	0.203942	0.178367	0.175074	0.235278	0.365611	0.524426	0.642499	0.672465	0.587037	0.414152	0.195026	-0.0212781	-0.199746	-0.327374	-0.402306	-0.444832	-0.450686	-0.443708	-0.4111	-0.355786	-0.280201	-0.195574	-0.128994	-0.0960135	-0.0939143	-0.10229	-0.101979	-0.0935664	-0.0968142	-0.126557	-0.184685	-0.247006	-0.279428	-0.26806	-0.219408	-0.161736	-0.132537	-0.145723	-0.196798	-0.263401	-0.309594	-0.31314	-0.272369
	88		-0.141815	-0.119023	-0.0914793	-0.0641853	-0.045568	-0.0404176	-0.0451083	-0.046737	-0.028386	0.0145759	0.0785535	0.147691	0.201989	0.233926	0.236004	0.21072	0.163483	0.099357	0.0273423	-0.0450015	-0.108948	-0.153978	-0.176438	-0.172334	-0.146629	-0.111003	-0.0788984	-0.0609059	-0.0562633	-0.0546754	-0.0474868	-0.0309989	-0.01103	-0.000939938	-0.0127894	-0.0466477	-0.0920146	-0.128864	-0.141735	-0.124728	-0.0963175	-0.084838	-0.107266	-0.163916	-0.235827	-0.289897	-0.305995
	89		-0.613095	-0.571731	-0.512759	-0.433152	-0.333255	-0.216872	-0.105245	-0.0131195	0.0457462	0.0572615	0.0122692	-0.0802876	-0.207646	-0.334738	-0.412954	-0.410498	-0.329349	-0.20424	-0.0883326	-0.0320221	-0.052774	-0.137424	-0.253082	-0.35822	-0.414154	-0.405959	-0.325332	-0.181653	0.00807223	0.216953	0.410525	0.560562	0.653068	0.700256	0.716024	0.706438	0.664461	0.578755	0.460179	0.322562	0.193707	0.0855519	0.00148938	-0.0731768	-0.146563	-0.223542	-0.300709
	90		0.00837406	0.0284566	0.0260132	0.00936641	-0.00731203	-0.0141321	-0.00690443	0.0110229	0.0352798	0.0581744	0.0606053	0.0411599	0.0101293	-0.022294	-0.036809	-0.0247344	0.0200395	0.104739	0.221946	0.366593	0.518414	0.652086	0.744179	0.77063	0.716418	0.586238	0.402154	0.209594	0.0476011	-0.0462516	-0.0711824	-0.0378859	0.0316666	0.105443	0.160929	0.175107	0.145206	0.0783307	-0.0100639	-0.102197	-0.194063	-0.281737	-0.359771	-0.408678	-0.414991	-0.370765	-0.28529
	91		-0.204985	-0.0710925	0.0594296	0.140441	0.138205	0.0536973	-0.0780679	-0.211077	-0.313467	-0.37678	-0.408967	-0.4247	-0.429323	-0.429323	-0.429323	-0.42414	-0.414422	-0.392817	-0.353115	-0.293756	-0.223818	-0.159979	-0.125497	-0.125609	-0.138238	-0.131667	-0.0786721	0.0279846	0.175259	0.331737	0.464297	0.542257	0.546113	0.4958	0.425136	0.377186	0.367022	0.392073	0.405832	0.388613	0.343591	0.296279	0.285976	0.328596	0.412612	0.498209	0.539413
	92		0.0719348	0.0948039	0.0863942	0.0554504	0.0144479	-0.0172415	-0.0234249	0.0106102	0.0738509	0.142035	0.174489	0.152333	0.0808482	0.00609818	-0.0175989	0.029385	0.146628	0.305337	0.468595	0.630602	0.777526	0.90705	1.00636	1.06251	1.06671	1.00844	0.879106	0.680144	0.423989	0.130998	-0.145678	-0.358097	-0.451681	-0.421612	-0.300596	-0.139893	0.00260221	0.103564	0.154515	0.156475	0.119786	0.062746	0.00771156	-0.0233922	-0.0369745	-0.0456082	-0.0615783
	93		-0.0625368	-0.0534425	-0.0202588	0.021496	0.0548629	0.0711557	0.068381	0.0600303	0.0605694	0.0769776	0.113233	0.155406	0.190008	0.196458	0.169662	0.112153	0.0371405	-0.0345288	-0.0891494	-0.119695	-0.131907	-0.134114	-0.133709	-0.133668	-0.127956	-0.119459	-0.107854	-0.0910804	-0.0683329	-0.0344239	0.0116322	0.0602337	0.100694	0.116824	0.101721	0.0638974	0.0200695	-0.0120189	-0.020361	-0.00883221	0.0106476	0.0215855	0.0187559	0.0113866	0.0110677	0.0207534	0.0384378
	94		0.256344	0.287684	0.309822	0.353701	0.426074	0.525604	0.644327	0.736028	0.751847	0.654104	0.447425	0.176109	-0.09301	-0.296854	-0.400388	-0.404786	-0.339242	-0.237485	-0.157606	-0.109821	-0.0854274	-0.0692099	-0.0288911	0.0532061	0.160632	0.255684	0.30532	0.280189	0.199702	0.100488	0.0421119	0.0502783	0.116411	0.227354	0.342818	0.425897	0.44863	0.382226	0.223399	0.00130967	-0.242661	-0.461589	-0.623835	-0.722221	-0.76672	-0.772549	-0.743779
	95		-9.71445e-17	-9.71445e-17	-9.71445e-17	-9.71445e-17	-9.71445e-17	-9.71445e-17	-9.71445e-17	-9.71445e-17	-9.71445e-17	-9.71445e-17	-9.71445e-17	-9.71445e-17	-9.71445e-17	-9.71445e-17	-9.71445e-17	-9.71445e-17	-9.71445e-17	-9.71445e-17	-9.71445e-17	-9.71445e-17	-9.71445e-17	-9.71445e-17	-9.71445e-17	-9.71445e-17	-9.71445e-17	-9.71445e-17	-9.71445e-17	-9.71445e-17	-9.71445e-17	-9.71445e-17	-9.71445e-17	-9.71445e-17	-9.71445e-17	-9.71445e-17	-9.71445e-17	-9.71445e-17	-9.71445e-17	-9.71445e-17	-9.71445e-17	-9.71445e-17	-9.71445e-17	-9.71445e-17	-9.71445e-17	-9.71445e-17	-9.71445e-17	-9.71445e-17	-9.71445e-17
	96		1.16569	1.10054	0.97755	0.861076	0.802351	0.827557	0.927053	1.04939	1.12338	1.09587	0.960178	0.757839	0.543576	0.372214	0.273114	0.23545	0.234005	0.246441	0.236187	0.195505	0.130027	0.0463962	-0.0361164	-0.113976	-0.180995	-0.227126	-0.247619	-0.233785	-0.188913	-0.11632	-0.0199915	0.0820957	0.170739	0.215759	0.198067	0.115435	-0.00407872	-0.126038	-0.211851	-0.249033	-0.240496	-0.201982	-0.162645	-0.132237	-0.112172	-0.0906275	-0.0631048
	97		-0.457421	-0.431191	-0.406338	-0.378594	-0.316271	-0.187545	0.016779	0.26375	0.48313	0.603486	0.602635	0.504123	0.377209	0.281513	0.242998	0.260939	0.299931	0.321644	0.298842	0.217774	0.0978887	-0.019812	-0.102687	-0.147522	-0.171006	-0.183636	-0.187562	-0.16649	-0.114628	-0.035187	0.0497	0.112472	0.126257	0.0934265	0.0274609	-0.0280743	-0.0453649	-0.00568411	0.0828071	0.201031	0.312816	0.396771	0.441833	0.439518	0.383286	0.274189	0.134197
	98		-0.0664879	-0.0664879	-0.0664879	-0.0664879	-0.0664879	-0.0664879	-0.0664879	-0.0664879	-0.0664879	-0.0664879	-0.0664879	-0.0664879	-0.0664879	-0.0664879	-0.0664879	-0.0664879	-0.0664879	-0.0664879	-0.0664879	-0.0664879	-0.0664879	-0.0664879	-0.0664879	-0.0664879	-0.0664879	-0.0664879	-0.0664879	-0.0664879	-0.0664879	-0.0664879	-0.0664879	-0.0664879	-0.0664879	-0.0664879	-0.0664879	-0.0664879	-0.0664879	-0.0664879	-0.0664879	-0.0664879	-0.0664879	-0.0664879	-0.0664879	-0.0664879	-0.0664879	-0.0664879	-0.0664879
	99		0.549435	0.793557	1.03107	1.26869	1.51975	1.79891	2.09424	2.36771	2.55571	2.61264	2.52228	2.30109	1.97564	1.5819	1.15486	0.727339	0.357504	0.0800561	-0.103914	-0.201271	-0.241167	-0.248252	-0.246223	-0.229816	-0.207161	-0.184524	-0.155451	-0.119577	-0.0733404	-0.0235457	0.0149752	0.0259943	0.00685928	-0.0403646	-0.10609	-0.172931	-0.23035	-0.256764	-0.247082	-0.193207	-0.113499	-0.0432906	-0.017227	-0.0475391	-0.125419	-0.210416	-0.258824
	100		0.798238	0.504659	0.238246	0.088531	0.110574	0.30446	0.62203	0.970105	1.25143	1.36697	1.29526	1.07478	0.771124	0.457173	0.187756	-0.0173428	-0.143898	-0.197125	-0.193682	-0.17691	-0.175665	-0.202403	-0.238891	-0.24274	-0.193158	-0.0891828	0.035335	0.13038	0.149454	0.0789457	-0.0652352	-0.23664	-0.374263	-0.455534	-0.481792	-0.470962	-0.457958	-0.451911	-0.442985	-0.415671	-0.358653	-0.274287	-0.179704	-0.0921622	-0.0113328	0.0472477	0.0865585
	101		-0.193114	-0.132872	-0.0355924	0.0734321	0.168804	0.265856	0.364654	0.495252	0.654341	0.837365	1.00932	1.12655	1.17402	1.1492	1.05922	0.936896	0.801794	0.663433	0.54488	0.462649	0.421635	0.426462	0.448107	0.465869	0.458183	0.415594	0.347684	0.266837	0.195817	0.158207	0.164707	0.220403	0.338092	0.521802	0.733633	0.902612	0.953186	0.843939	0.600255	0.313185	0.0851766	-0.0420777	-0.0655112	-0.0399932	0.00463929	0.0561112	0.125581
	102		0.502437	0.651788	0.741254	0.730674	0.64743	0.518171	0.36883	0.210308	0.0529575	-0.078715	-0.174435	-0.205863	-0.180042	-0.103584	0.00846055	0.123342	0.208171	0.252274	0.2665	0.266755	0.253543	0.211328	0.128479	0.0145211	-0.106966	-0.200878	-0.263692	-0.28292	-0.273884	-0.223433	-0.125386	0.0187248	0.193121	0.360795	0.475111	0.500043	0.427371	0.280707	0.104023	-0.058641	-0.180293	-0.255842	-0.296697	-0.312769	-0.310608	-0.278753	-0.216583
	103		0.0954687	0.0612873	0.014455	-0.0347844	-0.0740851	-0.106044	-0.14422	-0.200887	-0.271102	-0.339582	-0.385781	-0.404413	-0.399182	-0.374513	-0.327916	-0.248729	-0.146969	-0.0443161	0.0253469	0.0332094	-0.0276703	-0.140214	-0.279064	-0.412629	-0.524134	-0.602771	-0.643633	-0.647092	-0.61494	-0.547636	-0.456025	-0.352453	-0.248763	-0.160121	-0.0906339	-0.0465782	-0.03021	-0.0300383	-0.0348349	-0.0268619	0.00802091	0.0776368	0.189046	0.323713	0.446453	0.514718	0.49445
	104		0.0213321	0.00836104	-0.017341	-0.0435495	-0.052121	-0.0334119	-0.00131136	0.0178573	0.000886551	-0.0539067	-0.137653	-0.226839	-0.3006	-0.348667	-0.374354	-0.376981	-0.36261	-0.329562	-0.278793	-0.209328	-0.120623	-0.0116845	0.116076	0.245706	0.351797	0.402227	0.387593	0.327058	0.257056	0.212063	0.198954	0.199689	0.186157	0.148945	0.0952098	0.0462833	0.0292773	0.0559483	0.119531	0.190158	0.238475	0.240445	0.191492	0.103594	-0.00197404	-0.107701	-0.189395
[truncated: 104 more columns]
