# Supplementary material for: Concept neurons in the human medial temporal lobe flexibly represent abstract relations between concepts
Source: Nat Commun. 2021 Oct 25;12:6164. doi: 10.1038/s41467-021-26327-3 (PMC8545952; doi:10.1038/s41467-021-26327-3)
Supplement: Supplementary file 4 — Source Data [file 41467_2021_26327_MOESM4_ESM.zip › Figure2.xlsx]

## Sheet: Figure2a
		Mean normalized activity of concept neurons in reactivation trials of different experimental conditions (first picture depicts preferred concept)
Mean z-values in main condition
		Time relative to picture 1 (ms)	-500	-480	-460	-440	-420	-400	-380	-360	-340	-320	-300	-280	-260	-240	-220	-200	-180	-160	-140	-120	-100	-80	-60	-40	-20	0	20	40	60	80	100	120	140	160	180	200	220	240	260	280	300	320	340	360	380	400	420
	Concept Neuron	Time relative to picture 2(ms)	-1950	-1930	-1910	-1890	-1870	-1850	-1830	-1810	-1790	-1770	-1750	-1730	-1710	-1690	-1670	-1650	-1630	-1610	-1590	-1570	-1550	-1530	-1510	-1490	-1470	-1450	-1430	-1410	-1390	-1370	-1350	-1330	-1310	-1290	-1270	-1250	-1230	-1210	-1190	-1170	-1150	-1130	-1110	-1090	-1070	-1050	-1030
	1		-0.00916759	-0.049598	-0.088821	-0.123508	-0.14981	-0.165443	-0.164921	-0.151714	-0.128755	-0.099184	-0.067159	-0.0368864	-0.0142499	-0.0038195	-0.00692559	-0.0204263	-0.0393073	-0.0585965	-0.0746106	-0.0858019	-0.0915309	-0.0953401	-0.0980676	-0.102437	-0.106814	-0.103805	-0.0887016	-0.0601307	-0.0247721	0.00676292	0.0249684	0.0254408	0.0106367	-0.0079057	-0.0061681	0.049239	0.20956	0.523371	1.01544	1.66845	2.41029	3.12441	3.69014	4.01712	4.05782	3.82113	3.36512
	2		-0.256264	-0.235344	-0.197283	-0.15235	-0.114439	-0.098843	-0.104648	-0.123255	-0.139181	-0.143891	-0.129989	-0.0968545	-0.0481653	0.0153591	0.0798612	0.130719	0.167259	0.192489	0.219016	0.25218	0.281189	0.291651	0.274044	0.231925	0.182691	0.136507	0.0942635	0.0484736	-0.00705653	-0.0690586	-0.125414	-0.160696	-0.164563	-0.143736	-0.0960893	-0.0198115	0.118717	0.356669	0.718358	1.17163	1.63533	1.99315	2.14677	2.06532	1.79615	1.44011	1.10015
	3		0.272133	0.32522	0.320401	0.259566	0.1787	0.114862	0.0911614	0.100938	0.12563	0.145551	0.147137	0.119762	0.0689704	0.00788658	-0.0435308	-0.0716395	-0.0802679	-0.088976	-0.116674	-0.167665	-0.231801	-0.285991	-0.309945	-0.292664	-0.233613	-0.143083	-0.0353007	0.0630462	0.141431	0.187633	0.201787	0.200422	0.20168	0.222079	0.263703	0.324047	0.396684	0.482929	0.582033	0.700601	0.845741	1.0163	1.21613	1.43693	1.67389	1.91671	2.14981
	4		-0.153368	-0.149474	-0.144981	-0.136052	-0.10792	-0.0520477	0.0325807	0.132655	0.224251	0.289712	0.317525	0.313918	0.282585	0.235619	0.176275	0.116323	0.0627537	0.0200198	-0.00856873	-0.0280393	-0.0388568	-0.0469058	-0.0515986	-0.0581713	-0.0733546	-0.0969726	-0.120717	-0.133809	-0.124864	-0.0925731	-0.0473528	-0.000596771	0.0454416	0.101522	0.19168	0.334856	0.545949	0.812852	1.11637	1.4108	1.64959	1.79631	1.85003	1.83429	1.80088	1.78447	1.78933
	5		0.0275814	0.061408	0.0434846	-0.0257951	-0.135854	-0.252953	-0.3496	-0.398656	-0.389932	-0.33716	-0.260425	-0.169201	-0.0736043	0.0291092	0.129378	0.209102	0.250498	0.253557	0.229501	0.189233	0.13444	0.0630864	-0.0216092	-0.100129	-0.148157	-0.165661	-0.17	-0.185354	-0.230995	-0.298522	-0.370702	-0.421324	-0.430201	-0.39235	-0.315852	-0.217378	-0.1154	-0.0148607	0.104675	0.266935	0.509418	0.854776	1.29464	1.78666	2.26846	2.67144	2.94603
	6		0.0199555	0.064976	0.131597	0.203852	0.267427	0.309488	0.323583	0.307818	0.268172	0.206721	0.138111	0.0731861	0.0282329	0.0132315	0.0216287	0.0401113	0.0489753	0.0377778	0.00453481	-0.0409001	-0.0861225	-0.118951	-0.131788	-0.126081	-0.107913	-0.0905954	-0.0772814	-0.0670817	-0.0547248	-0.0365306	-0.0163463	-0.0028431	-0.00251006	-0.00910972	-0.00802971	0.0233788	0.103759	0.243579	0.438782	0.668331	0.898689	1.09317	1.23666	1.34683	1.45479	1.58254	1.72011
	7		0.114831	0.111264	0.0805009	0.0268961	-0.0325341	-0.0731469	-0.0817996	-0.0664395	-0.0453228	-0.0338342	-0.0312808	-0.0282439	-0.0220742	-0.011138	0.0077483	0.0339676	0.0695217	0.106772	0.129397	0.129658	0.107747	0.0800939	0.0691095	0.0869298	0.127957	0.173918	0.194496	0.177654	0.129783	0.0797947	0.0633387	0.0990345	0.186837	0.305365	0.443742	0.59286	0.755828	0.943155	1.14526	1.34883	1.52028	1.62623	1.63437	1.52945	1.32311	1.052	0.767475
	8		0.0716557	0.129195	0.158426	0.159284	0.135859	0.0992578	0.0545141	0.0125373	-0.0178512	-0.0281922	-0.0118535	0.0272049	0.0873137	0.154371	0.212427	0.24479	0.234298	0.18377	0.113756	0.0489184	0.0133341	0.00949732	0.021043	0.0292224	0.0199302	-0.00256765	-0.0281625	-0.048162	-0.0596198	-0.0686947	-0.0740279	-0.0538957	0.0339562	0.261985	0.718449	1.48024	2.56914	3.89919	5.272	6.42668	7.13164	7.28125	6.91054	6.18371	5.31815	4.52252	3.93374
	9		-0.350853	-0.314962	-0.267705	-0.208643	-0.140816	-0.0761317	-0.0235449	0.0138982	0.0416106	0.0701718	0.0943229	0.0964956	0.0579725	-0.0171791	-0.101865	-0.160913	-0.169474	-0.125432	-0.0585244	0.00215093	0.0409446	0.0584493	0.0673478	0.0743175	0.0719891	0.0476325	-0.00730095	-0.0820472	-0.160635	-0.225163	-0.262113	-0.259835	-0.212981	-0.109345	0.0442249	0.248937	0.49485	0.763673	1.02984	1.25925	1.42555	1.51377	1.51887	1.45505	1.34618	1.21289	1.07516
	10		0.222983	0.156174	0.0911899	0.03953	0.00679295	-0.00369186	-0.000436122	0.00856327	0.0139655	0.0118809	0.00575519	0.00272787	0.00815175	0.0255316	0.0533503	0.0899718	0.136329	0.180496	0.209435	0.20647	0.168429	0.102152	0.0224919	-0.0561395	-0.123723	-0.174689	-0.204799	-0.210266	-0.196427	-0.17596	-0.160356	-0.157652	-0.164445	-0.165614	-0.144789	-0.0843394	0.0347768	0.228366	0.525653	0.947113	1.47903	2.07111	2.63424	3.06555	3.28846	3.27554	3.04237
	11		-0.00330993	0.0677914	0.100151	0.077256	0.00579929	-0.0843648	-0.162271	-0.201851	-0.19672	-0.163225	-0.119886	-0.0818698	-0.0430927	0.00701657	0.0760106	0.15619	0.219477	0.226885	0.163826	0.0439635	-0.0961185	-0.213937	-0.285319	-0.309718	-0.301324	-0.27988	-0.258265	-0.247615	-0.247326	-0.248431	-0.234463	-0.184406	-0.0846467	0.0754814	0.313758	0.654701	1.14782	1.84703	2.76278	3.81167	4.80179	5.49131	5.70189	5.39511	4.6912	3.79948	2.93746
	12		-0.0201373	0.0258793	0.0880322	0.158701	0.228744	0.284439	0.316435	0.318988	0.294131	0.248795	0.192104	0.1317	0.0722279	0.0163115	-0.0377642	-0.0909564	-0.137908	-0.172801	-0.19112	-0.195471	-0.188899	-0.180369	-0.171349	-0.160394	-0.147656	-0.129556	-0.110823	-0.0897097	-0.0662053	-0.0371799	-0.00273221	0.0363639	0.0863839	0.153422	0.276218	0.500094	0.870928	1.37806	1.9436	2.43628	2.72443	2.7439	2.51451	2.12208	1.67392	1.25485	0.908307
	13		0.090809	0.107601	0.108625	0.0928944	0.0614716	0.0238182	-0.0110856	-0.0348451	-0.0460962	-0.0433691	-0.0308264	-0.0141694	0.00489961	0.021447	0.0356231	0.044784	0.0516746	0.0582689	0.0700968	0.0912303	0.123587	0.165451	0.2132	0.256843	0.281457	0.277847	0.241369	0.172911	0.0867556	-0.00379991	-0.0855587	-0.148963	-0.185038	-0.18802	-0.147929	-0.0512808	0.104943	0.311038	0.539662	0.742616	0.870936	0.891486	0.812573	0.675749	0.53848	0.445679	0.406651
	14		-0.307113	-0.301878	-0.296672	-0.291097	-0.28262	-0.269759	-0.257039	-0.248742	-0.247699	-0.25184	-0.258325	-0.264792	-0.270109	-0.274738	-0.278933	-0.282248	-0.285946	-0.284443	-0.272165	-0.245164	-0.206239	-0.162159	-0.11918	-0.0818309	-0.04411	-0.00288387	0.0400192	0.0763845	0.097898	0.100615	0.0823365	0.0509691	0.026521	0.0464782	0.182789	0.519245	1.15482	2.14416	3.4451	4.84076	6.0029	6.60357	6.47702	5.69031	4.50141	3.22004	2.08507
	15		0.327084	0.348131	0.407823	0.480217	0.534974	0.551394	0.520385	0.456402	0.382034	0.315391	0.268623	0.224685	0.167727	0.0868475	-0.0155717	-0.115893	-0.193062	-0.231755	-0.233056	-0.201283	-0.139334	-0.0567375	0.0313797	0.102519	0.138799	0.142578	0.134324	0.143499	0.182194	0.250147	0.334737	0.426509	0.525541	0.65219	0.827759	1.07891	1.40444	1.75875	2.05988	2.20837	2.15771	1.92783	1.59926	1.27306	1.02419	0.891265	0.861469
	16		-0.0662884	-0.0847392	-0.0866448	-0.0799236	-0.0716594	-0.0622946	-0.0476692	-0.0217194	0.0140469	0.0521737	0.0810032	0.0917648	0.0867354	0.0773582	0.0771754	0.0947681	0.131637	0.180628	0.236945	0.297999	0.358521	0.402449	0.412745	0.37746	0.297628	0.187127	0.0685311	-0.0394891	-0.118679	-0.154543	-0.127391	-0.0117993	0.243592	0.715414	1.52188	2.74259	4.3209	6.00076	7.37494	8.05047	7.84199	6.85369	5.41634	3.9211	2.66004	1.75922	1.20512
	17		-0.173102	-0.210297	-0.221588	-0.199731	-0.144608	-0.0628214	0.0240413	0.0945461	0.130271	0.124233	0.0812978	0.0157921	-0.0560114	-0.114433	-0.139635	-0.125714	-0.0805258	-0.0248661	0.0178802	0.0369908	0.0343444	0.0244238	0.012912	0.00221583	-0.0137608	-0.031528	-0.0419572	-0.0314947	0.00811971	0.0747419	0.16167	0.272331	0.421592	0.641697	0.984492	1.47485	2.09669	2.77774	3.38487	3.77956	3.87615	3.67333	3.24312	2.69921	2.15382	1.68622	1.3413
	18		-0.00905735	-0.00737381	-0.0293513	-0.0639246	-0.0914301	-0.102973	-0.0905573	-0.0595894	-0.0201696	0.0202434	0.0536111	0.0758571	0.0827476	0.0700241	0.0423297	0.0144232	0.00548606	0.0293643	0.0830937	0.146628	0.200367	0.231981	0.249215	0.269006	0.299259	0.338582	0.372738	0.388585	0.379166	0.339436	0.27287	0.177946	0.0681057	-0.0420813	-0.126687	-0.162896	-0.141398	-0.0584958	0.0860911	0.291894	0.539806	0.795274	1.00538	1.11266	1.08164	0.914279	0.655886
	19		-0.0411435	-0.0417349	-0.0544634	-0.0857475	-0.133623	-0.185451	-0.227161	-0.24213	-0.221489	-0.167843	-0.104905	-0.0440522	-0.000350852	0.0300523	0.0515608	0.0645366	0.0648899	0.0514058	0.0333054	0.0257417	0.0314233	0.0394613	0.0259554	-0.025873	-0.114568	-0.212059	-0.296959	-0.339956	-0.343438	-0.313569	-0.260362	-0.19943	-0.141315	-0.0855699	-0.0277574	0.0519551	0.175432	0.372469	0.665796	1.05249	1.50384	1.94505	2.32832	2.63126	2.86714	3.04877	3.15374
	20		0.294078	0.226558	0.143779	0.0779951	0.0368622	0.0146182	-0.00965579	-0.0477663	-0.105013	-0.170156	-0.234475	-0.277482	-0.279496	-0.238654	-0.157421	-0.0575812	0.026874	0.0750432	0.0693336	0.0159095	-0.061117	-0.137517	-0.187317	-0.20456	-0.187773	-0.151907	-0.111446	-0.0758089	-0.0365419	0.00833411	0.074775	0.178513	0.337297	0.5576	0.827245	1.11524	1.37147	1.54955	1.63232	1.62979	1.56836	1.47777	1.37169	1.25365	1.14161	1.05631	1.00317
	21		0.134552	0.130689	0.143811	0.179508	0.223722	0.254193	0.243108	0.187768	0.105614	0.0205912	-0.0505109	-0.107743	-0.1633	-0.224034	-0.277749	-0.306211	-0.286525	-0.210782	-0.0918782	0.0411837	0.149976	0.203439	0.193862	0.135629	0.0535551	-0.0268355	-0.0926036	-0.133315	-0.145966	-0.13143	-0.0877847	-0.0282174	0.034596	0.0935431	0.169451	0.304245	0.544234	0.904086	1.34141	1.75852	2.04701	2.13739	2.02346	1.754	1.41458	1.0805	0.798465
	22		0.345245	0.323542	0.266859	0.184626	0.0827513	-0.030762	-0.140525	-0.227937	-0.276143	-0.274958	-0.235502	-0.179357	-0.12787	-0.094293	-0.0747959	-0.0506118	-0.0112511	0.0490715	0.113351	0.165083	0.181345	0.159353	0.10981	0.0500242	-0.00232602	-0.0385632	-0.0588582	-0.0649424	-0.0606947	-0.0395708	0.0145727	0.10262	0.229011	0.396842	0.636188	1.00354	1.54747	2.24842	2.98931	3.59003	3.88578	3.81231	3.41922	2.82611	2.15575	1.50358	0.932763
	23		-0.220132	-0.229924	-0.245958	-0.264876	-0.279482	-0.282785	-0.273335	-0.254352	-0.230542	-0.210157	-0.197731	-0.194959	-0.203728	-0.218855	-0.231	-0.229331	-0.204848	-0.16093	-0.104374	-0.0503003	-0.012737	6.0061e-05	-0.0170213	-0.0601828	-0.120433	-0.186782	-0.246261	-0.285227	-0.297856	-0.286364	-0.256156	-0.220682	-0.188829	-0.162313	-0.133247	-0.089429	-0.0210855	0.0818183	0.217591	0.387221	0.583989	0.783253	0.951106	1.05263	1.06408	0.984206	0.834324
	24		-0.0382658	-0.0829409	-0.141337	-0.20877	-0.276215	-0.331458	-0.360057	-0.355666	-0.317111	-0.254667	-0.188983	-0.133812	-0.0972341	-0.0700228	-0.0388045	0.00136643	0.0449031	0.0785269	0.0901243	0.088634	0.0896818	0.109459	0.148481	0.194186	0.228379	0.243959	0.251102	0.264011	0.29198	0.325042	0.349499	0.354299	0.341477	0.327325	0.337671	0.383646	0.468969	0.575043	0.683087	0.77119	0.823951	0.81978	0.75582	0.631911	0.475405	0.309622	0.159594
	25		0.0355585	0.00437735	-0.0204211	-0.0384719	-0.0449435	-0.0309919	0.0117088	0.0571641	0.0863086	0.083428	0.0570416	0.0247926	-0.00266699	-0.024344	-0.0468457	-0.0748424	-0.104362	-0.133626	-0.162175	-0.180511	-0.182038	-0.158302	-0.0985167	-0.0190258	0.077513	0.18409	0.304112	0.439716	0.583103	0.715453	0.81284	0.862179	0.873314	0.877325	0.925855	1.07494	1.35469	1.79127	2.35666	2.96957	3.4883	3.76135	3.69862	3.32401	2.7708	2.22524	1.83584
	26		-0.0597108	-0.117079	-0.181191	-0.247607	-0.306785	-0.343218	-0.344733	-0.310547	-0.25428	-0.203249	-0.179108	-0.183973	-0.210152	-0.234019	-0.230607	-0.187669	-0.112149	-0.0271353	0.0388366	0.0723558	0.0778905	0.0747869	0.0801308	0.0938736	0.110111	0.114819	0.0993072	0.0635437	0.010775	-0.0448552	-0.0767945	-0.0670335	-0.00335669	0.119004	0.296208	0.526454	0.820244	1.1557	1.48439	1.7321	1.83743	1.77573	1.57208	1.29113	1.00169	0.758689	0.599578
	27		0.124001	0.126964	0.103445	0.0640515	0.0201853	-0.0232848	-0.0628528	-0.0990737	-0.127317	-0.139091	-0.123506	-0.0768383	0.000546372	0.0997892	0.210364	0.315209	0.40015	0.448909	0.449521	0.403283	0.321756	0.228261	0.139036	0.0665808	0.00727704	-0.0340294	-0.0572067	-0.0588177	-0.042371	-0.0233609	-0.0163926	-0.0275939	-0.0472664	-0.0563494	-0.0293289	0.0534514	0.204534	0.421482	0.693219	0.985558	1.249	1.42819	1.48548	1.41845	1.25194	1.03039	0.803502
	28		-0.27232	-0.257593	-0.211881	-0.148106	-0.0776772	-0.0116747	0.0410876	0.0716579	0.0663317	0.016217	-0.0671482	-0.1656	-0.243495	-0.279638	-0.263539	-0.21339	-0.146793	-0.0816259	-0.0285155	0.0184156	0.0581934	0.0942492	0.122086	0.138555	0.137375	0.112547	0.0659082	-0.00151014	-0.0791262	-0.145986	-0.18509	-0.180341	-0.109529	0.0535322	0.350681	0.829903	1.49749	2.29446	3.08167	3.68779	3.97881	3.90606	3.51838	2.9327	2.27701	1.65713	1.13602
	29		0.348575	0.328854	0.298051	0.261526	0.224683	0.185155	0.143786	0.104331	0.072029	0.0487862	0.0347954	0.0215264	0.00280742	-0.0222466	-0.0391445	-0.048035	-0.0337159	0.00621491	0.0701647	0.146505	0.214736	0.24789	0.225496	0.150581	0.0486373	-0.0504891	-0.119057	-0.146315	-0.148694	-0.139809	-0.130847	-0.122618	-0.103148	-0.0580921	0.0319264	0.194815	0.467704	0.890808	1.46363	2.14397	2.82639	3.36977	3.6474	3.59768	3.23972	2.66715	1.99316
	30		0.394654	0.364124	0.32805	0.284795	0.241932	0.194492	0.143761	0.0892013	0.0371147	-0.00997642	-0.0447461	-0.0661252	-0.0753215	-0.0743084	-0.0593618	-0.0408777	-0.0198916	-0.00212583	0.00873993	0.00326037	-0.0237741	-0.0743017	-0.136438	-0.191898	-0.217231	-0.212809	-0.184693	-0.145923	-0.11483	-0.0963398	-0.0908396	-0.0876753	-0.0724876	-0.0244477	0.0812998	0.282563	0.625379	1.14832	1.84174	2.62785	3.3714	3.91017	4.11619	3.94975	3.46262	2.77562	2.02444
	31		-0.165282	-0.172177	-0.154848	-0.113303	-0.052309	0.0270224	0.119348	0.209243	0.285423	0.330671	0.347941	0.342683	0.325171	0.299182	0.261717	0.207203	0.136216	0.0542217	-0.027402	-0.0904009	-0.125303	-0.129873	-0.113208	-0.102805	-0.110037	-0.138446	-0.172902	-0.191565	-0.167118	-0.0824462	0.0881305	0.379447	0.820275	1.43356	2.17555	2.9423	3.58658	3.97092	4.02819	3.78248	3.33453	2.81044	2.31483	1.8981	1.56519	1.28924	1.04585
	32		-0.0873421	-0.138781	-0.180483	-0.206468	-0.213862	-0.202352	-0.17788	-0.14684	-0.118445	-0.10342	-0.101377	-0.104076	-0.102861	-0.0923222	-0.0787119	-0.0668325	-0.0609132	-0.0557265	-0.0499615	-0.0430504	-0.0383367	-0.036409	-0.0383492	-0.0437299	-0.0552112	-0.0757789	-0.10385	-0.131507	-0.152499	-0.161296	-0.157663	-0.144295	-0.117948	-0.070948	0.0172943	0.171671	0.425256	0.806504	1.3194	1.90998	2.46285	2.83156	2.90926	2.68403	2.24353	1.72532	1.2509
	33		0.139987	0.234712	0.309802	0.351215	0.3543	0.326127	0.27666	0.215265	0.147442	0.0766242	0.0138241	-0.0382401	-0.069573	-0.0740252	-0.0551145	-0.0198234	0.0230761	0.0600557	0.0813382	0.0773593	0.0433524	-0.0258573	-0.117164	-0.209991	-0.2709	-0.27442	-0.216343	-0.128979	-0.0474767	0.000626613	0.0126333	0.0133356	0.0430813	0.126894	0.273955	0.471566	0.701529	0.953286	1.20917	1.44862	1.63666	1.74908	1.76696	1.69835	1.57871	1.44589	1.33242
	34		0.0539865	-6.25683e-05	-0.0461972	-0.0629006	-0.0384386	0.0259749	0.102084	0.156142	0.162	0.121718	0.0517537	-0.0202717	-0.0793464	-0.126501	-0.168192	-0.200929	-0.20924	-0.187618	-0.143195	-0.104169	-0.101997	-0.151022	-0.240642	-0.339916	-0.418776	-0.449079	-0.426921	-0.361602	-0.265692	-0.14885	-0.0115868	0.188337	0.502512	0.968417	1.57236	2.22562	2.80452	3.19654	3.34616	3.26094	2.97409	2.54235	2.02736	1.4889	0.991337	0.584089	0.290912
	35		-0.0801029	-0.0514876	-0.00716841	0.0483084	0.0978862	0.130378	0.144371	0.147035	0.153387	0.17036	0.204506	0.251867	0.306538	0.352608	0.371745	0.356738	0.310041	0.247022	0.18183	0.126758	0.084341	0.0535534	0.0289785	0.00942023	-0.0034336	-0.00388195	0.00681689	0.0314021	0.073985	0.153287	0.301638	0.556938	0.935333	1.4304	1.99237	2.54417	2.99466	3.25946	3.28981	3.09464	2.73609	2.30292	1.87427	1.5023	1.19812	0.957161	0.770084
	36		0.0258055	-0.00012012	-0.0485772	-0.111682	-0.172765	-0.212145	-0.212797	-0.178282	-0.124999	-0.0763519	-0.0427258	-0.02125	-0.00446938	0.0150239	0.0436939	0.0770558	0.11608	0.159711	0.209623	0.261855	0.30514	0.328464	0.331031	0.312847	0.284313	0.248319	0.212831	0.196394	0.236928	0.373766	0.629526	0.988836	1.40812	1.83642	2.2285	2.55375	2.77511	2.86804	2.81837	2.63727	2.35809	2.03031	1.69337	1.36453	1.04577	0.73436	0.437514
	37		0.00877293	0.00969911	0.0206349	0.0360329	0.0532114	0.0741243	0.1038	0.137933	0.16531	0.17362	0.159119	0.127681	0.0974808	0.0826908	0.0837043	0.0916664	0.0880706	0.0609964	0.00712208	-0.0669296	-0.151823	-0.241418	-0.322504	-0.383391	-0.40797	-0.378666	-0.291598	-0.160371	-0.0103996	0.13888	0.283441	0.430447	0.591981	0.776153	0.987818	1.22778	1.4906	1.73363	1.90081	1.934	1.81439	1.56849	1.24832	0.901419	0.559782	0.242235	-0.0326381
	38		-0.165801	-0.163629	-0.125179	-0.0617835	0.00458522	0.0565631	0.091531	0.110521	0.132056	0.162607	0.195681	0.208385	0.185137	0.126899	0.0519913	-0.0185205	-0.0672907	-0.0849178	-0.0689954	-0.0186149	0.0509671	0.116399	0.1527	0.141825	0.0796506	-0.0167176	-0.120949	-0.207206	-0.22134	-0.132408	0.141304	0.720993	1.70532	3.09229	4.68661	6.13995	7.1044	7.40781	7.13207	6.52407	5.8543	5.29143	4.89084	4.60545	4.4012	4.20856	3.99258
	39		-0.287425	-0.257913	-0.19518	-0.098685	0.0327408	0.177268	0.304786	0.381762	0.393458	0.345755	0.258588	0.152094	0.0391358	-0.0740629	-0.18105	-0.280461	-0.371524	-0.464814	-0.565153	-0.665248	-0.750364	-0.789842	-0.760699	-0.647011	-0.451853	-0.208131	0.0316357	0.210936	0.288651	0.259638	0.155485	0.0400826	-0.00370159	0.10241	0.389656	0.827219	1.30324	1.68889	1.88686	1.87593	1.69846	1.42787	1.1269	0.835774	0.575495	0.360184	0.2007
	40		-0.19031	-0.216083	-0.236868	-0.257595	-0.279436	-0.294544	-0.28632	-0.24972	-0.189594	-0.125801	-0.0804119	-0.06331	-0.0621099	-0.0637271	-0.0555644	-0.0371851	-0.0130693	0.0148217	0.0435586	0.0656989	0.0676282	0.040446	-0.0131312	-0.0786043	-0.136392	-0.168201	-0.16309	-0.123149	-0.0476476	0.0535821	0.162429	0.257642	0.31621	0.330152	0.318128	0.321103	0.377929	0.527618	0.769034	1.05659	1.30851	1.43718	1.39255	1.1848	0.879173	0.55239	0.263568
	41		-0.19209	-0.174127	-0.136845	-0.0736857	0.0119806	0.114248	0.217054	0.299884	0.350836	0.367552	0.356024	0.328898	0.295297	0.257918	0.212119	0.162372	0.112845	0.0691863	0.0362097	0.0110053	-0.011943	-0.0349524	-0.0587668	-0.0791374	-0.0968664	-0.109669	-0.126648	-0.153345	-0.191684	-0.242807	-0.293966	-0.333786	-0.345087	-0.325615	-0.268128	-0.171594	-0.0355137	0.135857	0.336222	0.551265	0.776699	1.00632	1.22605	1.41761	1.54796	1.57981	1.49567
	42		0.0583665	0.0644075	0.047278	0.024052	0.0011803	-0.0235934	-0.0608291	-0.11026	-0.161431	-0.191245	-0.199098	-0.189408	-0.175868	-0.168608	-0.167213	-0.161926	-0.150997	-0.129606	-0.0978051	-0.0612427	-0.0287312	-0.0170081	-0.0369326	-0.0819652	-0.135051	-0.175107	-0.19279	-0.193163	-0.184324	-0.170446	-0.153322	-0.133554	-0.0851793	0.0118217	0.189515	0.474591	0.847935	1.24322	1.55992	1.70278	1.63828	1.39317	1.05669	0.718131	0.44285	0.251869	0.140381
	43		-0.222819	-0.170062	-0.137231	-0.126481	-0.135894	-0.164289	-0.204924	-0.245975	-0.276053	-0.284763	-0.263961	-0.203948	-0.111459	0.000479111	0.101376	0.159896	0.162874	0.119311	0.0524588	-0.00784366	-0.0332559	-0.0148857	0.038521	0.0997953	0.136596	0.117297	0.0415869	-0.0582867	-0.131044	-0.105104	0.0957322	0.580415	1.43741	2.7055	4.2706	5.84795	7.09548	7.75001	7.74118	7.21265	6.42892	5.62557	4.9499	4.44259	4.08443	3.83674	3.63635
	44		0.0643589	0.0580674	0.0330391	-0.0103385	-0.0545404	-0.0808237	-0.0673577	-0.0128764	0.0666805	0.144429	0.195644	0.203598	0.17242	0.115369	0.0506051	-0.00373319	-0.0398275	-0.0528434	-0.0482578	-0.0358086	-0.0230132	-0.0187459	-0.0239276	-0.039955	-0.0649489	-0.0990332	-0.134994	-0.163565	-0.172246	-0.145096	-0.0690723	0.0868312	0.356504	0.774028	1.34183	1.98976	2.59902	3.03004	3.20414	3.11602	2.85412	2.5253	2.231	2.02551	1.92203	1.90644	1.9473
	45		0.325638	0.322381	0.289012	0.23114	0.168502	0.108452	0.0595385	0.0311113	0.0241301	0.0402918	0.07332	0.101047	0.108626	0.0855131	0.0429763	-0.00273498	-0.0417832	-0.0669258	-0.0829614	-0.0959334	-0.102701	-0.112351	-0.128329	-0.15943	-0.205562	-0.256691	-0.262012	-0.0485778	0.451563	1.55482	3.61515	6.89014	11.3335	16.5354	21.8022	26.4062	29.7734	31.5523	31.6492	30.2099	27.6468	24.5187	21.354	18.596	16.2904	14.4622	13.0221
	46		-0.241626	-0.261523	-0.267277	-0.256947	-0.236404	-0.206737	-0.166475	-0.119041	-0.0677292	-0.0225317	0.00663835	0.0103995	-0.0156664	-0.0622746	-0.12622	-0.193673	-0.250848	-0.278158	-0.264065	-0.201475	-0.105263	0.0132539	0.154385	0.325729	0.525633	0.720897	0.862015	0.904858	0.868243	0.813141	0.808674	0.912009	1.12634	1.40397	1.66333	1.83278	1.86056	1.74732	1.53602	1.27151	0.995877	0.732965	0.509236	0.353625	0.299994	0.359357	0.517379
	47		0.207429	0.311948	0.393367	0.453378	0.481348	0.463036	0.3913	0.277405	0.153884	0.0492944	-0.0182937	-0.0427459	-0.0303473	0.00250734	0.043053	0.0690023	0.0664199	0.0340292	-0.0206887	-0.0828127	-0.142369	-0.191153	-0.227492	-0.248094	-0.248687	-0.225649	-0.182582	-0.121367	-0.0435523	0.0565758	0.193132	0.392318	0.720811	1.24403	1.96204	2.76431	3.44082	3.78096	3.68123	3.20136	2.5096	1.79079	1.1753	0.717043	0.410718	0.233327	0.144181
	48		0.125395	0.174319	0.229625	0.287457	0.336923	0.36608	0.365329	0.332968	0.277562	0.206392	0.128003	0.0505427	-0.0168695	-0.0672961	-0.0993798	-0.113722	-0.118478	-0.114848	-0.106526	-0.0982836	-0.0942758	-0.0950263	-0.0965372	-0.0973909	-0.0996487	-0.110746	-0.132184	-0.152701	-0.154937	-0.0696554	0.186912	0.733643	1.76968	3.48571	5.90179	8.70917	11.299	13.0006	13.4065	12.5554	10.8481	8.79716	6.80652	5.09473	3.71696	2.68534	1.96687
	49		0.0152079	0.0597553	0.166415	0.307806	0.438452	0.500552	0.464519	0.33649	0.165963	0.00625487	-0.104485	-0.158668	-0.174378	-0.178511	-0.190806	-0.21752	-0.252599	-0.286422	-0.308142	-0.317128	-0.311728	-0.291287	-0.254655	-0.208555	-0.161057	-0.119611	-0.0926489	-0.0804987	-0.072543	-0.0453087	0.0372149	0.247429	0.651414	1.33531	2.33067	3.5497	4.77006	5.70999	6.1461	6.01163	5.42988	4.60789	3.73579	2.92411	2.20835	1.58862	1.06245
	50		-0.113066	-0.0790125	-0.0455259	-0.0219686	-0.0169636	-0.0300087	-0.0497747	-0.0623959	-0.0574822	-0.0352763	-0.00496045	0.0178969	0.0233894	0.00651522	-0.0243013	-0.0589393	-0.0842682	-0.09387	-0.0885695	-0.0654704	-0.0186407	0.0520263	0.138741	0.220259	0.268076	0.26547	0.218625	0.147025	0.0766704	0.0254372	0.00194735	6.27847e-05	0.0157537	0.064922	0.176617	0.402016	0.808796	1.44084	2.28566	3.25182	4.18745	4.91333	5.29286	5.26671	4.86926	4.2029	3.40379
	51		-0.238262	-0.26967	-0.257025	-0.203412	-0.129817	-0.0584949	-0.000413406	0.0443268	0.0773368	0.102423	0.117056	0.122415	0.120423	0.121221	0.135942	0.166894	0.205241	0.235009	0.236957	0.203599	0.141487	0.0669618	0.00019542	-0.048758	-0.0774199	-0.086668	-0.085241	-0.0736701	-0.0504068	-0.00823986	0.0734774	0.215661	0.465829	0.871986	1.47858	2.29541	3.27322	4.29238	5.20016	5.83549	6.09631	5.96657	5.51148	4.83884	4.077	3.32228	2.64313
	52		-0.128635	-0.148089	-0.154153	-0.148063	-0.141274	-0.133565	-0.125893	-0.111034	-0.0811585	-0.0379621	0.0128471	0.0562737	0.0829612	0.0832439	0.0656567	0.0415202	0.0280372	0.0286479	0.0398889	0.0448759	0.0303979	0.00139156	-0.0255492	-0.0332853	-0.0152607	0.0105162	0.0193607	-0.00790146	-0.0722021	-0.155986	-0.229465	-0.267183	-0.259835	-0.210995	-0.134994	-0.0404868	0.0644881	0.180208	0.307442	0.444273	0.587884	0.725086	0.83894	0.908519	0.914657	0.849163	0.719669
	53		-0.242513	-0.213042	-0.187692	-0.150779	-0.0929167	-0.0150106	0.0563811	0.0969671	0.0997721	0.0845349	0.08081	0.102933	0.143363	0.183952	0.202023	0.182697	0.122895	0.0243303	-0.0975994	-0.217921	-0.30948	-0.354126	-0.351624	-0.318029	-0.277783	-0.242684	-0.217727	-0.195128	-0.161349	-0.108258	-0.0385686	0.0346353	0.103245	0.175028	0.287809	0.497928	0.851563	1.34628	1.91174	2.40709	2.69002	2.68227	2.39894	1.93846	1.43012	0.974042	0.623584
	54		0.071283	0.0668608	0.0516851	0.0317337	0.0128762	0.00686983	0.0208234	0.051298	0.0917119	0.127707	0.15398	0.163698	0.162928	0.150055	0.123022	0.0770925	0.00765216	-0.0859284	-0.192617	-0.295722	-0.372748	-0.406841	-0.394864	-0.353527	-0.304276	-0.269491	-0.256645	-0.259782	-0.262087	-0.250682	-0.224428	-0.187826	-0.147473	-0.105013	-0.0531967	0.0149355	0.1139	0.270943	0.504578	0.820698	1.18273	1.51584	1.73016	1.76561	1.62467	1.36642	1.07381
	55		0.142845	0.163327	0.186262	0.203639	0.215695	0.217516	0.202081	0.165136	0.108857	0.0434968	-0.0193428	-0.0705798	-0.107851	-0.127573	-0.128243	-0.101215	-0.049232	0.0221995	0.0993113	0.164381	0.20518	0.211778	0.186412	0.134117	0.0668599	-0.00477655	-0.0735606	-0.135213	-0.177375	-0.174724	-0.0972468	0.10683	0.500329	1.13885	2.03798	3.13169	4.27661	5.28601	6.00138	6.32763	6.26136	5.86553	5.24651	4.52148	3.79102	3.13677	2.58298
	56		-0.191345	-0.189699	-0.201354	-0.207871	-0.190773	-0.134062	-0.0306735	0.107828	0.257528	0.37781	0.436687	0.413443	0.325748	0.214239	0.11669	0.0552135	0.0273065	0.0124204	-0.00350602	-0.0175314	-0.0237507	-0.0200546	-0.0116156	-0.0120536	-0.0327312	-0.0749292	-0.127778	-0.173996	-0.19527	-0.174377	-0.104025	0.0487665	0.3039	0.73234	1.37945	2.27477	3.3709	4.52126	5.51162	6.12241	6.22255	5.81235	5.02378	4.06194	3.11922	2.31729	1.68825
	57		-0.255324	-0.251749	-0.234989	-0.202674	-0.155302	-0.110609	-0.077442	-0.0639718	-0.0612018	-0.0592794	-0.0557915	-0.0583525	-0.0776531	-0.111777	-0.151902	-0.179818	-0.182309	-0.159989	-0.121463	-0.0760061	-0.0355527	-0.0116966	0.00227748	0.0145753	0.0329305	0.0555661	0.062561	0.029058	-0.0549372	-0.17113	-0.291193	-0.37876	-0.413614	-0.376592	-0.253882	-0.0181261	0.359727	0.892173	1.5355	2.18627	2.70069	2.94653	2.86143	2.48073	1.91179	1.28572	0.714864
	58		0.191536	0.172663	0.139217	0.0892666	0.0249569	-0.0434111	-0.108422	-0.161102	-0.186485	-0.183665	-0.164945	-0.14449	-0.129867	-0.119095	-0.0993904	-0.061054	-0.0103804	0.0446333	0.0934457	0.128632	0.150567	0.160667	0.160252	0.15311	0.142368	0.129762	0.110239	0.0811504	0.0404082	-0.00562605	-0.054528	-0.100018	-0.146602	-0.189003	-0.202182	-0.153319	0.010943	0.35013	0.913209	1.69226	2.60779	3.49651	4.15425	4.42849	4.28685	3.81863	3.18436
	59		-0.141683	-0.12909	-0.0732279	0.000326824	0.0704082	0.107978	0.104096	0.062645	0.0134496	-0.02581	-0.04717	-0.0585624	-0.0740846	-0.0988334	-0.117713	-0.119173	-0.0953054	-0.0591384	-0.029289	-0.0220668	-0.0377944	-0.0722277	-0.108227	-0.126508	-0.11016	-0.050941	0.041468	0.14358	0.226443	0.272656	0.269535	0.230923	0.181039	0.152335	0.170801	0.251243	0.410073	0.644598	0.946233	1.28014	1.59419	1.83715	1.97935	2.0207	1.97723	1.8755	1.73456
	60		-0.243293	-0.260745	-0.265083	-0.245575	-0.199393	-0.115552	-0.00441059	0.11621	0.221304	0.288466	0.300739	0.25404	0.15668	0.02832	-0.098669	-0.196058	-0.242511	-0.249259	-0.232019	-0.200942	-0.167097	-0.121904	-0.0747533	-0.0398435	-0.0230678	-0.0240384	-0.0298886	-0.0280014	-0.0180649	-0.0123452	-0.0142229	-0.0123509	0.0209293	0.0858279	0.204259	0.385793	0.658556	1.08526	1.71879	2.53639	3.41378	4.12559	4.45713	4.32413	3.80983	3.11186	2.40532
	61		0.115642	0.180929	0.22689	0.240711	0.229827	0.210871	0.19956	0.202447	0.216129	0.230028	0.237041	0.234828	0.229277	0.220123	0.208513	0.196299	0.181359	0.162867	0.143089	0.123853	0.109059	0.106099	0.114603	0.12762	0.136373	0.132199	0.113949	0.0812403	0.0414167	0.00484692	-0.0107463	0.00351742	0.0469912	0.100934	0.14232	0.158437	0.15529	0.156727	0.178959	0.22935	0.297796	0.368205	0.434953	0.498373	0.565206	0.631203	0.696933
Mean z-values in no comparison condition
		Time relative to picture 1 (ms)	-500	-480	-460	-440	-420	-400	-380	-360	-340	-320	-300	-280	-260	-240	-220	-200	-180	-160	-140	-120	-100	-80	-60	-40	-20	0	20	40	60	80	100	120	140	160	180	200	220	240	260	280	300	320	340	360	380	400	420
	Concept Neuron	Time relative to picture 2(ms)	-1950	-1930	-1910	-1890	-1870	-1850	-1830	-1810	-1790	-1770	-1750	-1730	-1710	-1690	-1670	-1650	-1630	-1610	-1590	-1570	-1550	-1530	-1510	-1490	-1470	-1450	-1430	-1410	-1390	-1370	-1350	-1330	-1310	-1290	-1270	-1250	-1230	-1210	-1190	-1170	-1150	-1130	-1110	-1090	-1070	-1050	-1030
	1		-0.260868	-0.260868	-0.260868	-0.260868	-0.260868	-0.260868	-0.260868	-0.260868	-0.260868	-0.260868	-0.260868	-0.260868	-0.260868	-0.260868	-0.260868	-0.260868	-0.260868	-0.260868	-0.260868	-0.260868	-0.260868	-0.260868	-0.260868	-0.260868	-0.260868	-0.260868	-0.260868	-0.260868	-0.260868	-0.260868	-0.260868	-0.260868	-0.260868	-0.258748	-0.249451	-0.221071	-0.157752	-0.0302434	0.189391	0.497735	0.866031	1.22255	1.47627	1.56073	1.44778	1.18501	0.864593
	2		-0.250673	-0.250673	-0.315785	-0.41855	-0.515726	-0.582396	-0.601563	-0.569835	-0.493068	-0.391394	-0.294567	-0.244018	-0.261546	-0.339401	-0.445711	-0.545189	-0.60963	-0.637346	-0.62548	-0.57777	-0.48792	-0.380658	-0.286881	-0.242585	-0.267009	-0.349384	-0.451161	-0.537683	-0.580876	-0.569821	-0.498724	-0.382744	-0.234152	-0.0805563	0.0763501	0.236663	0.396197	0.557843	0.700156	0.819539	0.904503	0.989492	1.10235	1.24837	1.4347	1.63903	1.80692
	3		-0.30366	-0.36571	-0.372094	-0.335421	-0.296739	-0.285319	-0.317149	-0.381614	-0.466094	-0.552703	-0.625964	-0.67304	-0.691924	-0.672061	-0.611026	-0.518089	-0.414004	-0.318119	-0.252312	-0.216415	-0.19792	-0.182809	-0.169465	-0.167863	-0.190885	-0.246858	-0.331752	-0.435228	-0.53308	-0.604022	-0.632622	-0.59915	-0.502838	-0.358093	-0.200147	-0.0775881	-0.0274028	-0.0520173	-0.1188	-0.16596	-0.146635	-0.042534	0.12077	0.277414	0.364278	0.348196	0.248976
	4		-0.157027	-0.195278	-0.147129	-0.057708	0.0132142	0.00795457	-0.0860272	-0.225769	-0.350253	-0.40852	-0.386249	-0.306696	-0.218421	-0.178075	-0.21913	-0.347092	-0.532829	-0.734328	-0.888775	-0.970218	-0.952226	-0.843735	-0.649123	-0.405576	-0.161407	0.0199665	0.0931642	0.0458769	-0.0835217	-0.234845	-0.339477	-0.373253	-0.306663	-0.139529	0.134802	0.483169	0.863272	1.21277	1.48438	1.64806	1.7132	1.72103	1.70574	1.71732	1.76726	1.82807	1.87287
	5		0.625796	0.762606	0.822268	0.803188	0.734553	0.619883	0.464157	0.262095	0.0260096	-0.208586	-0.413204	-0.556241	-0.625748	-0.627765	-0.563886	-0.44769	-0.312076	-0.208167	-0.176719	-0.227251	-0.334391	-0.457788	-0.55363	-0.604895	-0.601643	-0.550394	-0.444059	-0.294118	-0.130204	0.000789132	0.0578632	0.0270201	-0.0776158	-0.222597	-0.369327	-0.492776	-0.572465	-0.604326	-0.567384	-0.440266	-0.17908	0.261025	0.907243	1.73912	2.6689	3.5306	4.1418
	6		0.508776	0.507089	0.493509	0.48913	0.515736	0.586604	0.682623	0.769637	0.806933	0.777828	0.681594	0.538597	0.378241	0.223964	0.095666	0.00312029	-0.0488131	-0.0618676	-0.0434766	-0.00625215	0.0287753	0.0476846	0.051949	0.063376	0.108447	0.204608	0.333347	0.458161	0.538156	0.55079	0.496695	0.395737	0.269472	0.145545	0.0569842	0.0426441	0.141866	0.354094	0.628858	0.877841	1.00658	0.967425	0.774326	0.496816	0.216865	-0.0109739	-0.168325
	7		-0.242758	-0.217059	-0.161706	-0.0460778	0.123953	0.31885	0.471603	0.534512	0.503092	0.397679	0.26678	0.140676	0.0259961	-0.0783231	-0.162663	-0.225965	-0.26031	-0.275844	-0.289532	-0.3047	-0.315107	-0.291647	-0.214592	-0.0702001	0.11698	0.285815	0.367282	0.332067	0.216189	0.0803104	-0.00478025	-0.0118178	0.0472409	0.161411	0.324729	0.526014	0.769873	1.03551	1.27852	1.4459	1.48019	1.35874	1.09977	0.76158	0.41668	0.120551	-0.09064
	8		-0.254198	-0.207341	-0.155726	-0.107803	-0.067677	-0.0358013	-0.0141262	-0.00731948	-0.0235217	-0.076407	-0.155367	-0.241365	-0.302132	-0.316969	-0.290465	-0.245597	-0.215334	-0.22095	-0.270598	-0.34777	-0.42321	-0.464995	-0.452288	-0.388502	-0.286717	-0.165895	-0.0305375	0.114823	0.264574	0.401223	0.507136	0.576289	0.625676	0.72414	0.982335	1.50494	2.31862	3.3062	4.23169	4.83401	4.94829	4.57385	3.84539	2.9603	2.10914	1.40322	0.883282
	9		-0.156587	-0.102423	-0.0666219	-0.0489953	-0.0534007	-0.07315	-0.0954176	-0.107107	-0.114274	-0.131864	-0.187	-0.287899	-0.428451	-0.57558	-0.684972	-0.735237	-0.716263	-0.64255	-0.564089	-0.497504	-0.448486	-0.398435	-0.34015	-0.279407	-0.249916	-0.26787	-0.331557	-0.412857	-0.494584	-0.584485	-0.686124	-0.811317	-0.935245	-1.00158	-0.986694	-0.86813	-0.6695	-0.435161	-0.209879	-0.0225583	0.105722	0.157717	0.127721	0.0159467	-0.154744	-0.347549	-0.509839
	10		-0.619679	-0.649076	-0.623836	-0.550776	-0.453711	-0.363745	-0.301016	-0.274054	-0.281247	-0.311394	-0.34545	-0.362677	-0.352244	-0.311785	-0.257956	-0.212864	-0.193634	-0.209929	-0.259032	-0.323906	-0.37461	-0.388107	-0.356933	-0.286798	-0.198265	-0.108543	-0.0212317	0.0602543	0.128192	0.164148	0.1591	0.107263	0.024313	-0.0650691	-0.136944	-0.169319	-0.118514	0.0527729	0.394317	0.929838	1.62575	2.40715	3.15707	3.72503	3.98768	3.88614	3.46318
	11		-0.537648	-0.367398	-0.203266	-0.106068	-0.122777	-0.241523	-0.412535	-0.572389	-0.671801	-0.695278	-0.644344	-0.537266	-0.377273	-0.184281	0.0108974	0.184474	0.27499	0.256883	0.121611	-0.0945827	-0.329196	-0.51076	-0.609188	-0.625119	-0.597848	-0.568301	-0.561755	-0.586617	-0.631068	-0.655014	-0.636204	-0.557247	-0.451223	-0.353483	-0.284265	-0.236298	-0.1697	-0.0349471	0.206239	0.567598	1.00135	1.41286	1.68101	1.72992	1.54722	1.21377	0.821576
	12		-0.370997	-0.364811	-0.333647	-0.268648	-0.173214	-0.0609709	0.0385883	0.0944361	0.0892932	0.0252835	-0.0698078	-0.164724	-0.218967	-0.209763	-0.140497	-0.036976	0.0651513	0.138947	0.181543	0.194022	0.181014	0.143504	0.087464	0.0139733	-0.0588677	-0.116836	-0.137338	-0.118179	-0.0687713	-0.00942249	0.0276481	0.0313429	0.0163381	-0.00664646	0.00488858	0.0899559	0.276675	0.552554	0.847864	1.05098	1.07051	0.883934	0.560659	0.208724	-0.0782821	-0.260844	-0.344171
	13		-0.365812	-0.35993	-0.322485	-0.250498	-0.152489	-0.047362	0.030236	0.05019	0.0062726	-0.0781734	-0.162562	-0.213146	-0.219774	-0.198702	-0.175766	-0.173122	-0.199314	-0.256668	-0.335213	-0.417482	-0.493627	-0.556336	-0.612592	-0.663799	-0.705027	-0.728668	-0.732968	-0.725339	-0.721063	-0.727374	-0.740331	-0.746172	-0.729447	-0.682777	-0.583978	-0.404855	-0.0951758	0.390449	1.03928	1.77589	2.45684	2.93688	3.12451	3.0108	2.65978	2.16412	1.61185
	14		-0.4057	-0.4057	-0.4057	-0.4057	-0.4057	-0.4057	-0.4057	-0.4057	-0.4057	-0.4057	-0.4057	-0.396528	-0.379121	-0.340065	-0.267581	-0.158025	-0.027238	0.087106	0.141118	0.111338	0.0108955	-0.119665	-0.238345	-0.322261	-0.359975	-0.363562	-0.334484	-0.258217	-0.145431	-0.0143056	0.0958562	0.141993	0.119874	0.0519017	0.0129564	0.0609653	0.240659	0.542842	0.88537	1.1601	1.28841	1.23883	1.05675	0.81321	0.560305	0.319596	0.114121
	15		-0.242215	-0.284053	-0.296454	-0.29293	-0.284355	-0.281762	-0.287809	-0.302661	-0.331373	-0.373106	-0.415395	-0.449409	-0.456057	-0.422893	-0.356021	-0.262289	-0.154039	-0.0527564	0.0272546	0.0665171	0.0629816	0.015694	-0.0495196	-0.107612	-0.131305	-0.118744	-0.0904102	-0.072243	-0.0635382	-0.0476625	-0.00490938	0.0806095	0.21865	0.398053	0.5908	0.790738	0.991992	1.1864	1.34594	1.41451	1.34408	1.13502	0.845123	0.56946	0.384435	0.298525	0.289934
	16		-0.220279	-0.182054	-0.142086	-0.129982	-0.155787	-0.223765	-0.312538	-0.399606	-0.464079	-0.498292	-0.503655	-0.48926	-0.453085	-0.405631	-0.354722	-0.319166	-0.311091	-0.335226	-0.371852	-0.395095	-0.379689	-0.327332	-0.256941	-0.201562	-0.181795	-0.187579	-0.192921	-0.181445	-0.157929	-0.144866	-0.168977	-0.203487	-0.197466	-0.0556657	0.322288	0.99858	1.94531	3.00684	3.92232	4.42877	4.39323	3.87335	3.0694	2.21088	1.45934	0.882198	0.48069
	17		-0.123701	-0.228963	-0.305457	-0.371188	-0.422253	-0.458355	-0.467981	-0.449564	-0.392075	-0.294019	-0.171927	-0.0638721	-0.0184723	-0.0476527	-0.134961	-0.225658	-0.262861	-0.22727	-0.127007	-0.00057677	0.108229	0.160694	0.162496	0.136475	0.13161	0.187131	0.299471	0.437812	0.554811	0.637462	0.68385	0.722301	0.763203	0.812246	0.857187	0.924091	1.0436	1.21751	1.41443	1.54665	1.55177	1.41362	1.17384	0.894024	0.622413	0.377401	0.160465
	18		-0.0184282	0.0684395	0.177125	0.311276	0.458918	0.597799	0.706053	0.758163	0.738936	0.651146	0.506517	0.34452	0.217689	0.163233	0.188988	0.27342	0.376761	0.466749	0.52097	0.539244	0.519786	0.459597	0.364087	0.25084	0.134466	0.0531619	0.0355236	0.0820056	0.184227	0.314435	0.42964	0.494051	0.484334	0.402332	0.269713	0.124047	0.0239934	0.00253283	0.0641833	0.181689	0.294363	0.355835	0.353174	0.304061	0.242539	0.191751	0.161667
	19		0.0018924	0.037725	0.0458686	-0.00678488	-0.119436	-0.249534	-0.366135	-0.447655	-0.493809	-0.515358	-0.527434	-0.527434	-0.527434	-0.527434	-0.527434	-0.527434	-0.527434	-0.527434	-0.527434	-0.511599	-0.485072	-0.430865	-0.327084	-0.181667	-0.0064634	0.165449	0.296226	0.357449	0.336701	0.2381	0.082348	-0.0878939	-0.235643	-0.312043	-0.303222	-0.193367	0.00599682	0.272226	0.556203	0.844063	1.13508	1.48905	1.943	2.45303	2.9526	3.34966	3.55864
	20		-0.0748069	-0.145393	-0.216869	-0.236165	-0.182668	-0.0534073	0.110647	0.261703	0.340339	0.319132	0.210247	0.0448297	-0.126864	-0.266543	-0.352455	-0.389437	-0.394324	-0.38949	-0.408429	-0.454131	-0.505534	-0.521006	-0.454835	-0.297482	-0.0757862	0.165387	0.391335	0.565439	0.674932	0.695698	0.632089	0.506104	0.369833	0.258354	0.192757	0.141002	0.0705941	-0.0421152	-0.183659	-0.324172	-0.440643	-0.519292	-0.548089	-0.539491	-0.491388	-0.401274	-0.265276
	21		-0.743286	-0.698443	-0.640284	-0.583823	-0.540445	-0.513294	-0.493057	-0.466911	-0.445831	-0.44073	-0.461783	-0.504148	-0.546185	-0.564674	-0.549506	-0.510554	-0.463081	-0.431281	-0.422121	-0.440936	-0.481712	-0.533847	-0.581997	-0.616193	-0.631002	-0.615581	-0.549109	-0.412139	-0.207481	0.0312915	0.244358	0.388508	0.442565	0.43687	0.433846	0.488251	0.631995	0.836627	1.05215	1.20265	1.24908	1.18606	1.03907	0.863952	0.700162	0.585483	0.533159
	22		-0.397336	-0.365326	-0.332924	-0.326236	-0.339493	-0.359775	-0.340786	-0.266259	-0.138441	0.0103325	0.127778	0.1772	0.155152	0.081714	-0.00104098	-0.075413	-0.129955	-0.167407	-0.194317	-0.215805	-0.242729	-0.289474	-0.355609	-0.432907	-0.506639	-0.558125	-0.590082	-0.606328	-0.613182	-0.609868	-0.591438	-0.526115	-0.38509	-0.100999	0.379643	1.08849	1.99595	2.95561	3.76372	4.20698	4.17273	3.69901	2.94198	2.10588	1.35696	0.789945	0.408534
	23		0.697427	0.57334	0.47937	0.450823	0.473652	0.50144	0.481101	0.404432	0.282359	0.15629	0.0609645	0.0085369	-0.0119046	-0.0246583	-0.0481788	-0.100539	-0.178584	-0.273239	-0.362831	-0.426523	-0.448373	-0.424378	-0.365201	-0.293524	-0.225075	-0.164593	-0.112508	-0.0348166	0.0953327	0.272212	0.458812	0.595018	0.640394	0.61271	0.573589	0.587476	0.680696	0.843608	1.05119	1.28237	1.51999	1.72819	1.84444	1.8328	1.69416	1.47848	1.25395
	24		-0.38488	-0.488088	-0.596222	-0.688945	-0.74291	-0.750542	-0.718761	-0.644252	-0.543132	-0.423434	-0.305874	-0.211581	-0.147745	-0.117315	-0.108236	-0.109752	-0.117887	-0.147469	-0.194891	-0.260157	-0.320279	-0.346895	-0.328048	-0.273768	-0.193489	-0.105975	-0.026702	0.0257597	0.042192	0.0163458	-0.0487839	-0.128422	-0.163453	-0.112381	0.0746456	0.378507	0.737815	1.04944	1.24306	1.26992	1.17843	1.04727	0.932257	0.844622	0.742686	0.589647	0.371467
	25		0.631406	0.683496	0.739547	0.787904	0.803655	0.760074	0.673387	0.586232	0.522115	0.485945	0.474574	0.466783	0.456663	0.431952	0.382236	0.314572	0.253604	0.215404	0.200083	0.188799	0.158926	0.110965	0.0807816	0.119544	0.226787	0.352953	0.41991	0.364417	0.189849	-0.0381353	-0.254909	-0.41099	-0.49944	-0.527415	-0.509414	-0.437103	-0.307208	-0.1037	0.176626	0.548016	0.994024	1.47426	1.90444	2.19059	2.26466	2.13087	1.84633
	26		1.76021	1.73054	1.60441	1.41323	1.2277	1.07414	0.961511	0.874326	0.806479	0.743225	0.678855	0.607344	0.516431	0.403093	0.256823	0.100693	-0.0522171	-0.158471	-0.172587	-0.0797214	0.0944706	0.277149	0.388674	0.38323	0.271179	0.108559	-0.0563717	-0.198386	-0.324994	-0.416599	-0.455052	-0.408401	-0.259429	-0.0336006	0.276205	0.671108	1.13586	1.64805	2.12467	2.48819	2.65891	2.62021	2.41784	2.13742	1.86349	1.63651	1.44604
	27		0.128369	0.188797	0.254562	0.311153	0.321985	0.256215	0.108793	-0.0900589	-0.287691	-0.448725	-0.553328	-0.596727	-0.595095	-0.546609	-0.453589	-0.329523	-0.199914	-0.110791	-0.0852571	-0.118085	-0.179311	-0.239962	-0.278446	-0.300299	-0.302025	-0.257965	-0.149739	0.0122922	0.183948	0.300614	0.325004	0.267856	0.181157	0.111427	0.115178	0.21927	0.432846	0.731959	1.07197	1.37068	1.54089	1.52695	1.31853	0.957631	0.540535	0.162491	-0.104401
	28		0.315126	0.273985	0.241765	0.21217	0.168324	0.0932089	-0.0172198	-0.143985	-0.272379	-0.378437	-0.45331	-0.492676	-0.511758	-0.523005	-0.523005	-0.523005	-0.523005	-0.523005	-0.523005	-0.523005	-0.523005	-0.523005	-0.523005	-0.523005	-0.523005	-0.523005	-0.523005	-0.523005	-0.523005	-0.523005	-0.523005	-0.512347	-0.455074	-0.282318	0.0752306	0.74365	1.7953	3.18419	4.66978	5.8522	6.34688	6.01992	5.05347	3.83585	2.72057	1.89319	1.33589
	29		-0.4043	-0.355317	-0.331941	-0.340138	-0.363097	-0.388037	-0.412542	-0.447198	-0.503586	-0.578263	-0.660859	-0.718021	-0.732056	-0.688764	-0.582232	-0.435846	-0.271041	-0.10996	0.0224021	0.108148	0.140561	0.109185	0.0386938	-0.0435593	-0.0935238	-0.0804857	-0.00844971	0.0738301	0.115864	0.0838446	-0.0244442	-0.177647	-0.330439	-0.459289	-0.528646	-0.491169	-0.289165	0.139665	0.827039	1.74751	2.76575	3.68712	4.29661	4.44623	4.12336	3.44246	2.59805
	30		-0.154198	-0.0947078	-0.116698	-0.201965	-0.312518	-0.395064	-0.425738	-0.420193	-0.416369	-0.446567	-0.51339	-0.596169	-0.668703	-0.715044	-0.716854	-0.672557	-0.568419	-0.394893	-0.165864	0.0853917	0.301903	0.421409	0.41118	0.273159	0.0636412	-0.142962	-0.289255	-0.363939	-0.386375	-0.41092	-0.458711	-0.537256	-0.609687	-0.650696	-0.61289	-0.443793	-0.0905281	0.516422	1.38931	2.49271	3.65328	4.64554	5.25637	5.37483	5.02434	4.33086	3.45323
	31		1.55983	1.55383	1.52819	1.49157	1.43616	1.36222	1.27928	1.22447	1.20664	1.22775	1.23673	1.18806	1.04927	0.851725	0.65481	0.502277	0.401106	0.325352	0.238997	0.133583	0.0273139	-0.0460119	-0.0694782	-0.053998	-0.0348832	-0.0408374	-0.0754194	-0.116116	-0.144704	-0.131561	-0.0385919	0.181068	0.586043	1.22103	2.0732	3.02815	3.89368	4.45401	4.56811	4.26213	3.67713	3.00452	2.38464	1.88248	1.5016	1.2246	1.03039
	32		-0.258602	-0.258602	-0.258602	-0.258602	-0.258602	-0.258602	-0.258602	-0.258602	-0.258602	-0.258602	-0.258602	-0.258602	-0.258602	-0.258602	-0.258602	-0.258602	-0.232204	-0.187983	-0.0976182	0.0541165	0.285448	0.542206	0.80135	1.01189	1.18203	1.33259	1.46307	1.53064	1.47494	1.26735	0.940102	0.581965	0.326597	0.275861	0.544512	1.23425	2.4853	4.22276	6.28796	8.29716	9.81507	10.4275	9.99398	8.65708	6.83142	5.00507	3.52462
	33		0.625132	0.700217	0.790806	0.85536	0.838792	0.702684	0.456001	0.158567	-0.0889288	-0.237721	-0.271345	-0.212714	-0.0766348	0.0963743	0.27613	0.391653	0.418497	0.333344	0.17572	0.0119988	-0.115879	-0.184662	-0.209977	-0.210521	-0.197031	-0.190039	-0.183395	-0.192557	-0.19628	-0.169662	-0.0908208	0.0290527	0.17355	0.29823	0.404907	0.518293	0.652591	0.802492	0.93089	1.01884	1.10361	1.22445	1.40338	1.60486	1.72959	1.71563	1.54984
	34		0.0970083	0.109897	0.0780673	-0.00230746	-0.0981567	-0.17791	-0.231467	-0.244359	-0.207881	-0.121021	-0.0097387	0.0907239	0.136781	0.114856	0.0495262	-0.0175217	-0.0358009	0.0177805	0.143505	0.304066	0.431614	0.475305	0.411623	0.271193	0.121944	0.0135659	-0.0256654	-0.00479398	0.0493864	0.10143	0.119994	0.103876	0.0865105	0.138443	0.289892	0.544364	0.833473	1.06111	1.15145	1.06603	0.83358	0.518536	0.205108	-0.0438445	-0.212859	-0.315686	-0.387525
	35		0.119836	0.175802	0.175751	0.141641	0.0868056	0.0355532	-0.00509567	-0.0241482	-0.0184495	0.00722339	0.0385313	0.0811623	0.13155	0.197685	0.259744	0.306291	0.33301	0.348177	0.380601	0.446281	0.509983	0.523038	0.44503	0.286403	0.0853537	-0.105686	-0.244658	-0.32753	-0.344194	-0.298511	-0.157677	0.0929958	0.494679	1.04359	1.67107	2.25187	2.65044	2.81174	2.75682	2.56492	2.31729	2.06051	1.79667	1.5223	1.26133	0.997903	0.762529
	36		0.292253	0.43403	0.57094	0.659952	0.680661	0.627106	0.530451	0.419978	0.318247	0.238964	0.188691	0.171177	0.188768	0.230458	0.286171	0.334391	0.362274	0.364968	0.347412	0.315677	0.28909	0.267505	0.239846	0.198661	0.146251	0.0977688	0.0797852	0.111891	0.192353	0.310963	0.451429	0.587382	0.693732	0.765	0.808572	0.84414	0.897856	0.9854	1.08912	1.16535	1.1635	1.0552	0.85825	0.624575	0.40583	0.22438	0.0767154
	37		0.249834	0.440366	0.641196	0.826156	0.974259	1.04483	1.01654	0.902673	0.734023	0.55082	0.405024	0.316812	0.304692	0.366917	0.477357	0.589864	0.652567	0.628913	0.507072	0.311668	0.0937257	-0.0950416	-0.213014	-0.240537	-0.178451	-0.0544056	0.0913817	0.228589	0.363465	0.495697	0.649948	0.810588	0.979044	1.13485	1.29558	1.5029	1.80524	2.18838	2.56501	2.81434	2.82724	2.59831	2.18678	1.68674	1.17789	0.703072	0.301838
	38		0.389895	0.367768	0.295577	0.168958	-0.00699941	-0.200241	-0.377464	-0.50451	-0.584928	-0.628697	-0.638103	-0.626008	-0.576163	-0.48543	-0.343924	-0.164842	0.0111999	0.128737	0.145496	0.0566602	-0.0922464	-0.250431	-0.35884	-0.376562	-0.303617	-0.162911	0.0128039	0.164246	0.31473	0.458475	0.696294	1.15767	1.98349	3.19719	4.68323	6.15323	7.26984	7.8376	7.85519	7.47407	6.82609	6.04085	5.17486	4.30869	3.62308	3.16601	2.93288
	39		-0.211731	-0.219456	-0.256384	-0.313782	-0.391502	-0.48029	-0.577247	-0.672513	-0.755392	-0.822589	-0.868567	-0.896443	-0.92038	-0.948616	-0.985577	-1.02674	-1.05407	-1.05209	-1.01786	-0.957867	-0.891402	-0.820241	-0.746428	-0.646892	-0.513034	-0.35766	-0.209172	-0.091593	-0.0124185	0.0400782	0.0790963	0.108718	0.133453	0.160505	0.206371	0.279097	0.371081	0.467327	0.544907	0.592264	0.601603	0.570262	0.51232	0.430315	0.348437	0.293587	0.279592
	40		0.10562	0.0477194	0.0034332	-0.0215452	-0.0306018	-0.0301896	-0.023167	-0.00142136	0.0571988	0.165439	0.314717	0.468384	0.567102	0.56344	0.459416	0.31386	0.200383	0.187959	0.303921	0.528103	0.783327	1.00133	1.12752	1.14078	1.05032	0.877668	0.641919	0.36567	0.0864598	-0.155325	-0.336253	-0.443317	-0.492685	-0.508677	-0.493887	-0.443061	-0.355677	-0.23422	-0.0957959	0.0312225	0.114423	0.141439	0.119313	0.0662359	0.003585	-0.0628878	-0.126316
	41		0.156321	0.0170509	-0.0807273	-0.108763	-0.0830403	-0.0390746	-0.0220063	-0.0428253	-0.0667533	-0.0703839	-0.0491529	-0.031271	-0.0528581	-0.127582	-0.239239	-0.349389	-0.435991	-0.490312	-0.518194	-0.530063	-0.53595	-0.53595	-0.53595	-0.53595	-0.53595	-0.53595	-0.527613	-0.511981	-0.477232	-0.413371	-0.317893	-0.2054	-0.10896	-0.0659374	-0.0950758	-0.183553	-0.295921	-0.396632	-0.467043	-0.506908	-0.52552	-0.522387	-0.495966	-0.435404	-0.320281	-0.14135	0.0851315
	42		0.285746	0.19185	0.0740238	-0.0533963	-0.16722	-0.218879	-0.168382	-0.01609	0.177842	0.343769	0.400883	0.346217	0.249578	0.206168	0.279606	0.469358	0.713858	0.927997	1.03959	1.01589	0.854604	0.606319	0.340444	0.110993	-0.067425	-0.211899	-0.330928	-0.443435	-0.5355	-0.595869	-0.632568	-0.633771	-0.603186	-0.506023	-0.316248	0.00832336	0.455453	0.953291	1.37973	1.61232	1.59298	1.35145	0.975927	0.562311	0.191348	-0.102423	-0.30225
	43		-0.449748	-0.449748	-0.449748	-0.449748	-0.449748	-0.449748	-0.44409	-0.432407	-0.404458	-0.348952	-0.246658	-0.0965686	0.0847072	0.279711	0.466297	0.62292	0.721476	0.727199	0.618169	0.409765	0.15579	-0.0795607	-0.255995	-0.361456	-0.415267	-0.440721	-0.449748	-0.449748	-0.438083	-0.398922	-0.288972	-0.047327	0.404503	1.10614	2.03383	3.00104	3.77144	4.14455	4.06895	3.65576	3.06495	2.43642	1.84196	1.32944	0.948953	0.732753	0.654898
	44		-0.247449	-0.247449	-0.247449	-0.247449	-0.247449	-0.247449	-0.247449	-0.247449	-0.247449	-0.247449	-0.247449	-0.247449	-0.247449	-0.247449	-0.247449	-0.247449	-0.247449	-0.247449	-0.247449	-0.247449	-0.247449	-0.247449	-0.247449	-0.247449	-0.247449	-0.247449	-0.247449	-0.247449	-0.247449	-0.239159	-0.192444	-0.0962751	0.100735	0.44033	0.917839	1.44604	1.86359	2.00973	1.82253	1.38055	0.850493	0.387415	0.067243	-0.113753	-0.201199	-0.244481	-0.247449
	45		-0.468026	-0.518853	-0.546913	-0.557309	-0.562993	-0.562993	-0.562993	-0.562993	-0.562993	-0.562993	-0.562993	-0.562993	-0.562993	-0.562993	-0.562993	-0.562993	-0.562993	-0.562993	-0.562993	-0.562993	-0.554663	-0.540711	-0.5122	-0.464325	-0.399665	-0.332606	-0.261832	-0.0973464	0.237084	0.971918	2.42377	4.7503	7.87081	11.3805	14.6347	17.1045	18.5045	18.8452	18.2231	16.8093	14.7935	12.4877	10.2682	8.51225	7.26549	6.38766	5.75123
	46		-0.359459	-0.288876	-0.254361	-0.259617	-0.284005	-0.28811	-0.267449	-0.215571	-0.1469	-0.0569103	0.080152	0.280758	0.511442	0.708614	0.801941	0.76248	0.64831	0.524652	0.453889	0.446499	0.477182	0.539677	0.622657	0.741845	0.875533	0.982573	1.03063	1.00129	0.918594	0.836804	0.818467	0.897158	1.08856	1.32118	1.50975	1.57972	1.4971	1.26285	0.912874	0.522224	0.158635	-0.111636	-0.244037	-0.244524	-0.17773	-0.0967937	-0.0370301
	47		-0.304878	-0.361558	-0.382815	-0.353078	-0.296253	-0.236315	-0.194143	-0.18012	-0.203727	-0.265762	-0.350154	-0.438816	-0.52441	-0.594642	-0.647226	-0.674342	-0.671572	-0.637246	-0.588139	-0.514787	-0.425899	-0.328547	-0.247756	-0.21124	-0.22558	-0.270074	-0.308158	-0.299739	-0.250667	-0.146107	0.0387508	0.315307	0.734857	1.33721	2.11758	2.97071	3.70137	4.08506	3.97262	3.38653	2.49307	1.53362	0.708815	0.138444	-0.182352	-0.311004	-0.336042
	48		0.347797	0.1573	0.040598	0.0316747	0.113575	0.228083	0.305166	0.305166	0.212071	0.0637281	-0.088608	-0.208073	-0.283509	-0.322771	-0.341854	-0.348599	-0.348599	-0.348599	-0.348599	-0.348599	-0.348599	-0.348599	-0.348599	-0.348599	-0.348599	-0.348599	-0.348599	-0.344086	-0.335095	-0.274667	-0.0705527	0.371189	1.22348	2.64089	4.65996	7.01736	9.18934	10.5533	10.6921	9.61231	7.7324	5.63099	3.77349	2.3938	1.45671	0.857998	0.498389
	49		-0.205407	-0.19383	-0.13305	-0.030939	0.0909611	0.197535	0.247877	0.22012	0.126503	0.00481515	-0.105801	-0.184014	-0.228743	-0.249821	-0.261783	-0.261783	-0.261783	-0.261783	-0.261783	-0.224242	-0.158916	-0.0214949	0.216711	0.550514	0.91379	1.1886	1.26374	1.10613	0.789591	0.437099	0.20274	0.13947	0.305865	0.713076	1.33266	2.07153	2.73135	3.11894	3.12219	2.7664	2.18661	1.54584	0.965596	0.505078	0.174446	-0.0496529	-0.166484
	50		0.261995	0.3179	0.315029	0.25523	0.157907	0.0638454	0.00650067	-0.00157717	0.028929	0.0659209	0.0735072	0.0391648	-0.0342769	-0.119597	-0.199779	-0.262878	-0.301378	-0.306528	-0.282821	-0.241455	-0.208006	-0.201336	-0.229531	-0.273573	-0.299333	-0.27586	-0.193302	-0.0784173	0.0337204	0.0993985	0.113303	0.0912226	0.0540427	0.0235483	0.00199567	-0.0101636	-0.00622715	0.017481	0.0729478	0.188905	0.370824	0.602738	0.818413	0.930316	0.885723	0.68881	0.398997
	51		-0.58084	-0.547967	-0.481184	-0.432669	-0.440261	-0.481611	-0.50811	-0.476316	-0.389004	-0.28404	-0.215387	-0.199175	-0.196122	-0.152459	-0.0451771	0.0938528	0.183235	0.174504	0.0678804	-0.0719609	-0.152231	-0.112972	0.0639594	0.334762	0.614023	0.78604	0.804415	0.678705	0.486582	0.315776	0.23787	0.295736	0.526025	0.958559	1.63499	2.54222	3.63127	4.78057	5.81214	6.55614	6.88081	6.71926	6.09048	5.12263	3.99108	2.89377	1.98289
	52		0.181608	0.243303	0.269689	0.271414	0.257466	0.243341	0.232982	0.219779	0.220634	0.2316	0.268637	0.316599	0.355877	0.377255	0.377303	0.37139	0.388441	0.449542	0.545023	0.646582	0.694562	0.657119	0.544416	0.39872	0.286792	0.221076	0.205906	0.215986	0.255085	0.330401	0.430556	0.514296	0.538363	0.481219	0.357626	0.218461	0.111982	0.0703442	0.118155	0.270588	0.519235	0.824112	1.10186	1.2646	1.27744	1.16205	0.986325
	53		-0.20427	-0.211822	-0.237768	-0.253346	-0.242358	-0.205041	-0.177626	-0.191085	-0.251736	-0.332122	-0.388889	-0.400978	-0.377558	-0.341523	-0.299285	-0.254297	-0.182279	-0.0918014	0.00233636	0.0663352	0.0789013	0.0304326	-0.0623839	-0.165323	-0.254476	-0.314186	-0.349547	-0.367648	-0.373211	-0.356174	-0.301915	-0.21683	-0.130456	-0.0682984	-0.0362543	0.00591703	0.113099	0.308683	0.573145	0.830533	0.991889	1.00404	0.870404	0.634054	0.368819	0.132803	-0.0429442
	54		0.106817	0.155075	0.13559	0.047291	-0.0810315	-0.20955	-0.309448	-0.377111	-0.423047	-0.449677	-0.448408	-0.410239	-0.332609	-0.232029	-0.132499	-0.0614818	-0.0343821	-0.0585924	-0.118108	-0.18555	-0.223205	-0.210562	-0.141729	-0.0436381	0.0490161	0.102736	0.107715	0.0610866	-0.0176081	-0.112025	-0.204989	-0.279644	-0.32014	-0.325451	-0.301779	-0.266186	-0.223032	-0.157924	-0.0596701	0.0678197	0.202137	0.29972	0.335738	0.304416	0.2237	0.121308	0.0252958
	55		-0.518954	-0.488454	-0.447457	-0.414291	-0.403819	-0.422612	-0.458684	-0.496406	-0.51678	-0.5141	-0.492722	-0.461904	-0.441436	-0.435871	-0.453498	-0.481679	-0.49951	-0.492723	-0.448497	-0.364533	-0.265045	-0.176544	-0.122988	-0.123263	-0.177127	-0.273486	-0.390293	-0.506162	-0.603399	-0.659914	-0.642198	-0.507893	-0.180676	0.43039	1.36861	2.61501	4.00875	5.29289	6.20036	6.54311	6.27262	5.49171	4.39421	3.20364	2.11255	1.22813	0.58717
	56		0.637768	0.522227	0.32199	0.0904691	-0.124018	-0.290952	-0.405432	-0.462825	-0.478124	-0.462825	-0.416552	-0.333811	-0.228572	-0.12786	-0.0683539	-0.0753966	-0.145865	-0.250367	-0.352697	-0.42936	-0.467521	-0.475375	-0.455953	-0.38651	-0.279678	-0.122763	0.0603207	0.257422	0.454756	0.638373	0.819793	0.986255	1.17345	1.48026	2.04142	2.93647	4.09692	5.22909	5.99636	6.17687	5.74899	4.90055	3.85276	2.80633	1.89674	1.18115	0.703511
	57		-0.0606427	-0.137223	-0.240287	-0.342533	-0.418359	-0.46564	-0.477923	-0.441573	-0.339881	-0.169241	0.0382851	0.236307	0.396478	0.486449	0.507081	0.454041	0.341998	0.188552	0.0181154	-0.14375	-0.271701	-0.329393	-0.281188	-0.134846	0.0485788	0.174513	0.174438	0.0389687	-0.156937	-0.33467	-0.434793	-0.451007	-0.41327	-0.357645	-0.292239	-0.194778	-0.0319945	0.239233	0.64245	1.16173	1.70643	2.13073	2.28901	2.10484	1.61915	0.9743	0.324963
	58		-0.598502	-0.460046	-0.261834	-0.0732771	0.064532	0.123514	0.113866	0.0549636	-0.050374	-0.192438	-0.36154	-0.524401	-0.638741	-0.675402	-0.651664	-0.590147	-0.534802	-0.519084	-0.52065	-0.516687	-0.454362	-0.314556	-0.113406	0.103214	0.295754	0.431217	0.51086	0.550492	0.569224	0.577208	0.568901	0.518684	0.420147	0.288333	0.17673	0.126658	0.163168	0.286564	0.479127	0.749312	1.09626	1.48278	1.83545	2.052	2.05166	1.80704	1.38069
	59		1.11244	0.838547	0.635856	0.527665	0.474079	0.428492	0.351218	0.269899	0.208332	0.17638	0.173171	0.186248	0.21241	0.265282	0.359373	0.468382	0.541906	0.540897	0.445311	0.278152	0.111845	0.0305356	0.0812323	0.267554	0.506851	0.713881	0.844672	0.921388	0.982256	1.0314	1.03567	0.956901	0.799328	0.629107	0.521441	0.520663	0.646292	0.902942	1.27129	1.73719	2.25084	2.71684	3.00877	3.01189	2.68202	2.07395	1.34876
	60		-0.415478	-0.415478	-0.415478	-0.415478	-0.415478	-0.415478	-0.407057	-0.391075	-0.355215	-0.288663	-0.188073	-0.0679894	0.0369969	0.0865883	0.0592454	-0.0329767	-0.152852	-0.256232	-0.321743	-0.338205	-0.304157	-0.218287	-0.0860072	0.0649024	0.204349	0.304938	0.352128	0.342064	0.275359	0.167204	0.036152	-0.0754631	-0.116279	-0.0682445	0.0693841	0.285581	0.551227	0.864277	1.2407	1.69971	2.28261	2.92968	3.55802	4.05426	4.3107	4.3012	4.02963
	61		-0.434285	-0.435935	-0.433382	-0.455111	-0.50961	-0.578488	-0.631869	-0.648994	-0.623969	-0.571588	-0.514417	-0.464795	-0.423696	-0.373552	-0.304842	-0.212587	-0.105682	0.00151152	0.0900513	0.143227	0.154677	0.126873	0.0732679	0.0102232	-0.0511828	-0.108268	-0.156838	-0.189154	-0.204793	-0.202977	-0.197385	-0.202659	-0.221819	-0.257958	-0.291973	-0.311303	-0.300159	-0.259094	-0.207686	-0.178368	-0.188349	-0.232648	-0.283523	-0.31461	-0.314664	-0.294005	-0.267883
Mean z-values in question comparison condition
		Time relative to picture 1 (ms)	-500	-480	-460	-440	-420	-400	-380	-360	-340	-320	-300	-280	-260	-240	-220	-200	-180	-160	-140	-120	-100	-80	-60	-40	-20	0	20	40	60	80	100	120	140	160	180	200	220	240	260	280	300	320	340	360	380	400	420
	Concept Neuron	Time relative to picture 2(ms)	-1950	-1930	-1910	-1890	-1870	-1850	-1830	-1810	-1790	-1770	-1750	-1730	-1710	-1690	-1670	-1650	-1630	-1610	-1590	-1570	-1550	-1530	-1510	-1490	-1470	-1450	-1430	-1410	-1390	-1370	-1350	-1330	-1310	-1290	-1270	-1250	-1230	-1210	-1190	-1170	-1150	-1130	-1110	-1090	-1070	-1050	-1030
	1		-0.260868	-0.260868	-0.260868	-0.260868	-0.260868	-0.260868	-0.260868	-0.260868	-0.260868	-0.260868	-0.260868	-0.260868	-0.260868	-0.260868	-0.256485	-0.247059	-0.218333	-0.158918	-0.0518412	0.118906	0.348227	0.607555	0.838783	0.974131	0.967574	0.819891	0.578924	0.314503	0.0859728	-0.0780315	-0.177668	-0.230132	-0.250272	-0.258757	-0.25805	-0.23436	-0.167427	-0.0137956	0.293038	0.825138	1.60422	2.58539	3.63495	4.58029	5.2262	5.47717	5.33422
	2		-0.318866	-0.329544	-0.302772	-0.268899	-0.23543	-0.209861	-0.164335	-0.0572291	0.103871	0.291901	0.467546	0.572409	0.604839	0.586345	0.561219	0.559894	0.57211	0.550304	0.452627	0.261353	0.0278252	-0.196897	-0.356895	-0.423477	-0.41194	-0.365671	-0.32002	-0.322671	-0.374616	-0.459425	-0.546571	-0.614253	-0.649995	-0.64441	-0.569243	-0.357909	0.0566713	0.777606	1.85811	3.23589	4.67567	5.86086	6.53904	6.60854	6.18831	5.46814	4.68017
	3		-0.280618	-0.234831	-0.166714	-0.0781639	0.0148396	0.082638	0.107726	0.0906231	0.0621996	0.0537108	0.0692369	0.0915342	0.0964948	0.0779392	0.0424337	0.000173308	-0.052172	-0.11434	-0.187197	-0.263687	-0.33245	-0.389595	-0.429154	-0.447617	-0.440494	-0.392078	-0.310058	-0.2061	-0.104501	-0.0347834	-0.0157196	-0.0379496	-0.0777937	-0.109735	-0.11048	-0.0744582	-0.017654	0.0354075	0.0604765	0.0467613	-0.00322892	-0.057509	-0.0798503	-0.0339149	0.112855	0.360614	0.713096
	4		-0.278696	-0.556322	-0.670401	-0.619605	-0.452753	-0.224074	-0.00414364	0.163275	0.253229	0.277134	0.268714	0.265553	0.277513	0.287282	0.259841	0.178484	0.0515811	-0.0936827	-0.217674	-0.282441	-0.276358	-0.214248	-0.128723	-0.0496163	-0.00840251	0.00725712	0.00654723	-0.00395363	-0.0251641	-0.0611618	-0.105381	-0.145753	-0.157966	-0.127491	-0.0465489	0.0845371	0.276491	0.519954	0.839552	1.23424	1.67636	2.1144	2.486	2.73183	2.84783	2.86483	2.83044
	5		0.605624	0.73201	0.745572	0.706124	0.675139	0.674875	0.67272	0.615886	0.490088	0.288472	0.0790525	-0.091152	-0.166367	-0.138628	-0.0320643	0.0904811	0.168793	0.182617	0.129085	0.0448443	-0.0362173	-0.0940166	-0.126724	-0.151457	-0.178819	-0.213796	-0.25229	-0.269451	-0.249425	-0.194359	-0.121004	-0.060681	-0.03243	-0.0368285	-0.06191	-0.0693932	-0.0282591	0.100653	0.330666	0.66841	1.11882	1.72402	2.45292	3.2326	3.91951	4.36858	4.50346
	6		0.204481	0.200876	0.188293	0.158692	0.108369	0.0385646	-0.043159	-0.122506	-0.18775	-0.226925	-0.24387	-0.238108	-0.220797	-0.188697	-0.142741	-0.0764925	0.00186599	0.0793571	0.136036	0.14879	0.114254	0.0466053	-0.0325601	-0.0996246	-0.148998	-0.185916	-0.219085	-0.25054	-0.278325	-0.293336	-0.301103	-0.303842	-0.312023	-0.325634	-0.339242	-0.343939	-0.331065	-0.296276	-0.242052	-0.181826	-0.127132	-0.0868787	-0.059233	-0.0257356	0.0339229	0.135544	0.275914
	7		-0.41162	-0.32503	-0.255217	-0.197215	-0.128268	-0.0331281	0.0790785	0.175425	0.226706	0.225323	0.190272	0.143969	0.0998947	0.0480855	-0.0191754	-0.0937787	-0.155062	-0.167158	-0.109334	0.00985957	0.155766	0.270616	0.30589	0.250498	0.12365	-0.0210122	-0.150401	-0.232776	-0.248316	-0.198985	-0.0876587	0.0624903	0.218752	0.368256	0.517436	0.670277	0.848653	1.05734	1.29821	1.56448	1.81727	2.01338	2.094	2.05538	1.92454	1.74711	1.56073
	8		-0.0943566	0.0511635	0.184266	0.286242	0.353521	0.401197	0.448245	0.49979	0.549942	0.583441	0.590727	0.564407	0.505262	0.411144	0.281685	0.124634	-0.0374618	-0.173406	-0.252763	-0.260738	-0.210766	-0.119036	-0.0205708	0.0680112	0.143766	0.205012	0.248846	0.273364	0.274675	0.247244	0.192666	0.126708	0.0748652	0.0994885	0.265796	0.652512	1.30411	2.21359	3.27134	4.30187	5.10996	5.55461	5.61463	5.39084	5.02486	4.64607	4.31112
	9		-0.223334	-0.180882	-0.168523	-0.192305	-0.231523	-0.263097	-0.245861	-0.175532	-0.0630497	0.0422809	0.111316	0.109022	0.0494209	-0.0420432	-0.107347	-0.0874721	0.0400161	0.251612	0.466723	0.59505	0.588935	0.453943	0.254957	0.0858864	0.00398427	0.0234182	0.113649	0.223499	0.31762	0.395651	0.457123	0.501553	0.522104	0.523894	0.545639	0.662586	0.94657	1.41473	2.00448	2.60021	3.05423	3.27891	3.26184	3.06038	2.74832	2.38116	1.97994
	10		-0.417396	-0.422186	-0.409453	-0.375442	-0.310666	-0.219262	-0.119684	-0.0518911	-0.0435436	-0.100301	-0.189287	-0.285731	-0.336698	-0.320642	-0.229395	-0.0757915	0.101199	0.265575	0.382853	0.442126	0.455909	0.436015	0.410401	0.391175	0.4035	0.46415	0.585103	0.739794	0.883413	0.957851	0.947198	0.87158	0.798534	0.78439	0.873167	1.06922	1.35949	1.70796	2.08175	2.45177	2.81372	3.1743	3.50927	3.7583	3.83071	3.66759	3.29033
	11		-0.430021	-0.296539	-0.200795	-0.147979	-0.113761	-0.0821865	-0.0501504	-0.0126761	0.0172403	0.0360816	0.0316164	-0.00522165	-0.0697461	-0.137743	-0.197934	-0.245475	-0.294601	-0.364097	-0.463886	-0.581233	-0.689574	-0.751738	-0.754896	-0.701825	-0.629931	-0.574718	-0.552787	-0.54445	-0.528166	-0.490796	-0.42237	-0.355686	-0.285147	-0.189263	-0.029997	0.220574	0.565867	1.01045	1.55421	2.18733	2.84238	3.37202	3.60773	3.45364	2.94277	2.22038	1.47335
	12		0.35784	0.338469	0.251118	0.134383	0.0314391	-0.0385608	-0.080686	-0.106407	-0.120139	-0.128857	-0.13114	-0.128768	-0.117973	-0.103145	-0.0949715	-0.112136	-0.165512	-0.248027	-0.333874	-0.399011	-0.418927	-0.393523	-0.331689	-0.249773	-0.167538	-0.101979	-0.057763	-0.0358776	-0.0231295	-0.00362145	0.026785	0.0635764	0.113849	0.175814	0.276176	0.472644	0.801484	1.26279	1.78886	2.24806	2.51138	2.49736	2.22626	1.79897	1.3456	0.969391	0.700318
	13		-0.171482	-0.184418	-0.189235	-0.195968	-0.209084	-0.220636	-0.2237	-0.203068	-0.16202	-0.110782	-0.0532091	0.00464901	0.0505951	0.0804242	0.0843136	0.0696028	0.0544175	0.0494785	0.0608046	0.0762909	0.0786803	0.0606486	0.0222598	-0.0190002	-0.0492737	-0.0649056	-0.0680564	-0.0685783	-0.0676072	-0.0580896	-0.0242401	0.0564365	0.212513	0.470094	0.847474	1.34009	1.93204	2.57597	3.21331	3.75164	4.1139	4.25554	4.16922	3.89217	3.48532	2.99805	2.48997
	14		0.0504374	0.00868444	-0.0768163	-0.170818	-0.229754	-0.229754	-0.163602	-0.0557348	0.0611624	0.161756	0.223378	0.246239	0.234073	0.184549	0.0948907	-0.0252462	-0.151766	-0.251209	-0.291306	-0.271284	-0.176967	-0.00395432	0.225783	0.456969	0.628398	0.696562	0.655622	0.543129	0.407543	0.291242	0.252634	0.329273	0.512554	0.739589	0.915328	0.968116	0.908872	0.882435	1.04981	1.56059	2.43262	3.50131	4.45067	4.93949	4.7796	4.0043	2.87763
	15		0.183246	0.170127	0.165318	0.14108	0.0872163	0.00441562	-0.0856842	-0.15921	-0.198599	-0.206875	-0.194726	-0.17176	-0.13311	-0.0919257	-0.0481229	-0.0135016	0.0139402	0.0287105	0.0339868	0.0239563	-0.0118757	-0.0581002	-0.0891812	-0.0981397	-0.068873	-0.0170616	0.0432075	0.0924171	0.124549	0.129318	0.11031	0.0922718	0.113885	0.200485	0.354912	0.553049	0.76022	0.94195	1.09166	1.18658	1.21773	1.16978	1.03751	0.851753	0.639619	0.439936	0.292688
	16		0.141973	0.393857	0.626517	0.766629	0.786474	0.697143	0.555018	0.43664	0.38901	0.421699	0.506946	0.59541	0.638248	0.603999	0.491355	0.32922	0.161006	0.0199212	-0.0784182	-0.150454	-0.211505	-0.264592	-0.312533	-0.343738	-0.358619	-0.369389	-0.388762	-0.423061	-0.468182	-0.519131	-0.562243	-0.570854	-0.513878	-0.308243	0.131174	0.892261	2.00031	3.3817	4.81542	5.98137	6.56763	6.4117	5.58551	4.36409	3.10932	2.0961	1.44356
	17		-0.270091	-0.370451	-0.456939	-0.517246	-0.551794	-0.568157	-0.576965	-0.587351	-0.597572	-0.603465	-0.600137	-0.589431	-0.579817	-0.566821	-0.53751	-0.475374	-0.371737	-0.236636	-0.102325	-0.000827068	0.0509307	0.0545403	0.027843	-0.00355246	-0.0211843	-0.0185225	-0.00608789	0.00958757	0.0196678	0.0374896	0.0713988	0.115502	0.164824	0.205288	0.260485	0.383508	0.632132	0.997069	1.39618	1.70241	1.80353	1.6666	1.34114	0.931102	0.541247	0.238947	0.0510694
	18		-0.345803	-0.359994	-0.378568	-0.406447	-0.441111	-0.475122	-0.502473	-0.519443	-0.528586	-0.532662	-0.530664	-0.523898	-0.508184	-0.481792	-0.443212	-0.39223	-0.338886	-0.288644	-0.245287	-0.210014	-0.185549	-0.175041	-0.188856	-0.223604	-0.268264	-0.303077	-0.310477	-0.291941	-0.247813	-0.187835	-0.121398	-0.0604878	-0.027292	-0.0269268	-0.0530379	-0.0814194	-0.0660385	0.0246718	0.201988	0.457917	0.758417	1.06538	1.32934	1.48895	1.49732	1.33353	1.03065
	19		0.314643	0.44482	0.569011	0.676827	0.727001	0.681235	0.524574	0.279909	0.0200999	-0.205801	-0.36453	-0.444729	-0.465996	-0.44128	-0.371109	-0.268664	-0.156393	-0.0706513	-0.0320543	-0.0352911	-0.0507485	-0.0507485	-0.0281165	-0.0110959	-0.00784685	-0.0163557	0.000507221	0.0756753	0.194467	0.305392	0.345298	0.2758	0.123229	-0.062421	-0.208011	-0.265319	-0.170159	0.0999739	0.605957	1.33803	2.23727	3.22554	4.18214	4.94736	5.38413	5.38862	4.98285
	20		-0.647188	-0.577714	-0.438972	-0.26068	-0.107713	-0.0141699	0.0208491	0.0229816	0.0202307	0.0287019	0.0330333	0.0116645	-0.0519748	-0.14947	-0.256209	-0.35841	-0.434545	-0.476173	-0.489691	-0.481809	-0.458241	-0.434658	-0.394713	-0.317085	-0.173347	0.0320688	0.259958	0.440891	0.526367	0.505344	0.394898	0.243464	0.0849402	-0.0429064	-0.125625	-0.15141	-0.126577	-0.0580551	0.0331296	0.130873	0.223138	0.266753	0.248553	0.167997	0.0698618	-0.020266	-0.0664397
	21		0.338302	0.297906	0.260301	0.244202	0.258492	0.30214	0.360706	0.401151	0.400834	0.342381	0.249688	0.137487	0.0157786	-0.111833	-0.239022	-0.343719	-0.406181	-0.395669	-0.330722	-0.221912	-0.0680984	0.126521	0.35232	0.565466	0.71729	0.770722	0.708418	0.545897	0.309715	0.0468295	-0.174449	-0.298674	-0.300083	-0.172138	0.0608725	0.368268	0.719722	1.07991	1.396	1.60933	1.68568	1.62282	1.44801	1.22021	1.00197	0.840209	0.753383
	22		-0.121982	-0.0484122	0.0710698	0.217984	0.365375	0.490646	0.553162	0.534689	0.437689	0.29724	0.165239	0.0675272	0.0121571	-0.0367588	-0.106025	-0.203606	-0.316257	-0.393748	-0.412234	-0.348989	-0.194585	0.0255652	0.28605	0.539872	0.737507	0.839961	0.826971	0.694241	0.471597	0.21996	0.00451613	-0.117165	-0.128831	-0.0109555	0.237035	0.633121	1.19327	1.86912	2.55464	3.09804	3.36319	3.28855	2.93524	2.42687	1.89201	1.40802	0.98169
	23		0.315785	0.438957	0.548987	0.618893	0.622222	0.575835	0.514717	0.477965	0.485907	0.525791	0.576179	0.616759	0.659829	0.724035	0.817555	0.910816	0.953945	0.915551	0.797366	0.641673	0.498585	0.389362	0.313563	0.253935	0.199597	0.142856	0.0858407	0.0163814	-0.070672	-0.167825	-0.246482	-0.267287	-0.228577	-0.13682	-0.019388	0.0912578	0.179185	0.21889	0.206052	0.158653	0.128376	0.17747	0.347341	0.628134	0.95965	1.25113	1.42637
	24		0.609178	0.658572	0.651666	0.591245	0.504392	0.418746	0.37595	0.374625	0.394907	0.408283	0.37901	0.298705	0.185191	0.0699119	-0.0200436	-0.0597129	-0.0379326	0.0199688	0.0909797	0.141698	0.161208	0.160149	0.165074	0.166412	0.145334	0.0924944	0.0112772	-0.0697189	-0.0927964	-0.0201963	0.171322	0.442781	0.755028	1.06277	1.32275	1.54192	1.7143	1.83359	1.88291	1.83446	1.66377	1.39092	1.08931	0.824825	0.66143	0.58277	0.560409
	25		0.0174874	-0.000440335	0.00377155	0.0370983	0.0873965	0.144733	0.202225	0.244974	0.269687	0.255788	0.202374	0.125069	0.0579083	0.0178689	0.00311359	-0.00467377	-0.0306996	-0.0831077	-0.156775	-0.24207	-0.327135	-0.395982	-0.439044	-0.433278	-0.353443	-0.193747	0.0343048	0.274858	0.458284	0.521118	0.453796	0.300569	0.127028	-0.0039091	-0.0461194	0.0183725	0.197619	0.491828	0.873622	1.30116	1.71434	2.02784	2.15454	2.07677	1.84114	1.54375	1.27976
	26		-0.177971	-0.196618	-0.304069	-0.472415	-0.657643	-0.80249	-0.878095	-0.878784	-0.818252	-0.709071	-0.566495	-0.409301	-0.254391	-0.135308	-0.0665349	-0.0416536	-0.0306029	-0.00531066	0.0424156	0.0948396	0.104788	0.0536771	-0.0525261	-0.170565	-0.262699	-0.304926	-0.293321	-0.255754	-0.213449	-0.186582	-0.178124	-0.180475	-0.183998	-0.173103	-0.139272	-0.0215125	0.192361	0.529937	0.962505	1.43487	1.8728	2.22051	2.43621	2.5007	2.39423	2.12656	1.749
	27		0.216515	0.252911	0.327047	0.41893	0.484285	0.474094	0.373648	0.200616	0.0167093	-0.109441	-0.131791	-0.0558174	0.0659423	0.180668	0.26119	0.315015	0.350285	0.379132	0.380662	0.352508	0.30294	0.246768	0.201654	0.155102	0.110673	0.0808102	0.090146	0.132318	0.185683	0.218452	0.218981	0.188216	0.145787	0.108708	0.0873373	0.110438	0.205038	0.403315	0.68599	0.982141	1.2096	1.31197	1.27782	1.13185	0.930719	0.718445	0.520932
	28		-0.498862	-0.467081	-0.405077	-0.316336	-0.20706	-0.0972406	-0.0111758	0.0317921	0.0269804	-0.0236915	-0.0943827	-0.156048	-0.172809	-0.127819	-0.0367947	0.0618839	0.122303	0.110396	0.0437273	-0.0427953	-0.107608	-0.134722	-0.140604	-0.153457	-0.186856	-0.23805	-0.270844	-0.265116	-0.222078	-0.161566	-0.0955262	-0.0342632	0.0891448	0.309432	0.686175	1.26215	2.01471	2.85707	3.61579	4.14308	4.37115	4.32315	4.07643	3.70587	3.26713	2.78112	2.32475
	29		-0.708774	-0.652048	-0.551089	-0.419426	-0.285311	-0.153199	-0.0248205	0.0919328	0.181704	0.228254	0.220877	0.162879	0.0833126	0.00784485	-0.0268927	-0.0195286	0.0182632	0.0671602	0.0984819	0.124443	0.173489	0.248054	0.344453	0.429164	0.466096	0.445609	0.364026	0.249238	0.146303	0.103209	0.136775	0.234848	0.35411	0.431372	0.449837	0.428002	0.451149	0.593842	0.915438	1.41543	2.0016	2.56493	3.0166	3.31409	3.48512	3.53792	3.45159
	30		-0.621491	-0.560222	-0.482307	-0.392125	-0.305995	-0.216001	-0.116897	-0.0241028	0.0379338	0.0548003	0.0318426	-0.00445649	-0.00898532	0.035054	0.136483	0.276739	0.4165	0.53188	0.597336	0.641752	0.693177	0.765465	0.838844	0.858202	0.778973	0.615475	0.410192	0.239255	0.180911	0.257272	0.459888	0.732533	0.993615	1.14423	1.15437	1.06699	1.01359	1.12846	1.50366	2.13562	2.91845	3.70088	4.34754	4.77486	4.99653	5.02566	4.86861
	31		-0.773261	-0.795169	-0.768656	-0.666305	-0.490158	-0.266992	-0.0461031	0.127362	0.230605	0.261031	0.231354	0.151035	0.0306632	-0.109968	-0.243753	-0.350087	-0.428647	-0.494761	-0.566563	-0.634142	-0.679031	-0.670998	-0.607868	-0.501004	-0.366805	-0.224655	-0.0868466	0.029912	0.105042	0.139436	0.149548	0.197329	0.367678	0.728619	1.29906	2.02425	2.79542	3.50178	4.03643	4.30627	4.27423	3.96449	3.46758	2.90697	2.37638	1.91396	1.50864
	32		-0.258602	-0.258602	-0.258602	-0.258602	-0.258602	-0.258602	-0.258602	-0.258602	-0.258602	-0.258602	-0.246642	-0.202809	-0.115393	0.055114	0.342937	0.719781	1.11842	1.43337	1.57959	1.53547	1.33937	1.05285	0.731921	0.422032	0.159988	-0.0375999	-0.156213	-0.216133	-0.243591	-0.258602	-0.258602	-0.258602	-0.258602	-0.258602	-0.258602	-0.237747	-0.202365	-0.115183	0.0349175	0.286445	0.619886	1.00278	1.38576	1.71117	1.93426	2.01245	1.93748
	33		0.0713775	0.0368996	0.0521837	0.132756	0.251437	0.359142	0.404513	0.345329	0.195929	0.0104774	-0.155352	-0.259538	-0.288101	-0.238903	-0.132222	-0.00156627	0.108845	0.139921	0.0615929	-0.105859	-0.310572	-0.487035	-0.588236	-0.614956	-0.588756	-0.549427	-0.528238	-0.544975	-0.589734	-0.649831	-0.716029	-0.782778	-0.841961	-0.877513	-0.853348	-0.739316	-0.51166	-0.149199	0.318515	0.802403	1.18009	1.33986	1.2411	0.953093	0.597766	0.290787	0.0816869
	34		0.443166	0.469957	0.424812	0.357239	0.298686	0.248765	0.186576	0.0953384	-0.0293018	-0.164712	-0.291535	-0.39708	-0.462535	-0.467646	-0.418067	-0.334587	-0.248036	-0.193679	-0.183515	-0.21712	-0.277135	-0.348802	-0.417443	-0.4669	-0.481857	-0.456534	-0.382228	-0.271433	-0.132631	0.0321051	0.206545	0.385436	0.571746	0.757525	0.962263	1.17211	1.37186	1.52748	1.59282	1.54587	1.38124	1.127	0.831397	0.541015	0.303311	0.162887	0.137056
	35		0.655295	0.584831	0.463128	0.357946	0.347661	0.450934	0.642967	0.847095	0.977954	0.994743	0.920668	0.813956	0.741003	0.735545	0.779536	0.822974	0.819245	0.74931	0.6146	0.431859	0.224981	0.0064501	-0.200689	-0.375573	-0.502114	-0.578131	-0.611782	-0.607212	-0.556821	-0.455526	-0.278653	0.0215498	0.489998	1.15965	1.98287	2.85183	3.62549	4.20734	4.55673	4.6959	4.6312	4.36056	3.89649	3.29742	2.66088	2.10072	1.6732
	36		-0.281229	-0.333785	-0.353567	-0.336671	-0.290001	-0.221571	-0.155736	-0.104162	-0.0796658	-0.0754652	-0.08194	-0.0904619	-0.0950502	-0.0958965	-0.0966776	-0.0996168	-0.10058	-0.097196	-0.0885998	-0.0769985	-0.0622504	-0.0521886	-0.0396508	-0.0151065	0.034292	0.10301	0.178336	0.2337	0.263678	0.29919	0.369073	0.509395	0.718563	0.960917	1.18464	1.33773	1.40274	1.40479	1.37928	1.37477	1.40046	1.42301	1.38091	1.22219	0.934461	0.566975	0.192069
	37		-0.219987	-0.252384	-0.262478	-0.247891	-0.201037	-0.142785	-0.0951944	-0.0630951	-0.0591437	-0.078462	-0.117398	-0.168966	-0.219064	-0.249575	-0.259465	-0.257886	-0.257892	-0.267079	-0.269934	-0.264436	-0.240758	-0.222675	-0.211606	-0.196017	-0.153595	-0.0599114	0.0876567	0.262664	0.438646	0.614981	0.805629	1.02207	1.25011	1.43643	1.55541	1.59521	1.60489	1.62089	1.66588	1.70442	1.69481	1.5997	1.43057	1.21954	1.00759	0.833552	0.689126
	38		0.106341	0.111432	0.111934	0.125105	0.154656	0.198629	0.239651	0.254488	0.240032	0.203769	0.172418	0.16917	0.201482	0.255052	0.286065	0.263127	0.169353	0.0324387	-0.098065	-0.176163	-0.184759	-0.156955	-0.131768	-0.135998	-0.160997	-0.180528	-0.171768	-0.12781	-0.0187474	0.171319	0.524578	1.16349	2.22431	3.7578	5.58071	7.35099	8.70344	9.41078	9.47192	9.04462	8.34684	7.52205	6.65495	5.78346	4.93698	4.13637	3.43701
	39		0.150138	0.196804	0.250248	0.303827	0.349559	0.363382	0.332009	0.263429	0.17867	0.102491	0.0544265	0.0360639	0.035133	0.0354032	0.0244893	0.0013674	-0.0143997	-0.00989073	0.0181634	0.0526941	0.065803	0.0523105	0.0259042	0.0279397	0.0849695	0.200909	0.343426	0.472405	0.556026	0.581444	0.571209	0.545863	0.548416	0.610274	0.751428	0.959744	1.18452	1.35311	1.40089	1.32048	1.15486	0.974376	0.826016	0.714473	0.627602	0.551428	0.508756
	40		-0.382116	-0.356345	-0.327008	-0.306328	-0.291852	-0.286373	-0.281573	-0.277111	-0.267442	-0.249508	-0.228297	-0.209621	-0.210796	-0.234248	-0.268045	-0.293373	-0.294066	-0.269268	-0.227292	-0.184832	-0.155273	-0.147237	-0.160347	-0.184143	-0.198283	-0.175813	-0.101513	0.0108727	0.118817	0.175712	0.159053	0.0779237	-0.0355204	-0.145559	-0.216869	-0.236485	-0.188173	-0.0598974	0.13869	0.372874	0.592393	0.747788	0.815147	0.793223	0.699423	0.555767	0.382572
	41		0.0239814	0.0488489	0.0735767	0.104166	0.14158	0.174307	0.184274	0.147657	0.0579639	-0.0741031	-0.214602	-0.328718	-0.390313	-0.375381	-0.258926	-0.0317828	0.286618	0.63238	0.899948	0.990449	0.883788	0.644338	0.379546	0.171885	0.0398672	-0.048974	-0.141907	-0.238996	-0.340552	-0.423441	-0.480746	-0.512869	-0.517487	-0.508117	-0.471478	-0.40869	-0.321894	-0.216737	-0.125148	-0.0564471	-0.000629446	0.0675669	0.159585	0.256566	0.304924	0.279881	0.195712
	42		0.522069	0.618724	0.662755	0.645586	0.559841	0.438052	0.350302	0.352294	0.476763	0.704928	0.954481	1.11975	1.11411	0.928516	0.606759	0.252705	-0.0592299	-0.264815	-0.351487	-0.313018	-0.216375	-0.122638	-0.0862472	-0.126859	-0.230705	-0.336567	-0.400434	-0.391908	-0.317738	-0.21408	-0.131279	-0.0838421	-0.0778993	-0.0660597	0.0348072	0.268699	0.625179	1.00928	1.30199	1.4268	1.38245	1.23737	1.08865	1.01703	1.04202	1.1326	1.20963
	43		-0.0611378	-0.0253902	-0.05487	-0.136631	-0.238174	-0.317422	-0.361197	-0.357562	-0.301512	-0.206199	-0.0792285	0.0553396	0.17011	0.258817	0.323299	0.364242	0.372298	0.332228	0.236305	0.0949721	-0.0662773	-0.210134	-0.319396	-0.392306	-0.425922	-0.441327	-0.449748	-0.449748	-0.444743	-0.403807	-0.278675	0.0197712	0.614549	1.61982	3.04435	4.68432	6.19809	7.18165	7.50223	7.34148	6.99275	6.70864	6.50829	6.2709	5.89293	5.3629	4.75384
	44		-0.247449	-0.247449	-0.247449	-0.247449	-0.247449	-0.247449	-0.247449	-0.247449	-0.247449	-0.247449	-0.247449	-0.247449	-0.247449	-0.247449	-0.247449	-0.247449	-0.247449	-0.247449	-0.247449	-0.247449	-0.247449	-0.247449	-0.247449	-0.247449	-0.247449	-0.247449	-0.247449	-0.247449	-0.247449	-0.242936	-0.228647	-0.197088	-0.130455	-0.014275	0.154193	0.367282	0.584078	0.776523	0.930546	1.04951	1.15721	1.25725	1.329	1.35042	1.30897	1.23026	1.14288
	45		0.604346	0.719833	0.880681	1.04177	1.17191	1.26551	1.3394	1.4017	1.4766	1.58973	1.72718	1.8563	1.90624	1.81636	1.55817	1.16745	0.722733	0.294663	-0.0451249	-0.284767	-0.430454	-0.50978	-0.545085	-0.55453	-0.548774	-0.521853	-0.457929	-0.205414	0.299532	1.26112	2.93351	5.48572	8.80184	12.5134	16.0572	18.9674	21.063	22.3402	22.8649	22.594	21.5495	19.9171	18.0079	16.2475	14.7627	13.5046	12.3842
	46		-0.729046	-0.875864	-0.98153	-1.04227	-1.06271	-1.04044	-0.97934	-0.894149	-0.801258	-0.709928	-0.621465	-0.53521	-0.460616	-0.406676	-0.385259	-0.405027	-0.441154	-0.462788	-0.450495	-0.396803	-0.32594	-0.248073	-0.152892	-0.0210173	0.141299	0.314042	0.443922	0.511213	0.532286	0.554061	0.643087	0.838245	1.14853	1.53147	1.91376	2.19735	2.29618	2.17702	1.88255	1.49734	1.12412	0.827203	0.620992	0.501566	0.467303	0.511901	0.616302
	47		-0.136075	-0.0123098	0.1022	0.213537	0.300784	0.351815	0.352038	0.305086	0.230805	0.155674	0.0837374	0.0047177	-0.0783749	-0.160073	-0.222124	-0.255564	-0.250445	-0.217623	-0.166423	-0.0894665	0.000696197	0.0907066	0.146675	0.140789	0.0690404	-0.0334915	-0.139092	-0.214873	-0.248704	-0.216468	-0.0810993	0.177374	0.640703	1.37699	2.36681	3.47836	4.4523	5.04381	5.12916	4.76627	4.12191	3.37695	2.64831	1.99238	1.41787	0.935201	0.545524
	48		-0.348599	-0.348599	-0.348599	-0.348599	-0.348599	-0.348599	-0.348599	-0.348599	-0.348599	-0.348599	-0.348599	-0.348599	-0.348599	-0.348599	-0.348599	-0.348599	-0.344611	-0.336762	-0.318657	-0.284059	-0.230056	-0.163057	-0.101131	-0.0673389	-0.0761967	-0.120443	-0.180333	-0.227527	-0.234294	-0.121064	0.230987	0.936385	2.25734	4.40175	7.36345	10.7569	13.8312	15.7954	16.1902	15.1041	13.006	10.4831	7.97386	5.74526	3.90398	2.5221	1.59548
	49		-0.261783	-0.261783	-0.261783	-0.261783	-0.261783	-0.261783	-0.261783	-0.261783	-0.261783	-0.261783	-0.261783	-0.261783	-0.261783	-0.261783	-0.261783	-0.261783	-0.256135	-0.244882	-0.218688	-0.168147	-0.0884144	0.0117496	0.105974	0.159549	0.149558	0.0804259	-0.0191814	-0.115225	-0.175223	-0.180406	-0.0930415	0.110268	0.522375	1.16745	2.03894	3.01158	3.85251	4.30879	4.21441	3.60975	2.71584	1.81592	1.11188	0.654199	0.386309	0.216961	0.0977594
	50		0.454776	0.390991	0.20824	-0.0390463	-0.279664	-0.462377	-0.571165	-0.622949	-0.624312	-0.584921	-0.504755	-0.391569	-0.252145	-0.0980532	0.0453009	0.151107	0.191687	0.15221	0.0443973	-0.102442	-0.241053	-0.337558	-0.363326	-0.31788	-0.217428	-0.102715	-0.0239663	-0.0199583	-0.0941224	-0.214519	-0.331708	-0.402928	-0.409629	-0.348487	-0.223698	-0.0237819	0.287777	0.770191	1.4605	2.33803	3.29812	4.16451	4.77002	5.02007	4.91833	4.53395	3.97316
	51		-0.719053	-0.710859	-0.768699	-0.879364	-0.981807	-1.02498	-0.984004	-0.867514	-0.710239	-0.551491	-0.423897	-0.36889	-0.380035	-0.42621	-0.456262	-0.431807	-0.341692	-0.217377	-0.0994331	-0.0190488	0.0428733	0.113228	0.230605	0.416332	0.660804	0.91347	1.12163	1.22474	1.19127	1.04023	0.8222	0.633192	0.57238	0.733157	1.15784	1.83256	2.71447	3.67006	4.53262	5.13794	5.38515	5.26266	4.84041	4.22149	3.5154	2.81983	2.21311
	52		0.200334	0.181217	0.121147	0.050298	0.00356997	-0.00975849	-0.0018685	0.00848029	0.00572014	-0.0158292	-0.0651376	-0.136006	-0.216541	-0.291599	-0.337425	-0.334164	-0.267149	-0.154629	-0.0290011	0.0780306	0.14903	0.190346	0.190772	0.147229	0.0493195	-0.0897897	-0.232769	-0.349808	-0.405863	-0.392383	-0.322937	-0.218744	-0.101667	0.00260959	0.0722804	0.11895	0.177895	0.262859	0.365631	0.449365	0.466935	0.424727	0.351057	0.31785	0.343434	0.45412	0.634053
	53		0.666344	0.598006	0.471662	0.341346	0.25343	0.217489	0.217251	0.214794	0.18312	0.109121	0.0235259	-0.0398219	-0.0557768	-0.0338704	-0.0153103	-0.0495318	-0.145485	-0.275415	-0.38276	-0.424535	-0.391336	-0.294394	-0.148208	0.0308756	0.210631	0.351729	0.410836	0.373387	0.246684	0.0769706	-0.0883712	-0.211836	-0.263081	-0.238639	-0.137812	0.0477958	0.325359	0.676439	1.05505	1.3896	1.5969	1.6294	1.48548	1.22647	0.92457	0.64175	0.407383
	54		-0.284847	-0.278945	-0.291092	-0.314717	-0.329898	-0.327928	-0.304037	-0.258755	-0.198378	-0.132139	-0.0679319	-0.0151607	0.0192742	0.0379117	0.0473115	0.0591491	0.0719881	0.0794127	0.0706821	0.0347697	-0.0216186	-0.0814433	-0.125846	-0.141039	-0.112872	-0.0455964	0.0448049	0.120058	0.135747	0.0761084	-0.0524817	-0.201325	-0.323912	-0.384202	-0.356021	-0.238376	-0.0397703	0.223887	0.510935	0.785126	1.02253	1.22209	1.39146	1.52823	1.62401	1.66359	1.6388
	55		-0.0475542	-0.114636	-0.200839	-0.289566	-0.368632	-0.42805	-0.465531	-0.474512	-0.458996	-0.427622	-0.386604	-0.34092	-0.297436	-0.25053	-0.204097	-0.145174	-0.0712332	0.0214296	0.139523	0.27769	0.417406	0.533098	0.59143	0.575349	0.502975	0.425995	0.391084	0.412085	0.469913	0.543545	0.62346	0.743094	0.974732	1.40739	2.08363	2.98075	4.01625	5.01961	5.82535	6.30325	6.3966	6.13513	5.58791	4.86091	4.04043	3.22598	2.48538
	56		0.170439	0.181472	0.214952	0.276469	0.329534	0.32825	0.25127	0.0966273	-0.0916987	-0.264481	-0.385711	-0.457069	-0.491647	-0.512054	-0.512054	-0.512054	-0.512054	-0.501164	-0.482922	-0.445645	-0.383052	-0.298513	-0.210838	-0.139664	-0.104088	-0.098988	-0.0867339	-0.0246066	0.089647	0.227739	0.355717	0.446471	0.528382	0.691578	1.03424	1.64161	2.55299	3.74199	5.06711	6.29712	7.17532	7.49727	7.19316	6.39526	5.32627	4.23374	3.30181
	57		-0.225163	-0.213411	-0.198262	-0.193313	-0.194976	-0.185218	-0.159215	-0.114828	-0.0838412	-0.0914651	-0.14735	-0.231316	-0.312983	-0.353284	-0.336958	-0.25867	-0.15542	-0.0502912	0.0316087	0.0886945	0.127451	0.156529	0.177958	0.181359	0.17733	0.177285	0.193438	0.203548	0.192311	0.157183	0.102628	0.0667416	0.0734912	0.156001	0.320529	0.578252	0.960351	1.46802	2.10527	2.80342	3.41698	3.75742	3.69119	3.19646	2.41083	1.54105	0.770866
	58		-0.301902	-0.309521	-0.303982	-0.272244	-0.227599	-0.186013	-0.175638	-0.198813	-0.2568	-0.318014	-0.368595	-0.406527	-0.429217	-0.436347	-0.422996	-0.37228	-0.294375	-0.201741	-0.11415	-0.0453926	-0.00169055	0.00825492	-0.0139576	-0.0344292	-0.0235778	0.030902	0.109633	0.168896	0.171178	0.104086	-0.0141158	-0.144279	-0.283387	-0.420497	-0.539289	-0.6077	-0.571771	-0.370163	0.0394464	0.682438	1.53211	2.45779	3.24268	3.65662	3.5712	3.03172	2.23114
	59		-0.12757	0.0471739	0.185247	0.264031	0.279815	0.262353	0.24066	0.241857	0.260939	0.281743	0.270491	0.229204	0.167293	0.111314	0.0891429	0.0964281	0.117562	0.118616	0.0661158	-0.0205376	-0.103544	-0.115011	-0.0372273	0.0994238	0.226929	0.296285	0.281309	0.212772	0.124494	0.0651415	0.0538193	0.11421	0.259538	0.476986	0.719442	0.948419	1.11324	1.19963	1.21967	1.18605	1.10504	0.988355	0.865185	0.751	0.673455	0.654155	0.700657
	60		-0.407617	-0.393057	-0.360989	-0.302634	-0.216338	-0.116009	-0.0317206	0.00358052	-0.0255311	-0.106271	-0.206546	-0.295176	-0.35645	-0.390798	-0.406685	-0.415478	-0.415478	-0.415478	-0.415478	-0.415478	-0.415478	-0.408049	-0.394121	-0.363157	-0.293402	-0.187073	-0.0438156	0.113616	0.247389	0.318887	0.312025	0.230629	0.113187	0.0264349	0.0288583	0.168579	0.488297	1.03107	1.7868	2.71242	3.66945	4.46259	4.92278	4.97637	4.65613	4.05993	3.32096
	61		0.204021	0.15473	0.140644	0.146068	0.154841	0.177726	0.217832	0.283877	0.368659	0.458552	0.520871	0.534311	0.479102	0.366002	0.222974	0.0946597	0.00789785	-0.0287412	-0.0298262	-0.00755352	0.0193735	0.0489528	0.0707214	0.0810877	0.0860359	0.102695	0.130933	0.169533	0.208122	0.229477	0.226868	0.212168	0.192154	0.169718	0.142133	0.102362	0.052987	0.014949	0.0124477	0.0710194	0.209973	0.451316	0.781129	1.17746	1.5848	1.94207	2.19873
[truncated: 129 more columns]

## Sheet: Figure2b
		Mean normalized activity of concept neurons in the question control condition (heatmaps)
Z-Values relative to question (preferred concept in question, left subplot)
	Concept Neuron	Time relative to question (ms)	-500	-480	-460	-440	-420	-400	-380	-360	-340	-320	-300	-280	-260	-240	-220	-200	-180	-160	-140	-120	-100	-80	-60	-40	-20	0	20	40	60	80	100	120	140	160	180	200	220	240	260	280	300	320	340	360	380	400	420
	1		0.118202	0.033302	-0.000151165	0.0071243	0.0429423	0.110609	0.197283	0.288767	0.363534	0.399654	0.390082	0.343882	0.282713	0.224683	0.17835	0.136603	0.0877055	0.0225382	-0.0532725	-0.125477	-0.184576	-0.221188	-0.238825	-0.23568	-0.212946	-0.164201	-0.09167	0.000903414	0.09395	0.167984	0.207512	0.20801	0.174491	0.116048	0.0422088	-0.03718	-0.113239	-0.169577	-0.201903	-0.205117	-0.173013	-0.101796	0.0039349	0.129109	0.240333	0.303276	0.297279
	2		-0.0435631	-0.0556056	-0.0386331	-0.0255239	-0.0524751	-0.122476	-0.221694	-0.322504	-0.387986	-0.399003	-0.358338	-0.297072	-0.248516	-0.226715	-0.219106	-0.22013	-0.221447	-0.240729	-0.269263	-0.290482	-0.278832	-0.219275	-0.135271	-0.0631696	-0.0382656	-0.0796191	-0.176547	-0.307535	-0.439654	-0.547213	-0.619688	-0.661923	-0.680158	-0.691045	-0.691045	-0.691045	-0.685458	-0.674595	-0.649768	-0.597813	-0.515351	-0.403415	-0.278254	-0.165972	-0.0924421	-0.0681435	-0.0976965
	3		0.166709	0.0922757	0.049163	0.0704862	0.14289	0.22896	0.283396	0.281362	0.225022	0.131362	0.0238865	-0.0803435	-0.180285	-0.276066	-0.367273	-0.441986	-0.493753	-0.512437	-0.502445	-0.475092	-0.447318	-0.439105	-0.454473	-0.488736	-0.525856	-0.558047	-0.579825	-0.593345	-0.596251	-0.589445	-0.573346	-0.555715	-0.549089	-0.561251	-0.593494	-0.632666	-0.671199	-0.696234	-0.701736	-0.690176	-0.665861	-0.64156	-0.618226	-0.59251	-0.550161	-0.479077	-0.377898
	4		0.134506	0.215604	0.205974	0.134868	0.0386211	-0.0695026	-0.177322	-0.280706	-0.346947	-0.35245	-0.265529	-0.0834039	0.169839	0.454463	0.713586	0.907558	1.01574	1.03024	0.966554	0.828429	0.641766	0.435412	0.256631	0.133461	0.0970637	0.131023	0.204458	0.283439	0.330703	0.334477	0.305626	0.271868	0.255216	0.24206	0.201781	0.10978	-0.0383933	-0.205905	-0.337324	-0.396376	-0.377992	-0.308396	-0.228283	-0.159738	-0.0908275	-0.0203057	0.0685918
	5		-0.00259545	0.0388868	0.0893851	0.11561	0.0895601	0.00865517	-0.10234	-0.194361	-0.224871	-0.198951	-0.135191	-0.0576383	-0.000297082	0.0297467	0.0386183	0.0580051	0.109397	0.226505	0.412636	0.646384	0.879457	1.05987	1.12839	1.05945	0.883037	0.639467	0.379979	0.150176	-0.0418622	-0.192938	-0.316316	-0.391183	-0.418009	-0.359672	-0.210782	0.00707755	0.237309	0.412215	0.503805	0.516167	0.49352	0.468582	0.456468	0.446631	0.42271	0.388329	0.325533
	6		-0.118914	-0.0462238	0.000165135	0.0128388	-0.00799706	-0.0488423	-0.0953331	-0.135624	-0.164097	-0.181072	-0.194174	-0.200018	-0.200719	-0.189439	-0.164667	-0.128309	-0.086052	-0.0559548	-0.0574432	-0.0999689	-0.17439	-0.252704	-0.305885	-0.326276	-0.326987	-0.329043	-0.348613	-0.385384	-0.427655	-0.463847	-0.484772	-0.481247	-0.447961	-0.381747	-0.292409	-0.195839	-0.113485	-0.0553442	-0.0276176	-0.0232283	-0.0357201	-0.0510277	-0.0576655	-0.0438968	-0.00764913	0.0390888	0.0750039
	7		-0.215487	-0.222659	-0.275621	-0.362523	-0.45862	-0.542967	-0.60026	-0.615922	-0.582353	-0.493427	-0.349935	-0.172772	0.000927411	0.129124	0.181439	0.151346	0.0591064	-0.0638429	-0.178014	-0.264097	-0.312721	-0.326843	-0.314991	-0.287303	-0.254814	-0.229359	-0.223839	-0.245041	-0.286063	-0.320659	-0.322893	-0.278622	-0.20051	-0.121877	-0.0681937	-0.0483042	-0.0440842	-0.03606	-0.0132959	0.0210511	0.0615284	0.118485	0.19945	0.306871	0.429621	0.555762	0.661639
	8		-0.451151	-0.434415	-0.396721	-0.352683	-0.296018	-0.223062	-0.131066	-0.0269628	0.0625847	0.119993	0.146174	0.150252	0.144575	0.123839	0.0858591	0.0266897	-0.0443193	-0.107427	-0.152457	-0.175106	-0.174058	-0.155308	-0.130271	-0.104101	-0.0816142	-0.0660895	-0.0546134	-0.0420361	-0.0304334	-0.0279582	-0.0356258	-0.0528511	-0.0658703	-0.0537495	0.00337693	0.106759	0.24452	0.383044	0.514905	0.642915	0.829243	1.13957	1.61086	2.22972	2.92031	3.57995	4.10874
	9		-0.518178	-0.660346	-0.745376	-0.775253	-0.76697	-0.743989	-0.705266	-0.664063	-0.619714	-0.577519	-0.53829	-0.498566	-0.445643	-0.375114	-0.295934	-0.216516	-0.155483	-0.119388	-0.113132	-0.144276	-0.207337	-0.293087	-0.360065	-0.386318	-0.357607	-0.304669	-0.259486	-0.26486	-0.307134	-0.360706	-0.388782	-0.37663	-0.338541	-0.296938	-0.277461	-0.291096	-0.32712	-0.361715	-0.37139	-0.322468	-0.206709	0.00259244	0.302904	0.674853	1.04374	1.33562	1.49785
	10		-0.297962	-0.294016	-0.312462	-0.336462	-0.343976	-0.32859	-0.301965	-0.281385	-0.278318	-0.299261	-0.338328	-0.383411	-0.425508	-0.447393	-0.444622	-0.414262	-0.36627	-0.308583	-0.247826	-0.182563	-0.120649	-0.074512	-0.0601912	-0.0847164	-0.134766	-0.198279	-0.247616	-0.273144	-0.270663	-0.246397	-0.218973	-0.201718	-0.20622	-0.233828	-0.275794	-0.316792	-0.34552	-0.360374	-0.356689	-0.309925	-0.197781	0.00662251	0.333414	0.772348	1.28735	1.80245	2.24587
	11		0.0672663	0.226381	0.298082	0.253018	0.12805	-0.0066245	-0.0848511	-0.0931472	-0.060025	-0.0341494	-0.038909	-0.0691144	-0.093683	-0.0881379	-0.0399566	0.0461885	0.155888	0.26151	0.336797	0.35863	0.316312	0.213613	0.0698104	-0.0982458	-0.249643	-0.340563	-0.336067	-0.218596	-0.0131509	0.228662	0.435024	0.550357	0.533857	0.405934	0.210169	0.0144768	-0.13744	-0.209294	-0.184293	-0.0568063	0.188123	0.548778	0.980271	1.4076	1.72617	1.86334	1.81706
	12		-0.357314	-0.389795	-0.420596	-0.446803	-0.460127	-0.457325	-0.443834	-0.42541	-0.410603	-0.405502	-0.407188	-0.412047	-0.416536	-0.41327	-0.400359	-0.38231	-0.368262	-0.367156	-0.375058	-0.382703	-0.377296	-0.349457	-0.300144	-0.243504	-0.19652	-0.183735	-0.212674	-0.271297	-0.337282	-0.390061	-0.419264	-0.430428	-0.423882	-0.398271	-0.337519	-0.237412	-0.112098	0.0112504	0.107463	0.161589	0.196904	0.232554	0.282645	0.331562	0.346012	0.29878	0.192541
	13		-0.280431	-0.238697	-0.203073	-0.161883	-0.103348	-0.0303192	0.0402576	0.0905613	0.0969262	0.0500328	-0.0438641	-0.165242	-0.294924	-0.407579	-0.488228	-0.530142	-0.527517	-0.47339	-0.375615	-0.258041	-0.142374	-0.0455345	0.0302871	0.091269	0.136793	0.162334	0.164081	0.148747	0.135445	0.139399	0.163179	0.190518	0.196613	0.166015	0.101294	0.0153644	-0.0785285	-0.159212	-0.204277	-0.190606	-0.107301	0.0454071	0.246397	0.458184	0.650587	0.788856	0.861167
	14		0.724229	0.778716	0.79225	0.761979	0.665129	0.49759	0.282231	0.0804626	-0.0481933	-0.0784036	-0.0369507	0.0256802	0.0504374	0.0221592	-0.0637057	-0.172757	-0.270495	-0.330736	-0.354253	-0.338592	-0.286739	-0.19408	-0.0849076	0.00868444	0.0504374	0.0282197	-0.0455716	-0.118876	-0.147882	-0.098122	0.0310598	0.205387	0.361736	0.452363	0.442491	0.364069	0.282598	0.304847	0.50928	0.888604	1.41394	2.03447	2.66154	3.2094	3.57004	3.65808	3.46872
	15		0.228259	0.16576	0.104704	0.0656028	0.0475802	0.0422385	0.0469308	0.0575509	0.0637139	0.064325	0.06647	0.0807646	0.121956	0.208692	0.354901	0.538492	0.725475	0.879029	0.955253	0.942513	0.852042	0.689414	0.493146	0.292578	0.127687	0.0196668	-0.0237953	-0.0188935	0.0232538	0.0856153	0.162142	0.248538	0.346048	0.440018	0.513166	0.547892	0.531295	0.458611	0.353582	0.228157	0.116468	0.0383181	0.0038541	0.0138044	0.065599	0.146174	0.266157
	16		-0.458502	-0.498976	-0.49974	-0.479497	-0.447406	-0.404799	-0.34171	-0.250022	-0.129148	0.0226009	0.183061	0.334023	0.454419	0.527976	0.550059	0.544915	0.539387	0.550738	0.582701	0.605842	0.598239	0.547381	0.467788	0.386892	0.321768	0.301823	0.335103	0.418955	0.531479	0.628581	0.671376	0.640048	0.548722	0.416507	0.275857	0.15033	0.0661066	0.0444672	0.115218	0.301335	0.607193	0.995666	1.36875	1.60064	1.59092	1.3276	0.902134
	17		-0.141619	-0.0832497	-0.0256051	0.00489871	-0.00563974	-0.0471408	-0.0951833	-0.137947	-0.176575	-0.223284	-0.278274	-0.326086	-0.341379	-0.319942	-0.279943	-0.250644	-0.256017	-0.295827	-0.34856	-0.374149	-0.350182	-0.280685	-0.197702	-0.144214	-0.148111	-0.201481	-0.268316	-0.306775	-0.292296	-0.230701	-0.150504	-0.0896539	-0.0656157	-0.0839284	-0.126656	-0.170038	-0.194727	-0.1871	-0.143041	-0.0588779	0.0608785	0.208943	0.347002	0.425781	0.405135	0.273552	0.0679009
	18		-0.186771	-0.243058	-0.307654	-0.357217	-0.377563	-0.366207	-0.326444	-0.275645	-0.225492	-0.192796	-0.180862	-0.186222	-0.195481	-0.199692	-0.199103	-0.197342	-0.197449	-0.190779	-0.174024	-0.140465	-0.10516	-0.0814737	-0.0706259	-0.0723505	-0.0744155	-0.0776299	-0.0876756	-0.112089	-0.157865	-0.216579	-0.2774	-0.319459	-0.337707	-0.326236	-0.281077	-0.190461	-0.0460398	0.165214	0.423999	0.694389	0.927329	1.08295	1.13182	1.07018	0.913554	0.694639	0.456042
	19		0.172765	0.299426	0.411992	0.464976	0.434126	0.364174	0.327575	0.345776	0.387193	0.38691	0.299516	0.144606	-0.0221843	-0.125621	-0.116292	0.0232126	0.254974	0.512794	0.691088	0.736437	0.639778	0.459053	0.295177	0.224303	0.259253	0.344364	0.408831	0.394347	0.319277	0.266399	0.305735	0.45452	0.649141	0.780915	0.76748	0.599238	0.347852	0.110013	-0.0396394	-0.0771833	-0.0446268	0.0164287	0.0811871	0.142458	0.221585	0.323264	0.410617
	20		-0.0968811	-0.153087	-0.246899	-0.33069	-0.365057	-0.34967	-0.299351	-0.247706	-0.215113	-0.218393	-0.241547	-0.248564	-0.219999	-0.161626	-0.0977961	-0.0517618	-0.0380811	-0.0518664	-0.100155	-0.184538	-0.288085	-0.361363	-0.358994	-0.272534	-0.137112	-0.0369006	-0.0141858	-0.0782284	-0.176585	-0.237816	-0.216788	-0.0979526	0.105203	0.359484	0.608975	0.817978	0.939495	0.959936	0.896143	0.777799	0.655921	0.564112	0.526421	0.536987	0.584379	0.63603	0.697432
	21		-0.106544	-0.233002	-0.353041	-0.445049	-0.493326	-0.497806	-0.457046	-0.383354	-0.279395	-0.163084	-0.0391549	0.0873433	0.225481	0.388916	0.579471	0.757775	0.864265	0.847411	0.705264	0.477431	0.234911	0.0282738	-0.120076	-0.221018	-0.289809	-0.344651	-0.380466	-0.395793	-0.391322	-0.36967	-0.349691	-0.342125	-0.359762	-0.397245	-0.43451	-0.448711	-0.407008	-0.298373	-0.132609	0.0422054	0.173285	0.220881	0.19986	0.16131	0.168941	0.268448	0.45025
	22		-0.148956	-0.301031	-0.370998	-0.357203	-0.282149	-0.169278	-0.0400946	0.091228	0.222175	0.337054	0.422899	0.465209	0.458405	0.406247	0.319843	0.201888	0.0731902	-0.0404081	-0.103238	-0.0876351	0.0143647	0.176382	0.357861	0.507541	0.5864	0.570977	0.463052	0.29121	0.0904809	-0.0998735	-0.246244	-0.32997	-0.348541	-0.313173	-0.23964	-0.132061	0.0119805	0.194663	0.405804	0.628812	0.82934	0.976555	1.06991	1.13091	1.20224	1.3384	1.53226
	23		-0.106376	0.0435554	0.204811	0.346625	0.441706	0.474309	0.442315	0.364132	0.269505	0.190006	0.138665	0.0978845	0.0534569	-0.0148279	-0.101343	-0.189517	-0.270692	-0.341671	-0.401891	-0.453221	-0.484059	-0.491251	-0.466006	-0.414831	-0.337684	-0.240366	-0.123552	0.00418317	0.11934	0.203904	0.244227	0.238073	0.189775	0.104939	-0.0068564	-0.123765	-0.20982	-0.227392	-0.140087	0.0531775	0.325554	0.622972	0.886149	1.09327	1.27059	1.46131	1.72205
	24		0.383937	0.335429	0.266889	0.206954	0.172866	0.178592	0.200522	0.224787	0.243345	0.253087	0.246972	0.213701	0.160065	0.109985	0.0990926	0.125121	0.16573	0.166653	0.106016	0.0339208	0.00446855	0.0761289	0.25396	0.508945	0.784488	1.03548	1.20323	1.25783	1.19727	1.05677	0.886848	0.723182	0.58302	0.45182	0.296256	0.127904	-0.0457715	-0.179263	-0.230151	-0.195135	-0.115677	-0.0319972	0.0111709	0.0183903	0.0119831	0.00551575	0.00147797
	25		0.0454115	0.172928	0.333267	0.532713	0.735462	0.900444	0.976484	0.933637	0.785055	0.585216	0.386144	0.233979	0.16336	0.177226	0.255645	0.346487	0.412956	0.433355	0.436486	0.478939	0.585135	0.74117	0.878728	0.921825	0.824407	0.608423	0.335301	0.0769793	-0.118306	-0.246982	-0.329722	-0.3963	-0.438691	-0.451596	-0.421655	-0.321758	-0.145702	0.0885989	0.32403	0.49081	0.534809	0.452368	0.300328	0.160986	0.0966738	0.135605	0.25525
	26		-0.26634	-0.275731	-0.273122	-0.258845	-0.252074	-0.246337	-0.215419	-0.137285	-0.00361291	0.161005	0.33381	0.488001	0.611406	0.662766	0.614876	0.449612	0.213571	-0.0216843	-0.193348	-0.279967	-0.310666	-0.309709	-0.29751	-0.279947	-0.277531	-0.294291	-0.317644	-0.318601	-0.264123	-0.141053	0.0418019	0.245596	0.416332	0.517167	0.531612	0.497304	0.469294	0.481774	0.556693	0.686643	0.841528	1.00515	1.14484	1.23699	1.25448	1.17434	1.01189
	27		-0.045885	0.0614915	0.108205	0.11246	0.10409	0.120164	0.17959	0.288934	0.42755	0.558985	0.631171	0.596588	0.442077	0.202661	-0.0617449	-0.290449	-0.445616	-0.516077	-0.526171	-0.492301	-0.452284	-0.425267	-0.424288	-0.43435	-0.432033	-0.391628	-0.310442	-0.189106	-0.0360822	0.120536	0.260231	0.341344	0.355005	0.305198	0.231325	0.157026	0.104366	0.0641647	0.0234273	-0.0308023	-0.0897684	-0.147429	-0.157577	-0.0811689	0.101865	0.405844	0.806169
	28		-0.182521	-0.0922072	-0.020795	0.0225769	0.0308064	0.0115215	-0.00894923	-0.00178593	0.048195	0.123907	0.176929	0.162984	0.06489	-0.0902987	-0.247729	-0.373384	-0.453527	-0.495444	-0.516628	-0.517932	-0.498693	-0.460243	-0.384768	-0.254338	-0.0823076	0.10282	0.261071	0.348364	0.360116	0.31753	0.249589	0.172833	0.0869117	-0.014923	-0.135038	-0.249586	-0.343251	-0.389117	-0.380706	-0.307416	-0.18374	-0.0375611	0.0949721	0.171836	0.190094	0.185415	0.220042
	29		-0.702737	-0.572093	-0.361765	-0.0998268	0.165826	0.378467	0.493283	0.487748	0.388164	0.245006	0.113219	0.0105835	-0.0670443	-0.15378	-0.250798	-0.36596	-0.473477	-0.568026	-0.64185	-0.690777	-0.705698	-0.690269	-0.650978	-0.60361	-0.554663	-0.503769	-0.453601	-0.412825	-0.381125	-0.348632	-0.297098	-0.225214	-0.153866	-0.116303	-0.135503	-0.195869	-0.249046	-0.220775	-0.0830975	0.14569	0.402868	0.615883	0.730472	0.744376	0.712603	0.688855	0.705769
	30		-0.651636	-0.587096	-0.425437	-0.169682	0.150725	0.466516	0.701481	0.784787	0.703533	0.506383	0.276537	0.0865975	-0.0372331	-0.122077	-0.195973	-0.300446	-0.424432	-0.548434	-0.649504	-0.718503	-0.749151	-0.749129	-0.716674	-0.648885	-0.542494	-0.406613	-0.268767	-0.155752	-0.0752955	-0.0114215	0.0668922	0.168509	0.265033	0.315977	0.285133	0.193818	0.0997473	0.0974948	0.224424	0.466257	0.758806	1.02258	1.20289	1.27731	1.2924	1.30426	1.33139
	31		-0.230423	-0.233172	-0.222832	-0.198528	-0.152663	-0.0995215	-0.0458405	0.00274171	0.0400418	0.0716273	0.100868	0.125061	0.15107	0.168641	0.177892	0.200727	0.246618	0.336283	0.468974	0.633255	0.806375	0.962613	1.07598	1.14386	1.15659	1.11473	1.00543	0.821893	0.58773	0.352655	0.17522	0.106321	0.145376	0.257282	0.376773	0.464846	0.497795	0.48929	0.457936	0.436449	0.437332	0.467425	0.523368	0.588618	0.649146	0.689614	0.701514
	32		-0.258602	-0.258602	-0.258602	-0.258602	-0.258602	-0.258602	-0.258602	-0.258602	-0.258602	-0.258602	-0.258602	-0.258602	-0.258602	-0.258602	-0.258602	-0.258602	-0.258602	-0.258602	-0.258602	-0.258602	-0.258602	-0.258602	-0.258602	-0.241825	-0.211891	-0.147774	-0.0345268	0.127454	0.308184	0.450487	0.497353	0.428156	0.273046	0.0921157	-0.0614486	-0.16416	-0.220051	-0.245192	-0.258602	-0.258602	-0.258602	-0.258602	-0.249679	-0.192562	-0.0366137	0.289916	0.965819
	33		-0.69349	-0.711357	-0.719711	-0.723776	-0.718528	-0.673281	-0.565953	-0.40699	-0.233566	-0.104531	-0.0324838	0.00306799	0.0357108	0.0585694	0.0622309	0.020255	-0.0385451	-0.0784262	-0.0689366	-0.0370662	-0.0229472	-0.0525234	-0.112705	-0.177359	-0.20941	-0.194171	-0.145478	-0.0863718	-0.0491493	-0.0468799	-0.0555267	-0.0472569	-0.0030811	0.0674732	0.140701	0.19581	0.231591	0.259873	0.29645	0.336091	0.373787	0.421809	0.484912	0.565166	0.650157	0.715999	0.739561
	34		0.0887499	0.0339823	-0.0575126	-0.161472	-0.244061	-0.281551	-0.276747	-0.251143	-0.231973	-0.225297	-0.229108	-0.230255	-0.214921	-0.176056	-0.111957	-0.0264356	0.0964851	0.257324	0.451018	0.652983	0.818579	0.905611	0.88787	0.771931	0.596538	0.394371	0.19974	0.0267524	-0.112608	-0.215064	-0.277748	-0.304373	-0.297954	-0.257244	-0.184524	-0.0754141	0.0510725	0.175025	0.276554	0.353891	0.416351	0.460678	0.479569	0.456171	0.388837	0.286519	0.167614
	35		-0.374452	-0.312171	-0.215282	-0.112723	-0.0301046	0.00411413	-0.0188864	-0.108139	-0.247195	-0.398004	-0.519717	-0.578671	-0.572896	-0.519655	-0.449529	-0.387709	-0.318762	-0.228388	-0.105634	0.0813403	0.324812	0.605653	0.896149	1.14678	1.29588	1.3055	1.16392	0.921763	0.682906	0.521366	0.470794	0.492776	0.533858	0.558634	0.537874	0.484681	0.400506	0.291649	0.172083	0.0538227	-0.0520919	-0.125101	-0.150745	-0.110437	0.0165179	0.202552	0.408625
	36		-0.179602	-0.191352	-0.202804	-0.223265	-0.262213	-0.324227	-0.402006	-0.484373	-0.55129	-0.597436	-0.618191	-0.602307	-0.55457	-0.474545	-0.368437	-0.258318	-0.165358	-0.113213	-0.101571	-0.114344	-0.126876	-0.131187	-0.126007	-0.127552	-0.137875	-0.15918	-0.184944	-0.204783	-0.208471	-0.192749	-0.163279	-0.127559	-0.09564	-0.0732211	-0.0500155	-0.0217598	0.016475	0.0621826	0.115544	0.162336	0.190083	0.196391	0.186005	0.180139	0.196271	0.240854	0.293287
	37		-0.493443	-0.605387	-0.667942	-0.67882	-0.633387	-0.546138	-0.430039	-0.31098	-0.21783	-0.16853	-0.17556	-0.234889	-0.322464	-0.413066	-0.473781	-0.482863	-0.434761	-0.351839	-0.264658	-0.197523	-0.155935	-0.13822	-0.131607	-0.136442	-0.16863	-0.229975	-0.304585	-0.355715	-0.355183	-0.295526	-0.184238	-0.0468226	0.0936575	0.223278	0.327193	0.404676	0.457641	0.479786	0.465982	0.400253	0.277722	0.108607	-0.0821631	-0.260079	-0.404653	-0.507909	-0.572925
	38		0.481904	0.426793	0.364037	0.326567	0.329284	0.395441	0.506618	0.631662	0.712145	0.723452	0.651088	0.517005	0.36922	0.234724	0.134815	0.0736562	0.0577042	0.071958	0.111328	0.150693	0.15248	0.102994	0.00562988	-0.105033	-0.208934	-0.2927	-0.368919	-0.445826	-0.515884	-0.576532	-0.615846	-0.639022	-0.650256	-0.656878	-0.656878	-0.656878	-0.647019	-0.629267	-0.578907	-0.484745	-0.328277	-0.101841	0.16969	0.458029	0.699036	0.863594	0.963343
	39		-0.481046	-0.477806	-0.452334	-0.427019	-0.4152	-0.42402	-0.453519	-0.497658	-0.555838	-0.617782	-0.672731	-0.7081	-0.73103	-0.752017	-0.785961	-0.837299	-0.891665	-0.927534	-0.926291	-0.888795	-0.820869	-0.73311	-0.639464	-0.560755	-0.525803	-0.553966	-0.637143	-0.733213	-0.783266	-0.735058	-0.564245	-0.283414	0.0571704	0.38297	0.622194	0.726118	0.694753	0.569609	0.407548	0.257031	0.144271	0.0716182	0.0304468	0.0169537	0.0252734	0.0584658	0.101796
	40		0.675974	0.772613	0.768473	0.655584	0.46398	0.258222	0.0990354	0.0237729	0.0262142	0.077195	0.138302	0.18449	0.204245	0.201841	0.176203	0.127317	0.057618	-0.00489294	-0.0341897	-0.00449815	0.0742924	0.177211	0.276558	0.362232	0.42317	0.446744	0.436625	0.404427	0.382792	0.403687	0.462979	0.527582	0.539947	0.473268	0.34363	0.186427	0.0563634	-0.0156055	-0.0261454	0.0106557	0.0785134	0.153045	0.217095	0.265255	0.295501	0.31201	0.314399
	41		0.132564	0.0506663	-0.0609436	-0.190881	-0.312253	-0.396966	-0.442895	-0.435767	-0.383739	-0.30295	-0.212502	-0.153332	-0.150259	-0.204646	-0.293441	-0.384685	-0.455548	-0.499533	-0.521895	-0.531327	-0.53595	-0.53595	-0.53595	-0.53595	-0.53595	-0.524552	-0.505459	-0.460246	-0.382826	-0.267382	-0.12509	0.0157961	0.118362	0.152197	0.106791	-0.00380155	-0.147197	-0.278198	-0.361897	-0.369283	-0.277163	-0.0716007	0.241528	0.628181	0.997789	1.24001	1.2801
	42		-0.245194	-0.111222	0.0105748	0.100224	0.149358	0.166349	0.161787	0.139684	0.110573	0.0843219	0.0776617	0.0937042	0.127251	0.178363	0.250534	0.366677	0.528761	0.708086	0.851605	0.917385	0.892981	0.814713	0.741819	0.692124	0.650953	0.589084	0.495921	0.401169	0.34201	0.321627	0.315043	0.305013	0.294381	0.287201	0.302163	0.332682	0.351775	0.33128	0.249449	0.127327	-0.0070528	-0.0900517	-0.0880982	0.00223798	0.155064	0.323738	0.450569
	43		-0.449748	-0.449748	-0.449748	-0.449748	-0.449748	-0.449748	-0.449748	-0.449748	-0.449748	-0.444436	-0.433726	-0.408567	-0.359553	-0.28141	-0.182019	-0.0869026	-0.0307036	-0.0323493	-0.0886883	-0.163171	-0.205082	-0.187267	-0.101772	0.0290137	0.159775	0.257782	0.282308	0.226221	0.105726	-0.0459558	-0.192015	-0.306364	-0.385099	-0.422282	-0.439804	-0.449748	-0.449748	-0.438661	-0.419611	-0.379938	-0.311952	-0.217971	-0.117535	-0.0256653	0.0355974	0.081817	0.177438
	44		-0.247449	-0.247449	-0.247449	-0.247449	-0.247449	-0.247449	-0.247449	-0.247449	-0.247449	-0.247449	-0.247449	-0.247449	-0.247449	-0.247449	-0.247449	-0.247449	-0.247449	-0.247449	-0.247449	-0.247449	-0.247449	-0.247449	-0.247449	-0.247449	-0.247449	-0.247449	-0.247449	-0.247449	-0.247449	-0.247449	-0.247449	-0.247449	-0.24151	-0.230785	-0.207534	-0.165826	-0.10109	-0.0188502	0.0700598	0.158454	0.251262	0.365033	0.51282	0.678394	0.824266	0.903469	0.910346
	45		0.131901	0.0430252	-0.0228694	-0.0749189	-0.107563	-0.109051	-0.0567141	0.0566654	0.205159	0.324558	0.356624	0.27118	0.0929529	-0.115708	-0.300052	-0.429915	-0.505083	-0.542317	-0.559632	-0.562993	-0.562993	-0.559823	-0.55351	-0.538815	-0.51046	-0.465728	-0.409533	-0.356671	-0.326614	-0.332219	-0.371004	-0.419172	-0.460461	-0.467112	-0.431511	-0.341516	-0.197787	-0.00180586	0.228901	0.464951	0.67318	0.798314	0.818611	0.752886	0.640981	0.537252	0.481467
	46		-0.499662	-0.524514	-0.531397	-0.522333	-0.470482	-0.374548	-0.263763	-0.184453	-0.182262	-0.273086	-0.426261	-0.584584	-0.706913	-0.757725	-0.731721	-0.642521	-0.496079	-0.313577	-0.119952	0.0622424	0.215938	0.330044	0.397795	0.425664	0.406107	0.36078	0.305652	0.277277	0.276666	0.294608	0.330593	0.395853	0.484611	0.598824	0.695896	0.744466	0.730761	0.67549	0.608644	0.557632	0.518305	0.487259	0.440254	0.37024	0.283656	0.21394	0.196216
	47		0.237176	0.26356	0.254471	0.223869	0.184976	0.152287	0.117997	0.0705799	0.00669089	-0.0807497	-0.175402	-0.261613	-0.328914	-0.34826	-0.311644	-0.224906	-0.123513	-0.0608892	-0.0707977	-0.156527	-0.269736	-0.362077	-0.399338	-0.374713	-0.309636	-0.228762	-0.148791	-0.0654879	0.0228992	0.111831	0.177325	0.202753	0.183285	0.149872	0.168522	0.254931	0.4026	0.560368	0.686718	0.752174	0.75443	0.718082	0.650342	0.55521	0.441885	0.300271	0.149873
	48		0.604428	0.589283	0.56016	0.543052	0.560382	0.624514	0.702401	0.750391	0.721893	0.598139	0.407944	0.193386	0.00848581	-0.108356	-0.152664	-0.13257	-0.0830289	-0.0318195	0.00183935	0.0215674	0.0477796	0.0882562	0.149932	0.238787	0.339598	0.459945	0.598627	0.741385	0.863906	0.926847	0.889646	0.752277	0.535398	0.310033	0.143485	0.07354	0.108805	0.211813	0.333688	0.415174	0.416315	0.332923	0.201124	0.0751626	0.00634449	0.0138573	0.100346
	49		0.153525	0.156861	0.0978274	0.0151949	-0.0524686	-0.0682496	-0.00708638	0.128503	0.30641	0.467409	0.552706	0.523224	0.391007	0.206405	0.0276405	-0.107704	-0.191213	-0.234005	-0.253803	-0.261783	-0.261783	-0.261783	-0.261783	-0.261783	-0.261783	-0.261783	-0.261783	-0.261783	-0.261783	-0.261783	-0.261783	-0.261783	-0.250669	-0.224846	-0.172154	-0.0747377	0.0743154	0.258789	0.433859	0.540761	0.537826	0.426249	0.249317	0.0704925	-0.0663628	-0.137896	-0.122287
	50		-0.407179	-0.354229	-0.301457	-0.265674	-0.251948	-0.256233	-0.256936	-0.240551	-0.19903	-0.146517	-0.0953313	-0.0592633	-0.0409171	-0.03336	-0.0279692	-0.00485383	0.0477677	0.126566	0.203271	0.243969	0.222816	0.145323	0.0352153	-0.0750491	-0.159835	-0.205908	-0.210959	-0.184581	-0.137713	-0.087161	-0.051932	-0.0425846	-0.0674001	-0.128031	-0.210973	-0.303204	-0.385326	-0.438744	-0.450388	-0.413414	-0.31396	-0.161733	0.0270534	0.227147	0.410085	0.549524	0.618396
	51		-0.392844	-0.50691	-0.618568	-0.689944	-0.701753	-0.663477	-0.599899	-0.567285	-0.57539	-0.598113	-0.606662	-0.579278	-0.537572	-0.500368	-0.488129	-0.497839	-0.524774	-0.560168	-0.592271	-0.618434	-0.622364	-0.599538	-0.533517	-0.414634	-0.240993	-0.00379821	0.257479	0.516934	0.754118	0.940895	1.07968	1.14324	1.11281	0.964	0.726962	0.474424	0.31421	0.345561	0.595129	1.00711	1.45984	1.85932	2.12203	2.21743	2.15597	1.94631	1.62628
	52		0.272469	0.265511	0.298439	0.348398	0.394563	0.431115	0.449431	0.436801	0.402925	0.351836	0.309127	0.283419	0.27806	0.289362	0.314758	0.336374	0.353354	0.363898	0.373696	0.391319	0.412435	0.429048	0.421608	0.384224	0.323888	0.23942	0.131117	0.0109359	-0.103444	-0.204473	-0.279774	-0.326631	-0.343552	-0.320407	-0.258278	-0.170346	-0.084641	-0.0281672	-0.0178313	-0.0516427	-0.107542	-0.145675	-0.128067	-0.0208944	0.187514	0.451058	0.679367
	53		0.299442	0.204605	0.123407	0.0497398	-0.0101912	-0.0401635	-0.032693	0.00675703	0.0605066	0.107428	0.129167	0.119922	0.0828972	0.0229037	-0.0499311	-0.125306	-0.185079	-0.226439	-0.229455	-0.190297	-0.0948225	0.0456613	0.202163	0.323463	0.375544	0.360133	0.3123	0.264593	0.241745	0.237038	0.235518	0.217013	0.175119	0.101664	0.0110031	-0.0745942	-0.126339	-0.119909	-0.0398951	0.100507	0.290709	0.515867	0.76394	1.00099	1.19334	1.30135	1.30189
	54		-0.205686	-0.219781	-0.241777	-0.269241	-0.288297	-0.277569	-0.231298	-0.146761	-0.0403758	0.0605722	0.129654	0.136895	0.0809027	-0.0202757	-0.133757	-0.225902	-0.279244	-0.303226	-0.312396	-0.323409	-0.33743	-0.344272	-0.338856	-0.31513	-0.282392	-0.260106	-0.262174	-0.300118	-0.362773	-0.424986	-0.461092	-0.449259	-0.388319	-0.288414	-0.169789	-0.0622176	0.0141045	0.0391469	0.0143774	-0.0450518	-0.111096	-0.161009	-0.177001	-0.161369	-0.123089	-0.0717189	-0.017727
	55		0.0609138	0.260925	0.447346	0.613045	0.746085	0.834829	0.882549	0.897119	0.901726	0.90843	0.904243	0.860977	0.741504	0.54991	0.31563	0.0770753	-0.111807	-0.241067	-0.313828	-0.34619	-0.366033	-0.386575	-0.399514	-0.398738	-0.368877	-0.303717	-0.204471	-0.062788	0.11053	0.313438	0.515948	0.689874	0.816293	0.896037	0.972537	1.11838	1.41217	1.92858	2.68736	3.62464	4.60038	5.42155	5.90896	5.9831	5.66613	5.09119	4.3938
	56		-0.270577	-0.34292	-0.363557	-0.333045	-0.264336	-0.191892	-0.142304	-0.143486	-0.192759	-0.257645	-0.299671	-0.294606	-0.245346	-0.180409	-0.142304	-0.148173	-0.206897	-0.293982	-0.375096	-0.430391	-0.448279	-0.416132	-0.343656	-0.210606	-0.046131	0.147776	0.34316	0.532812	0.729915	0.943507	1.15385	1.29946	1.30135	1.11623	0.797115	0.464514	0.261503	0.326234	0.718711	1.44787	2.37921	3.34521	4.11438	4.58127	4.75091	4.71992	4.61504
	57		-0.177708	-0.138793	-0.110557	-0.0953716	-0.0883211	-0.094241	-0.0993402	-0.0817343	-0.0430069	0.0126663	0.0692627	0.107212	0.113679	0.0842873	0.020615	-0.0599806	-0.142619	-0.191917	-0.193818	-0.156163	-0.100228	-0.0655487	-0.0492981	-0.022351	0.0215069	0.0779132	0.122567	0.130337	0.0969273	0.0186199	-0.0851434	-0.201849	-0.288951	-0.318853	-0.284731	-0.212864	-0.143602	-0.103072	-0.0895993	-0.0609688	0.032209	0.224794	0.495218	0.795381	1.05925	1.22917	1.3016
	58		-0.0525907	-0.0960824	-0.157584	-0.221794	-0.268079	-0.284886	-0.273383	-0.244475	-0.18932	-0.0941384	0.0493709	0.227592	0.38953	0.484347	0.492383	0.430119	0.350134	0.295317	0.298577	0.370608	0.48575	0.597774	0.651985	0.60562	0.460814	0.248575	0.0182064	-0.179534	-0.327087	-0.423844	-0.478032	-0.497775	-0.502288	-0.501506	-0.506451	-0.510406	-0.495738	-0.439622	-0.356987	-0.265513	-0.180671	-0.0900553	0.0317529	0.204209	0.440777	0.729152	1.03964
	59		0.132525	0.152089	0.114627	0.0368999	-0.0302546	-0.0591296	-0.0444384	-0.0214454	-0.0215427	-0.0655332	-0.154389	-0.249006	-0.299889	-0.289713	-0.200886	-0.0623207	0.0949968	0.231406	0.323423	0.330967	0.261896	0.124188	-0.011648	-0.0672789	0.0166772	0.225111	0.492316	0.720981	0.871006	0.935689	0.964937	0.969628	0.945133	0.891544	0.830322	0.805946	0.856285	0.979676	1.13322	1.2594	1.34447	1.38081	1.39917	1.42368	1.43864	1.41152	1.31461
	60		-0.415478	-0.415478	-0.415478	-0.415478	-0.415478	-0.415478	-0.415478	-0.415478	-0.415478	-0.415478	-0.415478	-0.40453	-0.385717	-0.34654	-0.279403	-0.186595	-0.0874135	-0.014779	0.00157385	-0.0455862	-0.13592	-0.228003	-0.295309	-0.316946	-0.287837	-0.214923	-0.120939	-0.0350068	0.00332916	-0.0156173	-0.0811362	-0.151379	-0.185659	-0.164574	-0.100026	-0.0291213	0.00291056	-0.0198753	-0.0917838	-0.181593	-0.229045	-0.199641	-0.0632641	0.194225	0.550866	0.947328	1.28312
	61		0.203052	0.15807	0.0928189	0.0157146	-0.0647162	-0.146748	-0.221912	-0.278129	-0.30762	-0.301371	-0.263074	-0.195097	-0.107398	-0.0187655	0.0494319	0.0779316	0.0594734	-0.00272516	-0.0861215	-0.165873	-0.215465	-0.211872	-0.141903	-0.003728	0.167836	0.323208	0.414395	0.417015	0.340416	0.224873	0.108388	0.0264402	-0.00194191	0.0185228	0.0715688	0.124156	0.152065	0.148258	0.125831	0.106304	0.107805	0.125734	0.14949	0.175454	0.184012	0.182381	0.168626
Z-Values relative to picture 1 (preferred concept in question, right subplot)
		Time relative to picture 1 (ms)	-500	-480	-460	-440	-420	-400	-380	-360	-340	-320	-300	-280	-260	-240	-220	-200	-180	-160	-140	-120	-100	-80	-60	-40	-20	0	20	40	60	80	100	120	140	160	180	200	220	240	260	280	300	320	340	360	380	400	420
	Concept Neuron	Time relative to picture 2(ms)	-1950	-1930	-1910	-1890	-1870	-1850	-1830	-1810	-1790	-1770	-1750	-1730	-1710	-1690	-1670	-1650	-1630	-1610	-1590	-1570	-1550	-1530	-1510	-1490	-1470	-1450	-1430	-1410	-1390	-1370	-1350	-1330	-1310	-1290	-1270	-1250	-1230	-1210	-1190	-1170	-1150	-1130	-1110	-1090	-1070	-1050	-1030
	1		2.04276	2.02714	1.99624	1.93884	1.85114	1.72687	1.59114	1.47671	1.39513	1.33343	1.24778	1.13104	1.00598	0.902908	0.852008	0.83734	0.827723	0.801751	0.774726	0.765548	0.798575	0.864398	0.925355	0.930524	0.843849	0.668303	0.439006	0.207366	0.0163001	-0.118347	-0.198199	-0.23814	-0.253896	-0.260868	-0.260868	-0.260868	-0.260868	-0.260868	-0.260868	-0.260868	-0.260868	-0.260868	-0.260868	-0.260868	-0.260868	-0.260868	-0.260868
	2		0.835066	0.712852	0.560621	0.397962	0.244788	0.116718	0.0705296	0.11288	0.238142	0.425428	0.615892	0.754657	0.804114	0.769758	0.678493	0.591094	0.54183	0.532751	0.508332	0.420177	0.261506	0.0575342	-0.126383	-0.238094	-0.279068	-0.281514	-0.283353	-0.311636	-0.349996	-0.369224	-0.355962	-0.32259	-0.297455	-0.308697	-0.353604	-0.398016	-0.402712	-0.359379	-0.275479	-0.181571	-0.107545	-0.0667066	-0.0662397	-0.0931563	-0.129289	-0.16124	-0.190213
	3		1.13312	1.01288	0.910948	0.819578	0.738125	0.684912	0.703737	0.818565	1.02965	1.31449	1.61342	1.86778	2.02061	2.03685	1.92411	1.71164	1.45057	1.18337	0.949602	0.7978	0.764921	0.894682	1.18155	1.56816	1.95208	2.2178	2.26267	2.04363	1.6077	1.0575	0.526769	0.11628	-0.108643	-0.141216	-0.0288817	0.177443	0.381682	0.511968	0.531234	0.445427	0.286466	0.10909	-0.0469374	-0.156864	-0.223956	-0.258456	-0.279063
	4		0.0261575	-0.0920044	-0.20302	-0.272781	-0.274602	-0.190771	-0.042162	0.136525	0.295052	0.391833	0.407977	0.347738	0.232193	0.107105	0.0111223	-0.0209917	0.00448039	0.0788157	0.17604	0.299667	0.432408	0.56494	0.66385	0.714027	0.717717	0.71301	0.755244	0.885845	1.10171	1.37608	1.639	1.84074	1.92319	1.86374	1.64937	1.31725	0.918907	0.526829	0.201363	-0.0256775	-0.170009	-0.256907	-0.307325	-0.327733	-0.323057	-0.299577	-0.260434
	5		0.0841802	0.0283097	0.0770307	0.242019	0.516189	0.835448	1.11469	1.27114	1.27234	1.1324	0.897433	0.643762	0.416477	0.257862	0.160479	0.137731	0.141263	0.158388	0.174024	0.172743	0.15793	0.12566	0.0926396	0.0795593	0.114438	0.216325	0.3724	0.549482	0.678957	0.718555	0.650688	0.508979	0.34498	0.211453	0.130351	0.100364	0.0998039	0.105104	0.0985016	0.0786635	0.0477132	0.00759715	-0.0424891	-0.111574	-0.200804	-0.290261	-0.366461
	6		5.99661e-05	0.0392686	0.05859	0.055216	0.0432806	0.03919	0.0459582	0.0537533	0.0579234	0.0546252	0.068001	0.121845	0.225047	0.36658	0.515361	0.626174	0.665362	0.633081	0.55572	0.47999	0.446069	0.466416	0.531379	0.613391	0.690952	0.742056	0.758138	0.736169	0.67699	0.584409	0.479101	0.388921	0.342568	0.371127	0.480145	0.644872	0.82301	0.958835	1.02244	1.00311	0.933272	0.85269	0.793209	0.75666	0.733673	0.695951	0.643855
	7		-0.395226	-0.271777	-0.171058	-0.118727	-0.130296	-0.181982	-0.235203	-0.253149	-0.225519	-0.166588	-0.0983341	-0.0556097	-0.0554737	-0.105322	-0.1905	-0.282962	-0.356239	-0.390778	-0.385476	-0.339358	-0.266563	-0.191698	-0.153733	-0.173698	-0.249387	-0.354344	-0.450166	-0.510832	-0.523176	-0.481792	-0.381862	-0.243822	-0.102475	-0.0028073	0.0272468	-0.00514661	-0.0624397	-0.102271	-0.102092	-0.0645184	-0.0140671	0.0257934	0.0420091	0.0277641	-0.0133081	-0.0786581	-0.164538
	8		0.350933	0.294789	0.33839	0.457546	0.598445	0.717815	0.8013	0.864085	0.930102	0.997385	1.05012	1.05931	1.01659	0.931284	0.829282	0.747604	0.714854	0.753372	0.859447	0.998185	1.12795	1.21221	1.23489	1.20503	1.13867	1.04843	0.951408	0.868054	0.829742	0.863135	0.977816	1.1514	1.32899	1.45449	1.48641	1.4039	1.2173	0.950155	0.636857	0.320665	0.0438211	-0.153594	-0.247505	-0.238925	-0.144204	0.0102571	0.217621
	9		0.83769	0.948887	1.04348	1.10506	1.12035	1.08385	1.00791	0.91785	0.839123	0.793988	0.803231	0.866132	0.966548	1.05157	1.08724	1.06043	0.991461	0.913286	0.837687	0.760571	0.672693	0.579494	0.488066	0.389564	0.287085	0.166219	0.0539057	-0.0187964	-0.00843081	0.0732621	0.210051	0.352739	0.456151	0.506077	0.506303	0.48482	0.449639	0.408034	0.347311	0.258671	0.160827	0.0628727	-0.00864991	-0.0434976	-0.0196884	0.0580332	0.17871
	10		0.395011	0.388086	0.433487	0.487456	0.512999	0.487239	0.417599	0.338286	0.288684	0.285543	0.329008	0.392236	0.448624	0.472603	0.467875	0.435549	0.405129	0.402027	0.434722	0.482858	0.505611	0.469853	0.373743	0.247345	0.132836	0.0507196	0.0128495	0.00434099	0.00430578	-0.0072479	-0.0465362	-0.111731	-0.180707	-0.232592	-0.258918	-0.271324	-0.292671	-0.339564	-0.414985	-0.505438	-0.594185	-0.655959	-0.676737	-0.646523	-0.570449	-0.458344	-0.319399
	11		-0.0702856	-0.23058	-0.278488	-0.193975	0.00950619	0.27808	0.552085	0.76471	0.875427	0.888106	0.842125	0.769648	0.701579	0.652034	0.636361	0.647487	0.670873	0.68444	0.677259	0.646894	0.602466	0.544345	0.479987	0.439246	0.447811	0.527109	0.682607	0.890538	1.10808	1.28085	1.35167	1.2983	1.13894	0.920132	0.696658	0.489234	0.284053	0.0678906	-0.157876	-0.36517	-0.517	-0.611434	-0.656593	-0.679495	-0.695692	-0.701606	-0.685145
	12		1.39067	1.26208	1.07713	0.87391	0.692394	0.584242	0.577355	0.656247	0.77637	0.886856	0.955805	0.969454	0.934433	0.850591	0.746401	0.645339	0.57215	0.519787	0.471867	0.416352	0.349982	0.294039	0.266973	0.280654	0.339149	0.450378	0.597464	0.742983	0.845168	0.863332	0.792804	0.656006	0.508855	0.399611	0.358914	0.385428	0.447256	0.49151	0.488828	0.422057	0.29698	0.135728	-0.0418776	-0.213584	-0.360134	-0.464548	-0.529055
	13		0.472744	0.48498	0.526592	0.547915	0.498847	0.367251	0.179482	-0.0112708	-0.147346	-0.193515	-0.156122	-0.056964	0.082316	0.235157	0.39627	0.556958	0.707733	0.828782	0.891104	0.872688	0.760526	0.592094	0.425625	0.319999	0.28521	0.304521	0.331092	0.33491	0.317515	0.289227	0.263712	0.244604	0.23874	0.237862	0.23444	0.218372	0.173535	0.107472	0.0327135	-0.0376932	-0.0915997	-0.123197	-0.12543	-0.0970589	-0.0362107	0.0473828	0.131949
	14		0.809203	0.672274	0.436955	0.167809	-0.0675839	-0.23373	-0.332582	-0.370772	-0.378558	-0.344659	-0.269962	-0.145134	0.0362051	0.255934	0.473911	0.671048	0.842386	1.00745	1.17344	1.31009	1.37182	1.30808	1.12792	0.907936	0.71749	0.612258	0.574239	0.546475	0.485655	0.375035	0.243892	0.153438	0.16181	0.2669	0.425364	0.565747	0.631984	0.617432	0.529161	0.395225	0.250883	0.110534	0.015067	0.000985485	0.088357	0.268077	0.484856
	15		0.21316	0.206358	0.168592	0.12992	0.115109	0.134275	0.164752	0.186057	0.195698	0.20934	0.242915	0.274718	0.269273	0.218442	0.126953	0.0312783	-0.033045	-0.0655525	-0.0683889	-0.0585646	-0.0437167	-0.0304914	-0.0109053	0.0173251	0.0515983	0.064352	0.0286992	-0.0643263	-0.194355	-0.317509	-0.391475	-0.394596	-0.332935	-0.233382	-0.124805	-0.0447793	-0.011048	-0.0249627	-0.0645479	-0.0934155	-0.0816455	-0.0141177	0.0932851	0.19972	0.265194	0.273007	0.229661
	16		0.43211	0.366467	0.325565	0.318607	0.369328	0.502402	0.74685	1.09696	1.49836	1.86896	2.10229	2.12868	1.92779	1.55772	1.12575	0.74307	0.473908	0.326374	0.245063	0.179799	0.101717	-0.0044489	-0.126735	-0.252366	-0.359456	-0.430262	-0.449402	-0.421056	-0.369323	-0.317399	-0.284712	-0.270312	-0.276802	-0.289449	-0.293079	-0.281987	-0.256443	-0.230921	-0.220717	-0.237629	-0.281519	-0.34138	-0.390125	-0.393557	-0.32562	-0.155622	0.119486
	17		0.916254	0.851042	0.748766	0.620772	0.470197	0.320075	0.195349	0.119035	0.0978706	0.115974	0.131087	0.106102	0.0356007	-0.0688285	-0.183246	-0.286554	-0.368326	-0.409224	-0.393742	-0.30539	-0.138897	0.087632	0.3332	0.543235	0.668947	0.683468	0.597255	0.457785	0.322607	0.232733	0.195051	0.185966	0.164045	0.108473	0.0154326	-0.100134	-0.220858	-0.332612	-0.426269	-0.497416	-0.537932	-0.535701	-0.492137	-0.416912	-0.312705	-0.18998	-0.0513148
	18		-0.129732	-0.090572	0.00289069	0.137993	0.297607	0.442559	0.551585	0.60725	0.606547	0.557516	0.469451	0.374033	0.284339	0.227973	0.223966	0.268103	0.333899	0.384816	0.389153	0.333184	0.230039	0.0993197	-0.0284009	-0.127165	-0.185482	-0.196756	-0.161961	-0.076334	0.0384442	0.172711	0.302949	0.424748	0.527627	0.626011	0.744732	0.9064	1.10722	1.30247	1.41361	1.37622	1.17422	0.852546	0.493075	0.168905	-0.0857307	-0.262344	-0.381018
	19		1.12833	1.22488	1.12508	0.927904	0.771087	0.742924	0.823607	0.915947	0.894742	0.759444	0.576699	0.478194	0.535068	0.740941	1.0109	1.23572	1.33736	1.28733	1.09861	0.833919	0.567109	0.348971	0.191699	0.0747861	-0.00967194	-0.0585715	-0.0383934	0.0611427	0.207494	0.336027	0.394306	0.366103	0.286812	0.197234	0.120932	0.0481191	-0.0426934	-0.16009	-0.279366	-0.384478	-0.455587	-0.496664	-0.516205	-0.522392	-0.511982	-0.487078	-0.43762
	20		-0.302832	-0.36753	-0.391451	-0.393961	-0.361506	-0.297828	-0.220565	-0.148346	-0.117094	-0.149474	-0.234396	-0.349381	-0.461942	-0.542576	-0.592202	-0.610734	-0.598245	-0.557433	-0.481969	-0.397837	-0.334376	-0.319433	-0.348105	-0.390326	-0.396194	-0.337775	-0.215632	-0.0893698	-0.022243	-0.0611487	-0.197583	-0.375677	-0.524006	-0.608388	-0.629981	-0.627748	-0.61663	-0.599191	-0.546042	-0.460865	-0.339755	-0.206586	-0.0858239	0.00626579	0.0597604	0.0630979	0.00690628
	21		0.215852	0.390972	0.495728	0.507289	0.443869	0.362178	0.315985	0.337478	0.407299	0.482671	0.529345	0.537382	0.538278	0.553754	0.593272	0.642846	0.671838	0.678659	0.687137	0.71402	0.744863	0.766659	0.760825	0.766273	0.81366	0.90544	0.989605	0.981735	0.839018	0.573467	0.261053	-0.0263447	-0.22391	-0.32309	-0.320998	-0.233064	-0.0882344	0.070654	0.203627	0.291118	0.33824	0.368566	0.401861	0.44578	0.478101	0.478346	0.442751
	22		0.134189	0.243982	0.332512	0.370181	0.355482	0.334309	0.353822	0.443289	0.578732	0.709241	0.772723	0.739455	0.629022	0.468578	0.304688	0.177949	0.101149	0.0707749	0.0874205	0.118456	0.13803	0.136596	0.108605	0.087473	0.0957928	0.150148	0.230396	0.291455	0.302435	0.263492	0.206956	0.163621	0.156395	0.180667	0.216918	0.246577	0.249998	0.220147	0.177041	0.141895	0.143106	0.207553	0.316732	0.454433	0.56572	0.623361	0.62521
	23		-0.124391	-0.0831495	-0.0469082	-0.0383021	-0.052754	-0.0667189	-0.0622965	-0.0331893	0.00694125	0.0378944	0.0412312	0.0215548	-0.00977691	-0.0334546	-0.0337676	-0.0146954	0.00604009	0.00404593	-0.0315517	-0.0940066	-0.154869	-0.178223	-0.165587	-0.132431	-0.107329	-0.11101	-0.150508	-0.214812	-0.29065	-0.360675	-0.411324	-0.426977	-0.403602	-0.347196	-0.275967	-0.214448	-0.185205	-0.189303	-0.218261	-0.250722	-0.266959	-0.257878	-0.219313	-0.155495	-0.070126	0.0266197	0.124754
	24		0.189353	0.0649271	-0.072378	-0.19045	-0.282078	-0.348136	-0.390008	-0.387913	-0.320889	-0.183026	0.0105892	0.230398	0.430395	0.563137	0.600375	0.556839	0.474516	0.402909	0.361876	0.354738	0.389639	0.447947	0.526061	0.585201	0.593369	0.543996	0.462296	0.395969	0.40055	0.476995	0.613712	0.770094	0.895365	0.935662	0.865484	0.702965	0.502996	0.311834	0.152807	0.0326418	-0.0632087	-0.1392	-0.189542	-0.225309	-0.241847	-0.257103	-0.279911
	25		0.223042	0.126401	0.0722145	0.065274	0.094199	0.12446	0.12875	0.0869543	0.00903338	-0.0887288	-0.17789	-0.249353	-0.301308	-0.330377	-0.339921	-0.325406	-0.282601	-0.220661	-0.159384	-0.114297	-0.101863	-0.106663	-0.113121	-0.106501	-0.0912018	-0.090333	-0.122128	-0.194091	-0.292627	-0.379223	-0.435136	-0.438936	-0.390093	-0.295146	-0.168276	-0.0275569	0.116404	0.24884	0.35407	0.417583	0.430662	0.394833	0.318365	0.220538	0.122172	0.0406982	-0.0195077
	26		-0.306595	-0.120773	0.0539757	0.150442	0.138225	0.023071	-0.134654	-0.260798	-0.306191	-0.271797	-0.184018	-0.0917682	-0.0128781	0.0637149	0.158789	0.278039	0.403874	0.499712	0.551263	0.552831	0.521399	0.476063	0.421741	0.37261	0.331505	0.300183	0.284467	0.277695	0.277108	0.264662	0.220351	0.132835	0.00528859	-0.155157	-0.32704	-0.499376	-0.658133	-0.791253	-0.879781	-0.91952	-0.912273	-0.87677	-0.828567	-0.763306	-0.67338	-0.559894	-0.443776
	27		0.479357	0.479537	0.53174	0.619957	0.712442	0.768332	0.781791	0.766904	0.763696	0.801437	0.89181	1.00598	1.10548	1.143	1.11725	1.02416	0.915887	0.827191	0.777538	0.761383	0.731888	0.658288	0.536774	0.395864	0.281166	0.213886	0.206347	0.249585	0.330742	0.410249	0.459835	0.442433	0.360925	0.228827	0.0740426	-0.0805647	-0.221088	-0.342533	-0.435528	-0.49023	-0.497044	-0.455748	-0.371808	-0.279744	-0.202309	-0.155653	-0.138885
	28		0.661794	0.555463	0.439612	0.315911	0.173634	0.0245898	-0.0930802	-0.136055	-0.102698	-0.00606911	0.12443	0.262423	0.406116	0.531928	0.639008	0.726226	0.768273	0.750428	0.674972	0.575956	0.482506	0.448804	0.504423	0.642014	0.801392	0.895007	0.857108	0.661629	0.375988	0.0847555	-0.112087	-0.169182	-0.0737054	0.142788	0.420858	0.695914	0.873706	0.915789	0.824015	0.644969	0.457599	0.332002	0.285555	0.300742	0.342729	0.371053	0.414959
	29		0.276545	0.47591	0.630813	0.724588	0.768905	0.775557	0.739424	0.655303	0.528289	0.382958	0.238148	0.126579	0.0771413	0.111725	0.233791	0.405034	0.544696	0.586915	0.508575	0.339724	0.154627	0.00265505	-0.108677	-0.190849	-0.267144	-0.326074	-0.354166	-0.339595	-0.285158	-0.204275	-0.125271	-0.0787263	-0.0985465	-0.18202	-0.305895	-0.433837	-0.535737	-0.60482	-0.656382	-0.686692	-0.679087	-0.628807	-0.543795	-0.453632	-0.392999	-0.386512	-0.419306
	30		-0.0979593	0.161004	0.415258	0.614455	0.757417	0.864557	0.946477	0.994314	0.976315	0.880718	0.71114	0.526725	0.409505	0.409707	0.52479	0.680456	0.77034	0.7311	0.583951	0.395194	0.248882	0.179359	0.152825	0.129499	0.0759231	0.0193541	-0.00587357	0.013044	0.0863086	0.196199	0.299762	0.355819	0.310289	0.15959	-0.067116	-0.311722	-0.512531	-0.636398	-0.691465	-0.679828	-0.60031	-0.469057	-0.309271	-0.161796	-0.0678759	-0.0521529	-0.105264
	31		0.262021	0.0801122	-0.0422605	-0.0930111	-0.094044	-0.0758088	-0.0693318	-0.0726887	-0.0795512	-0.070659	-0.036149	0.0369107	0.151155	0.304916	0.463378	0.581602	0.61996	0.572333	0.452665	0.303788	0.165091	0.0472545	-0.0520011	-0.137224	-0.195976	-0.217152	-0.198392	-0.15392	-0.104799	-0.0684169	-0.0517173	-0.0555963	-0.0757479	-0.095001	-0.099031	-0.0814889	-0.0439224	-0.00334839	0.0258171	0.0309114	0.018069	-0.0207286	-0.0892001	-0.190128	-0.320268	-0.461937	-0.594726
	32		-0.156213	-0.0482501	0.109655	0.290773	0.439791	0.497958	0.439791	0.290773	0.109655	-0.0482501	-0.156213	-0.216133	-0.243591	-0.258602	-0.258602	-0.258602	-0.258602	-0.258602	-0.258602	-0.258602	-0.258602	-0.258602	-0.258602	-0.258602	-0.258602	-0.258602	-0.258602	-0.258602	-0.258602	-0.258602	-0.258602	-0.258602	-0.258602	-0.258602	-0.258602	-0.258602	-0.258602	-0.258602	-0.258602	-0.258602	-0.258602	-0.258602	-0.258602	-0.258602	-0.258602	-0.258602	-0.258602
	33		-0.03744	-0.0254632	0.0232782	0.116148	0.224542	0.354863	0.478498	0.581983	0.657714	0.690629	0.675724	0.611324	0.50287	0.387126	0.290594	0.250025	0.248042	0.244411	0.20412	0.133916	0.0718888	0.0838258	0.175	0.311816	0.421173	0.437712	0.327295	0.10246	-0.192266	-0.50345	-0.773739	-0.972454	-1.07402	-1.07241	-0.968665	-0.777672	-0.531961	-0.269481	-0.0356039	0.152144	0.278933	0.346093	0.370314	0.360568	0.320703	0.243781	0.128235
	34		-0.15594	-0.126505	-0.0696292	0.0196415	0.10243	0.136615	0.0995376	0.0114909	-0.0799336	-0.133099	-0.117016	-0.0355134	0.0976665	0.2336	0.340964	0.403208	0.419411	0.397723	0.338342	0.235501	0.0917316	-0.0597677	-0.174138	-0.230517	-0.233142	-0.225079	-0.224552	-0.240587	-0.241639	-0.224462	-0.192057	-0.166719	-0.169295	-0.202659	-0.258038	-0.314569	-0.350919	-0.342991	-0.26836	-0.105131	0.157141	0.486851	0.823857	1.09151	1.23206	1.22912	1.11079
	35		0.180154	0.364248	0.486743	0.504737	0.422607	0.277334	0.122475	-0.00160651	-0.0759746	-0.118832	-0.133277	-0.112072	-0.0647021	0.0246935	0.143679	0.284084	0.445001	0.624543	0.819291	1.00105	1.11424	1.10401	0.961716	0.726974	0.484383	0.291081	0.164665	0.0852504	0.00818078	-0.0833278	-0.187174	-0.284508	-0.344217	-0.362358	-0.353313	-0.350907	-0.382605	-0.452755	-0.534379	-0.59305	-0.607431	-0.583733	-0.539143	-0.502903	-0.478844	-0.466673	-0.456051
	36		0.149833	0.196735	0.244896	0.29929	0.357466	0.415307	0.45383	0.455152	0.413687	0.341687	0.260138	0.186521	0.130237	0.0932751	0.0805436	0.0850609	0.0885129	0.0634447	-0.00511641	-0.113111	-0.227225	-0.310771	-0.342995	-0.328223	-0.298233	-0.283299	-0.293305	-0.321545	-0.348864	-0.362801	-0.357546	-0.336107	-0.302959	-0.240686	-0.138161	0.000524454	0.151988	0.276373	0.339163	0.324188	0.241393	0.117459	-0.0159364	-0.144406	-0.246014	-0.319564	-0.351996
	37		-0.00857114	0.20608	0.434401	0.626172	0.74044	0.75227	0.67455	0.531002	0.362313	0.197071	0.0520298	-0.051224	-0.102258	-0.0879952	-0.0286	0.0412889	0.0828854	0.0717949	0.0325303	-0.00529272	-0.00425215	0.0580988	0.185435	0.363822	0.557255	0.714604	0.785924	0.767195	0.685563	0.586179	0.497117	0.408949	0.300127	0.143194	-0.0451351	-0.242291	-0.416483	-0.551555	-0.643315	-0.698751	-0.711987	-0.683153	-0.616708	-0.50495	-0.369482	-0.22649	-0.100131
	38		-0.217478	-0.265968	-0.307722	-0.332545	-0.342076	-0.351012	-0.364903	-0.378966	-0.384909	-0.374385	-0.357836	-0.341469	-0.329655	-0.313677	-0.277312	-0.225243	-0.150496	-0.0611962	0.0366806	0.123117	0.179719	0.183597	0.133075	0.0545653	-0.00631352	-0.0366071	-0.0403416	-0.0327445	-0.045767	-0.0651226	-0.0872826	-0.0824337	-0.030558	0.06483	0.183112	0.284478	0.336196	0.316378	0.23159	0.106732	-0.0170103	-0.120883	-0.18835	-0.203088	-0.182389	-0.11065	0.0132548
	39		0.343977	0.334005	0.369179	0.439161	0.505945	0.534376	0.506883	0.42449	0.313443	0.210413	0.14218	0.118252	0.118243	0.114967	0.0949239	0.0509728	0.0074198	-0.0160047	0.00717795	0.0861684	0.220651	0.395151	0.593206	0.790363	0.968506	1.09999	1.16118	1.14573	1.06096	0.937415	0.810756	0.710382	0.643089	0.603575	0.57756	0.539123	0.465398	0.350276	0.209181	0.0683919	-0.0387924	-0.0930453	-0.0983853	-0.0764198	-0.0591561	-0.0705154	-0.110686
	40		0.0883195	0.10477	0.108546	0.100381	0.0844194	0.0603124	0.0292188	-0.00689074	-0.0385885	-0.0647567	-0.0814486	-0.102095	-0.133703	-0.176554	-0.214197	-0.248305	-0.256601	-0.206087	-0.0793944	0.132919	0.413832	0.719088	0.999584	1.20729	1.31303	1.29761	1.16163	0.929012	0.636566	0.336767	0.0830443	-0.0940246	-0.186966	-0.216257	-0.212167	-0.216518	-0.245765	-0.301429	-0.368696	-0.431794	-0.479324	-0.506681	-0.518535	-0.509394	-0.48456	-0.434318	-0.360461
	41		0.0136467	0.0975385	0.200724	0.281707	0.295659	0.23492	0.152554	0.119044	0.155364	0.227147	0.264734	0.214996	0.0736752	-0.102365	-0.264048	-0.362955	-0.384856	-0.328665	-0.204787	-0.0382669	0.133571	0.266681	0.333941	0.329927	0.274362	0.181081	0.0761865	-0.0149796	-0.0714274	-0.0912721	-0.0964272	-0.112378	-0.168107	-0.260491	-0.354236	-0.433801	-0.487018	-0.515976	-0.523799	-0.508981	-0.465756	-0.380176	-0.236583	-0.0463859	0.15455	0.311583	0.382447
	42		0.178439	0.219008	0.154422	-0.00261754	-0.204148	-0.381472	-0.494974	-0.526766	-0.479242	-0.358876	-0.181078	0.00623771	0.144221	0.181583	0.121228	0.00742317	-0.0913044	-0.117265	-0.0575946	0.0591065	0.190591	0.301704	0.377663	0.401079	0.377561	0.326373	0.279928	0.25549	0.27355	0.321817	0.386847	0.444523	0.459097	0.41138	0.299485	0.145953	-0.0120746	-0.155808	-0.274682	-0.376187	-0.453057	-0.488459	-0.44744	-0.322778	-0.120641	0.124779	0.362629
	43		-0.0541476	-0.136517	-0.197616	-0.211891	-0.171176	-0.0988862	-0.0376489	-0.0274223	-0.0751787	-0.166655	-0.267426	-0.349688	-0.390612	-0.390123	-0.345448	-0.248369	-0.0934671	0.0932842	0.263844	0.359166	0.34943	0.2407	0.0914933	-0.0304941	-0.0832749	-0.0698572	-0.0305103	-0.0164855	-0.05487	-0.136631	-0.238174	-0.327924	-0.389974	-0.424756	-0.440844	-0.449748	-0.449748	-0.449748	-0.449748	-0.442642	-0.429155	-0.398893	-0.342732	-0.252842	-0.141293	-0.0284855	0.0609896
	44		0.672963	0.375624	0.152702	0.00297088	-0.0766614	-0.0938078	-0.066584	0.000425394	0.0854951	0.173468	0.265796	0.361889	0.484137	0.643912	0.827115	0.985835	1.05684	1.01972	0.898601	0.756025	0.635546	0.535308	0.426325	0.287679	0.132172	-0.00851919	-0.106391	-0.156035	-0.162911	-0.145551	-0.118391	-0.100768	-0.105388	-0.130205	-0.164994	-0.198034	-0.222214	-0.236467	-0.243377	-0.247449	-0.247449	-0.247449	-0.247449	-0.247449	-0.243988	-0.237889	-0.224946
	45		-0.192149	-0.200484	-0.0723157	0.136941	0.364815	0.546024	0.62705	0.612326	0.551962	0.508552	0.545386	0.691291	0.919989	1.16019	1.31023	1.30317	1.1412	0.889442	0.644717	0.464026	0.349223	0.262675	0.156451	0.0184865	-0.132913	-0.267076	-0.355183	-0.38466	-0.372168	-0.341249	-0.322061	-0.3362	-0.37879	-0.435503	-0.487801	-0.525203	-0.546808	-0.557086	-0.562993	-0.562993	-0.562993	-0.562993	-0.552505	-0.534088	-0.494892	-0.421821	-0.315151
	46		0.242371	-0.00426668	-0.226983	-0.385368	-0.468994	-0.491441	-0.47144	-0.429472	-0.384968	-0.345694	-0.326502	-0.331205	-0.355169	-0.402033	-0.459705	-0.52771	-0.582544	-0.59808	-0.559358	-0.473037	-0.377373	-0.289687	-0.217342	-0.129799	0.0146636	0.225068	0.454373	0.624245	0.674673	0.588412	0.401176	0.169307	-0.0627318	-0.26769	-0.430433	-0.543914	-0.61499	-0.643194	-0.645874	-0.62751	-0.604367	-0.578853	-0.552923	-0.520714	-0.478357	-0.421724	-0.358673
	47		1.15524	0.806873	0.418082	0.0913129	-0.111473	-0.18898	-0.185452	-0.165055	-0.146162	-0.127253	-0.0927662	-0.0467679	0.00483574	0.0537268	0.0866849	0.101163	0.0986156	0.076201	0.0495878	0.026243	0.00600028	-0.0359573	-0.111106	-0.226137	-0.355162	-0.452761	-0.492155	-0.463961	-0.369357	-0.235993	-0.0926286	0.024231	0.0861597	0.0928663	0.0750447	0.0748246	0.135647	0.275295	0.480227	0.686174	0.839321	0.884014	0.834776	0.756396	0.724641	0.763163	0.844796
	48		2.4973	2.16094	1.63794	1.05126	0.531075	0.174038	-0.0196504	-0.0797119	-0.0643315	-0.0126515	0.0507552	0.125681	0.236435	0.394571	0.574118	0.726886	0.804213	0.797772	0.749953	0.698895	0.659284	0.604946	0.497595	0.332141	0.135931	-0.0367697	-0.151827	-0.196937	-0.17095	-0.0970005	-0.00101728	0.106573	0.205952	0.283662	0.319396	0.29264	0.199303	0.061438	-0.0827001	-0.197109	-0.255063	-0.249107	-0.178368	-0.0314305	0.192558	0.454727	0.693857
	49		0.547802	0.570118	0.470028	0.289316	0.0934643	-0.0657848	-0.169243	-0.224399	-0.252348	-0.261783	-0.249412	-0.228687	-0.186337	-0.115225	-0.0191814	0.0875495	0.170202	0.210529	0.213252	0.20412	0.205539	0.214619	0.206029	0.156705	0.0674375	-0.0396179	-0.131798	-0.196976	-0.221878	-0.218719	-0.186337	-0.115225	-0.0191814	0.0804259	0.149558	0.159549	0.105974	0.0117496	-0.0884144	-0.16142	-0.199039	-0.19597	-0.152381	-0.0742377	0.0270998	0.117401	0.162339
	50		-0.138576	-0.234492	-0.334709	-0.408285	-0.436142	-0.402407	-0.313318	-0.19479	-0.080825	0.00442604	0.0534253	0.0775696	0.0976562	0.122839	0.162751	0.227102	0.328937	0.463629	0.59573	0.684379	0.691293	0.614612	0.477226	0.316043	0.148524	-0.00607801	-0.138131	-0.229023	-0.279443	-0.296584	-0.296994	-0.302877	-0.323668	-0.360897	-0.414702	-0.467377	-0.508565	-0.529354	-0.532113	-0.523391	-0.51655	-0.514946	-0.507682	-0.479529	-0.423612	-0.350391	-0.274771
	51		-0.100293	-0.121303	-0.145611	-0.184374	-0.218743	-0.201942	-0.111888	0.0642448	0.318979	0.619968	0.932096	1.24393	1.53492	1.75852	1.86787	1.81981	1.63059	1.36583	1.13421	1.00294	0.981417	1.02038	1.02954	0.955247	0.791492	0.56921	0.360756	0.236577	0.255715	0.428744	0.707521	0.994596	1.20062	1.27199	1.23567	1.15165	1.06806	0.995918	0.907242	0.785908	0.649956	0.527204	0.437686	0.384806	0.338861	0.274217	0.169834
	52		0.214863	0.170367	0.115286	0.0641493	0.0230116	-0.0122905	-0.0242449	-0.00387834	0.0690717	0.189235	0.326983	0.446767	0.499632	0.457302	0.33893	0.172968	0.0171126	-0.0679613	-0.035768	0.120214	0.361981	0.617137	0.816061	0.909881	0.9171	0.861033	0.772871	0.674608	0.563629	0.447746	0.340301	0.253153	0.213494	0.230376	0.315163	0.45271	0.61567	0.763327	0.86016	0.872586	0.793766	0.640581	0.46223	0.312112	0.213243	0.176667	0.180621
	53		-0.285545	-0.293901	-0.276662	-0.240416	-0.202899	-0.156935	-0.101626	-0.0327034	0.0299101	0.0704272	0.0755113	0.0493846	-0.0014442	-0.0513603	-0.0846058	-0.0783629	-0.0308942	0.0534529	0.158602	0.259942	0.329411	0.353994	0.329808	0.278724	0.242706	0.256382	0.323452	0.424516	0.523096	0.586401	0.613565	0.610326	0.583955	0.535873	0.473066	0.399332	0.324609	0.252829	0.18655	0.118896	0.0535432	0.00668868	-0.00257133	0.0294792	0.101135	0.193335	0.294621
	54		-0.149611	-0.0836061	-0.0285859	0.0132491	0.0411301	0.0598437	0.079957	0.12323	0.205857	0.326484	0.471508	0.603155	0.682918	0.68656	0.609714	0.463833	0.286792	0.1187	0.00182361	-0.0414428	-0.0182974	0.0434874	0.105931	0.142206	0.146678	0.128064	0.107789	0.0893676	0.0673859	0.0200461	-0.0486495	-0.130558	-0.190604	-0.208375	-0.184134	-0.145952	-0.122911	-0.121708	-0.129042	-0.128111	-0.104352	-0.0717397	-0.0474995	-0.0492038	-0.0786357	-0.139353	-0.219671
	55		0.789443	0.571321	0.453983	0.401072	0.386743	0.3627	0.308772	0.229242	0.138571	0.0468014	-0.0348602	-0.0836408	-0.0865787	-0.0341811	0.0739266	0.204956	0.333263	0.426269	0.473268	0.476604	0.461734	0.442571	0.436241	0.455594	0.49018	0.538017	0.580403	0.607354	0.600962	0.556317	0.487746	0.408595	0.321823	0.216674	0.0812803	-0.0905693	-0.273872	-0.440334	-0.55596	-0.610821	-0.61286	-0.572965	-0.500301	-0.381291	-0.209079	0.00656952	0.252234
	56		1.01755	1.01028	0.943946	0.812674	0.632385	0.461474	0.342167	0.308336	0.36622	0.542185	0.834461	1.19766	1.55622	1.81965	1.90876	1.79162	1.5175	1.17359	0.880413	0.711796	0.660861	0.671994	0.631038	0.50906	0.327361	0.148762	0.0261797	-0.0379435	-0.0766498	-0.130211	-0.209259	-0.303035	-0.386789	-0.448083	-0.484215	-0.491407	-0.484215	-0.448083	-0.386789	-0.295177	-0.192795	-0.0800002	0.0195204	0.123056	0.264977	0.445713	0.647084
	57		-0.171999	-0.0242297	0.108019	0.207505	0.286967	0.352797	0.397562	0.397824	0.330492	0.209878	0.0533602	-0.086222	-0.175249	-0.196399	-0.159972	-0.0961612	-0.036956	-0.0153524	-0.0316949	-0.0836714	-0.154893	-0.222053	-0.269782	-0.271379	-0.217514	-0.102645	0.0477445	0.191783	0.295657	0.338291	0.322281	0.283575	0.260628	0.275023	0.322196	0.380676	0.42564	0.462191	0.4897	0.503614	0.492295	0.45637	0.413859	0.382171	0.370921	0.365946	0.339269
	58		0.19134	0.135759	0.0676039	0.0140736	0.0152121	0.0982236	0.240824	0.39678	0.49706	0.498164	0.397324	0.240238	0.0995467	0.0352536	0.0696319	0.168099	0.266597	0.301662	0.256327	0.159272	0.0640106	0.00363675	-0.0268294	-0.0310293	-0.0107217	0.0943812	0.349746	0.760148	1.25667	1.70206	1.95459	1.93255	1.66568	1.25338	0.825056	0.454491	0.1674	-0.0561338	-0.230745	-0.347698	-0.395919	-0.38294	-0.332136	-0.274031	-0.227697	-0.189558	-0.153951
	59		0.356846	0.348166	0.216724	0.0350476	-0.129152	-0.233996	-0.283113	-0.289559	-0.28412	-0.25772	-0.222211	-0.14597	-0.0141868	0.152796	0.309329	0.382593	0.346608	0.221284	0.0761908	-0.0228402	-0.0378456	0.0194133	0.120187	0.215442	0.270061	0.276581	0.234053	0.162005	0.10252	0.0650975	0.0647898	0.0707295	0.0585457	0.00714132	-0.073306	-0.14059	-0.121403	0.00776158	0.229092	0.443462	0.555013	0.535072	0.410598	0.271815	0.199844	0.206947	0.238738
	60		0.899768	1.12753	1.33218	1.46908	1.48726	1.36507	1.13583	0.893392	0.711368	0.665477	0.772127	0.986309	1.23087	1.39831	1.4036	1.22927	0.926719	0.587957	0.283178	0.0498905	-0.083374	-0.0969241	-0.00220752	0.188222	0.389734	0.549006	0.643072	0.678498	0.679219	0.646014	0.564232	0.41758	0.239017	0.0793549	0.0110822	0.0183981	0.0758045	0.141483	0.182159	0.211542	0.219183	0.216509	0.229264	0.284951	0.396103	0.55605	0.743067
	61		1.53052	1.44401	1.35913	1.26831	1.17494	1.10041	1.08126	1.128	1.20876	1.28565	1.31674	1.29509	1.2318	1.1404	1.02696	0.881079	0.711812	0.542932	0.412721	0.34979	0.376222	0.476079	0.614734	0.766086	0.891221	0.980006	1.03715	1.08195	1.13333	1.20189	1.30681	1.4388	1.55642	1.59841	1.50748	1.27778	0.967873	0.660102	0.418562	0.279941	0.233304	0.249618	0.304047	0.366748	0.409595	0.409822	0.368133
Z-Values relative to question (preferred concept not shown, left subplot)
	Concept Neuron	Time relative to question (ms)	-500	-480	-460	-440	-420	-400	-380	-360	-340	-320	-300	-280	-260	-240	-220	-200	-180	-160	-140	-120	-100	-80	-60	-40	-20	0	20	40	60	80	100	120	140	160	180	200	220	240	260	280	300	320	340	360	380	400	420
	1		-0.137975	-0.168134	-0.196326	-0.220436	-0.238065	-0.250295	-0.25623	-0.259134	-0.260868	-0.259224	-0.256436	-0.250683	-0.240925	-0.227591	-0.213551	-0.202646	-0.196518	-0.19416	-0.18635	-0.161314	-0.110842	-0.0347234	0.0603895	0.158316	0.244016	0.30581	0.334314	0.33006	0.297796	0.247079	0.190799	0.136082	0.0930321	0.0669796	0.0636702	0.0837898	0.121229	0.168799	0.219167	0.266426	0.300424	0.308835	0.282372	0.222019	0.141833	0.0610275	-0.00196531
	2		-0.0595792	-0.162497	-0.214515	-0.220494	-0.218299	-0.244009	-0.298796	-0.367344	-0.419528	-0.450062	-0.447231	-0.407376	-0.31458	-0.175996	-0.0109503	0.138255	0.236981	0.265283	0.222443	0.125223	-0.00706621	-0.136365	-0.225273	-0.251497	-0.20801	-0.126951	-0.0447646	0.0121486	0.0337856	0.02131	-0.0142543	-0.0584052	-0.09514	-0.123013	-0.143981	-0.169036	-0.207413	-0.248561	-0.285244	-0.311697	-0.329199	-0.339306	-0.350312	-0.3525	-0.349426	-0.338399	-0.330408
	3		-0.332298	-0.31741	-0.299504	-0.277628	-0.256394	-0.241264	-0.242857	-0.268443	-0.318306	-0.385847	-0.456188	-0.514353	-0.552953	-0.567998	-0.556949	-0.519093	-0.456106	-0.382402	-0.316924	-0.276552	-0.264148	-0.274325	-0.294106	-0.308917	-0.300585	-0.25406	-0.16643	-0.0516407	0.0611375	0.138839	0.16631	0.149062	0.10298	0.0415624	-0.0215407	-0.0863417	-0.149232	-0.207784	-0.258957	-0.308331	-0.352045	-0.385445	-0.401488	-0.398215	-0.383492	-0.372903	-0.375795
	4		0.0739634	-0.060916	-0.172212	-0.250188	-0.286306	-0.280044	-0.253443	-0.225823	-0.216788	-0.233659	-0.269964	-0.304746	-0.311947	-0.274076	-0.18909	-0.074342	0.0509803	0.147982	0.198678	0.183386	0.11747	0.031779	-0.0371257	-0.0657115	-0.0531169	-0.0214952	0.00276896	-0.000193758	-0.0309899	-0.0859444	-0.14892	-0.209862	-0.262768	-0.300435	-0.327994	-0.344811	-0.346599	-0.335976	-0.31389	-0.287781	-0.265664	-0.259207	-0.268403	-0.28688	-0.291643	-0.274117	-0.241338
	5		-0.2558	-0.323767	-0.38254	-0.420198	-0.430164	-0.41811	-0.381632	-0.331045	-0.268574	-0.20722	-0.154315	-0.103424	-0.0413508	0.0429937	0.129087	0.184722	0.187481	0.133445	0.0569151	-0.00613617	-0.0408654	-0.050303	-0.0440209	-0.0355991	-0.0321184	-0.0343193	-0.0438272	-0.0615858	-0.0858955	-0.116534	-0.159214	-0.213316	-0.260981	-0.28967	-0.282258	-0.232682	-0.152585	-0.0543054	0.0390117	0.104258	0.127963	0.123327	0.110231	0.10541	0.112439	0.112863	0.104517
	6		-0.188385	-0.198442	-0.216468	-0.234119	-0.243381	-0.2408	-0.227161	-0.208046	-0.186609	-0.164397	-0.144043	-0.129051	-0.126288	-0.140073	-0.16892	-0.208602	-0.252026	-0.291761	-0.32253	-0.336452	-0.33046	-0.306506	-0.274071	-0.247903	-0.239508	-0.24903	-0.268213	-0.284649	-0.28987	-0.284988	-0.276931	-0.26836	-0.259478	-0.246939	-0.228169	-0.206811	-0.190914	-0.184382	-0.188632	-0.199966	-0.212426	-0.215985	-0.210206	-0.195258	-0.174018	-0.150397	-0.125933
	7		-0.176882	-0.252999	-0.31227	-0.342612	-0.342445	-0.321657	-0.288522	-0.258583	-0.236899	-0.224113	-0.2133	-0.186504	-0.125904	-0.0285172	0.0937988	0.211572	0.287612	0.295275	0.227193	0.0967992	-0.0631982	-0.211871	-0.318082	-0.362979	-0.350802	-0.300695	-0.235706	-0.175308	-0.131179	-0.096246	-0.05985	-0.00883151	0.0515532	0.108513	0.143932	0.155256	0.156813	0.166645	0.188879	0.20439	0.187288	0.120656	0.0139667	-0.0976371	-0.187091	-0.236558	-0.248427
	8		-0.01769	-0.0288827	-0.0409771	-0.0566012	-0.0799338	-0.116476	-0.16298	-0.210783	-0.246451	-0.258917	-0.245184	-0.21388	-0.173013	-0.130065	-0.0887082	-0.0524918	-0.0274372	-0.0179163	-0.0261708	-0.0441393	-0.0627786	-0.0778857	-0.0905072	-0.10941	-0.141588	-0.187244	-0.234038	-0.266968	-0.269737	-0.23654	-0.176786	-0.105756	-0.0440408	-0.00130587	0.0138004	0.00408331	-0.0267988	-0.0723874	-0.120344	-0.15856	-0.171928	-0.15624	-0.1123	-0.0494595	0.0229242	0.095341	0.153196
	9		-0.224558	-0.266486	-0.302451	-0.321195	-0.32547	-0.332739	-0.352967	-0.385782	-0.411699	-0.415513	-0.398222	-0.376634	-0.357925	-0.353344	-0.347808	-0.326168	-0.282552	-0.223584	-0.16993	-0.147623	-0.165441	-0.218916	-0.287776	-0.346237	-0.382949	-0.393908	-0.387607	-0.38133	-0.373809	-0.367573	-0.358757	-0.340229	-0.318102	-0.29271	-0.271594	-0.257704	-0.24177	-0.213956	-0.177254	-0.140003	-0.119786	-0.128593	-0.165649	-0.221313	-0.279451	-0.333559	-0.383336
	10		-0.34496	-0.375164	-0.416983	-0.472664	-0.526297	-0.56108	-0.564252	-0.54068	-0.506227	-0.482872	-0.481219	-0.498553	-0.521879	-0.537357	-0.534956	-0.513351	-0.472901	-0.421373	-0.36888	-0.329997	-0.309035	-0.308341	-0.317466	-0.319156	-0.303975	-0.266625	-0.208706	-0.138154	-0.0636079	0.000783799	0.0452934	0.0617971	0.0448436	0.00282917	-0.0572613	-0.126116	-0.195276	-0.260556	-0.319533	-0.368692	-0.404381	-0.423325	-0.422287	-0.400982	-0.359647	-0.306875	-0.25629
	11		-0.0491187	0.0257845	0.105987	0.170959	0.208138	0.206322	0.175392	0.128259	0.0900602	0.0668678	0.0652672	0.0723933	0.0846768	0.0969249	0.1149	0.138853	0.171741	0.209792	0.249597	0.281802	0.301245	0.303274	0.284106	0.250163	0.209079	0.172524	0.148949	0.142322	0.142838	0.140701	0.116064	0.062385	-0.0155581	-0.0995084	-0.159496	-0.174791	-0.135591	-0.0528142	0.0479043	0.133231	0.180103	0.179705	0.130696	0.0456619	-0.0562766	-0.144183	-0.204545
	12		0.173389	0.135651	0.0621509	-0.0252494	-0.0961498	-0.139713	-0.15858	-0.171826	-0.1951	-0.236025	-0.285611	-0.327022	-0.339017	-0.316237	-0.26175	-0.194316	-0.132053	-0.0901224	-0.0703033	-0.0699526	-0.0755876	-0.0760414	-0.0692574	-0.0672315	-0.0809273	-0.122564	-0.181562	-0.233085	-0.256861	-0.246851	-0.208161	-0.161195	-0.120862	-0.096792	-0.0878692	-0.0919787	-0.102604	-0.114855	-0.126557	-0.145692	-0.177227	-0.227013	-0.289197	-0.346703	-0.384026	-0.395338	-0.38714
	13		-0.0361879	-0.115743	-0.172617	-0.20528	-0.210706	-0.188333	-0.140235	-0.0754693	-0.0108633	0.0382467	0.062842	0.0654824	0.0498064	0.0191357	-0.0237228	-0.0778309	-0.133435	-0.184768	-0.219728	-0.239125	-0.242051	-0.237455	-0.233095	-0.240076	-0.260368	-0.286882	-0.30708	-0.316882	-0.320625	-0.330071	-0.35715	-0.406578	-0.464117	-0.512709	-0.536804	-0.530835	-0.501898	-0.461053	-0.418548	-0.379595	-0.34521	-0.31927	-0.30207	-0.292832	-0.285306	-0.264863	-0.225365
	14		-0.0598064	-0.0349718	-0.0274022	-0.0429118	-0.0758094	-0.116583	-0.162948	-0.204713	-0.233477	-0.239653	-0.232946	-0.219322	-0.206674	-0.196066	-0.157671	-0.0721137	0.0634772	0.21482	0.337448	0.392974	0.385968	0.34399	0.300011	0.269779	0.250595	0.230494	0.192255	0.133812	0.0567526	-0.0276116	-0.0858004	-0.087477	-0.033833	0.0470653	0.109614	0.116623	0.0737551	0.00368573	-0.0637129	-0.10892	-0.132418	-0.143789	-0.153687	-0.169521	-0.194701	-0.234265	-0.281949
	15		-0.0780861	-0.0652516	-0.036196	9.5155e-05	0.0247866	0.0210803	-0.0113524	-0.0628241	-0.104926	-0.118632	-0.0912636	-0.0274012	0.0639182	0.17411	0.301245	0.427133	0.531864	0.588811	0.582427	0.521035	0.430316	0.335596	0.264988	0.229553	0.228597	0.258128	0.295386	0.323954	0.345245	0.358796	0.372653	0.383824	0.38263	0.368009	0.352015	0.352942	0.390431	0.456229	0.53142	0.592127	0.612014	0.579895	0.488136	0.349799	0.194454	0.0541795	-0.0435547
	16		0.0967958	0.129392	0.170853	0.223952	0.290357	0.3553	0.408129	0.438109	0.441602	0.421284	0.382277	0.335611	0.295001	0.274304	0.274339	0.289043	0.31439	0.342875	0.369402	0.382043	0.369702	0.321904	0.238084	0.140747	0.0554724	0.00970073	0.00707922	0.0396486	0.080505	0.117957	0.145724	0.168189	0.189543	0.205398	0.20976	0.206621	0.20832	0.236384	0.30978	0.433165	0.581579	0.714292	0.78285	0.764378	0.664223	0.522104	0.379983
	17		0.00292824	-0.0394023	-0.0903143	-0.137766	-0.171399	-0.189676	-0.197957	-0.205856	-0.21412	-0.220833	-0.215084	-0.186425	-0.131922	-0.0560506	0.0311425	0.111525	0.157117	0.14898	0.0918705	0.00809078	-0.0722272	-0.122518	-0.132604	-0.111173	-0.0649168	-0.0115196	0.0363853	0.0682253	0.078651	0.0770568	0.0814607	0.0996664	0.127782	0.144171	0.137999	0.108142	0.0684313	0.0359683	0.0192178	0.0174185	0.0301451	0.0575933	0.0918951	0.121958	0.130047	0.10339	0.0372387
	18		-0.123937	-0.0493483	0.00419155	0.0239364	0.0100331	-0.0270396	-0.0718966	-0.11271	-0.144923	-0.163855	-0.167509	-0.151225	-0.116962	-0.0668924	-0.0153019	0.0284884	0.0570537	0.0711683	0.0760663	0.0742548	0.0690752	0.0576436	0.0403364	0.0249698	0.0142914	0.00853012	0.00121738	-0.0190137	-0.0571074	-0.10307	-0.145721	-0.168819	-0.172237	-0.163888	-0.153363	-0.15042	-0.157463	-0.173727	-0.196892	-0.220815	-0.243275	-0.267716	-0.290665	-0.31195	-0.320858	-0.307906	-0.271074
	19		0.176217	0.189007	0.16567	0.126012	0.100059	0.10504	0.151782	0.245252	0.362649	0.468768	0.530644	0.5246	0.457772	0.360791	0.254847	0.153224	0.0704895	0.0169232	0.00557999	0.0430113	0.119282	0.193529	0.235179	0.226221	0.169552	0.0953953	0.0258942	-0.021183	-0.0402786	-0.0345008	-0.0153875	0.00829007	0.037573	0.0684017	0.107378	0.153614	0.209873	0.268995	0.334069	0.399503	0.457816	0.499732	0.519231	0.521438	0.517779	0.522295	0.529908
	20		-0.419974	-0.445622	-0.460179	-0.463645	-0.466341	-0.478647	-0.493193	-0.484657	-0.42701	-0.321828	-0.196622	-0.0950472	-0.0406059	-0.0281516	-0.0258417	-0.0126533	0.0160211	0.0473707	0.0684786	0.0686902	0.0484688	0.00204662	-0.0642961	-0.141486	-0.20964	-0.258898	-0.256562	-0.195789	-0.0730573	0.0882426	0.256785	0.397152	0.501859	0.58377	0.65352	0.712483	0.74074	0.722517	0.653465	0.553598	0.457007	0.375935	0.327433	0.304553	0.285017	0.26953	0.240823
	21		-0.299252	-0.337338	-0.358641	-0.35957	-0.356649	-0.355195	-0.358839	-0.347639	-0.303331	-0.21715	-0.102393	0.0158653	0.102155	0.134833	0.102963	0.0205962	-0.0795603	-0.164392	-0.217612	-0.24287	-0.258561	-0.284221	-0.322682	-0.361172	-0.390036	-0.402401	-0.398813	-0.380605	-0.348556	-0.300016	-0.24191	-0.18073	-0.12828	-0.0900987	-0.072544	-0.078588	-0.0974733	-0.119812	-0.136673	-0.14625	-0.158002	-0.180009	-0.215929	-0.265523	-0.317725	-0.355884	-0.358646
	22		-0.282476	-0.309761	-0.33146	-0.341293	-0.341545	-0.333152	-0.317606	-0.289815	-0.241996	-0.186046	-0.134361	-0.0981873	-0.077803	-0.0607188	-0.0364376	-0.00496752	0.0226803	0.0302164	0.00274242	-0.0500715	-0.112435	-0.160862	-0.182489	-0.179256	-0.152901	-0.121659	-0.0873234	-0.0536127	-0.0257655	-0.0141391	-0.0253382	-0.0587396	-0.107988	-0.158658	-0.204853	-0.24142	-0.256852	-0.239346	-0.18863	-0.113889	-0.030761	0.040453	0.0908041	0.115715	0.115548	0.0996147	0.0887914
	23		0.0985716	0.0845416	0.0713937	0.0692691	0.0848322	0.120621	0.169333	0.219472	0.258369	0.277121	0.269332	0.241366	0.208731	0.198773	0.223509	0.282279	0.358666	0.425807	0.462539	0.45999	0.417384	0.343923	0.251565	0.155497	0.0617586	-0.0181773	-0.0682915	-0.0769956	-0.0440955	0.0244693	0.109466	0.192559	0.261422	0.309531	0.338545	0.354175	0.366976	0.387763	0.415838	0.439217	0.440147	0.413227	0.375844	0.351716	0.365204	0.413786	0.480534
	24		-0.0344856	-0.0741411	-0.122119	-0.171514	-0.193103	-0.157721	-0.0550458	0.0933837	0.23464	0.306115	0.278023	0.158632	0.00266751	-0.120274	-0.168427	-0.14406	-0.0837837	-0.0394632	-0.0396835	-0.0833048	-0.146888	-0.185834	-0.170951	-0.0956888	0.0180019	0.13512	0.224718	0.268064	0.276999	0.275622	0.279143	0.289404	0.297852	0.286221	0.241197	0.161482	0.0552613	-0.0497426	-0.117507	-0.127805	-0.0697818	0.0475161	0.189794	0.319349	0.412201	0.468229	0.48891
	25		-0.0180524	-0.0316597	-0.0330448	-0.0182788	0.00894666	0.0415241	0.0742852	0.100172	0.110039	0.0992123	0.0648004	0.0152898	-0.0369539	-0.0813236	-0.1125	-0.136116	-0.158548	-0.188367	-0.226241	-0.26862	-0.30868	-0.340528	-0.358472	-0.359203	-0.333842	-0.276567	-0.190922	-0.0926998	-0.000162676	0.0646348	0.0926997	0.0888606	0.0688835	0.0457652	0.0305543	0.0245317	0.0224511	0.0238408	0.028513	0.0299536	0.0232895	0.000201865	-0.0413488	-0.0991437	-0.159899	-0.213517	-0.258836
	26		-0.491176	-0.445249	-0.348826	-0.187035	0.0420437	0.312668	0.576656	0.780944	0.883251	0.868506	0.758189	0.58701	0.395696	0.214604	0.0695835	-0.0252681	-0.0802672	-0.12009	-0.184261	-0.286742	-0.415484	-0.532455	-0.60475	-0.612982	-0.561184	-0.474617	-0.382635	-0.321723	-0.30242	-0.318997	-0.345668	-0.356355	-0.338593	-0.302655	-0.264581	-0.233676	-0.214796	-0.205794	-0.209161	-0.222843	-0.235919	-0.232636	-0.197022	-0.12899	-0.0448331	0.0444208	0.131191
	27		0.245403	0.261488	0.278694	0.279228	0.273225	0.264533	0.258948	0.252441	0.240642	0.212725	0.167835	0.0940405	0.00936104	-0.0722833	-0.136357	-0.179617	-0.216134	-0.258979	-0.303295	-0.339444	-0.35199	-0.333672	-0.280175	-0.200375	-0.0977936	0.00804903	0.107163	0.176264	0.216482	0.238284	0.25625	0.284054	0.318191	0.341033	0.341548	0.305927	0.241139	0.16008	0.0880513	0.0257088	-0.0112916	-0.0277126	-0.0176118	0.00738192	0.0319508	0.0415308	0.0112636
	28		0.1466	0.119537	0.0801331	0.0288668	-0.0180891	-0.0564594	-0.075873	-0.0766215	-0.0573216	-0.0271885	0.00551795	0.0423436	0.0856934	0.143248	0.209692	0.263494	0.269079	0.211068	0.104075	-0.0212075	-0.12698	-0.195213	-0.22277	-0.220836	-0.200178	-0.174369	-0.154407	-0.148637	-0.151705	-0.140482	-0.0981668	-0.0208607	0.0757527	0.160977	0.215263	0.228928	0.210381	0.175617	0.130212	0.08401	0.0345934	-0.0163727	-0.066939	-0.115854	-0.161291	-0.193888	-0.214243
	29		-0.277053	-0.295665	-0.259582	-0.196592	-0.131919	-0.0899799	-0.0737386	-0.0765573	-0.0879601	-0.101498	-0.113999	-0.124958	-0.126719	-0.128377	-0.13681	-0.157153	-0.191759	-0.231672	-0.262537	-0.279008	-0.282034	-0.286246	-0.300321	-0.330044	-0.36349	-0.380207	-0.368583	-0.330584	-0.281628	-0.243253	-0.231937	-0.249615	-0.294684	-0.362434	-0.444895	-0.522341	-0.570222	-0.573353	-0.530025	-0.459208	-0.389384	-0.330132	-0.284234	-0.24343	-0.203228	-0.159674	-0.116125
	30		-0.122156	-0.117689	-0.0610858	0.0327415	0.139719	0.219722	0.249416	0.224426	0.157336	0.0668901	-0.0253352	-0.0930329	-0.115005	-0.0874576	-0.0229467	0.048465	0.0864278	0.0817644	0.0488844	0.0089075	-0.0229004	-0.0490657	-0.0830543	-0.139373	-0.210932	-0.272766	-0.305384	-0.300311	-0.262697	-0.210853	-0.161281	-0.124231	-0.11498	-0.149645	-0.228073	-0.331169	-0.428865	-0.497952	-0.528842	-0.53154	-0.525399	-0.516339	-0.50095	-0.478892	-0.441292	-0.386573	-0.314765
	31		0.10485	0.0431397	0.0162926	0.0177223	0.0301409	0.0353939	0.026146	-0.00155519	-0.0449064	-0.0986707	-0.15682	-0.211042	-0.259594	-0.303084	-0.342381	-0.368823	-0.369491	-0.335254	-0.266384	-0.179038	-0.0939365	-0.0212098	0.0430536	0.115464	0.209063	0.31556	0.418829	0.499008	0.542673	0.548538	0.510466	0.444871	0.372049	0.329145	0.346413	0.422938	0.529889	0.618056	0.647589	0.60268	0.497047	0.360116	0.227077	0.127189	0.0675332	0.052409	0.060287
	32		-0.210137	-0.169235	-0.107077	-0.0396719	0.0179676	0.043437	0.0454422	0.0409081	0.0595387	0.113539	0.188333	0.257669	0.285719	0.265968	0.21888	0.16829	0.130678	0.101236	0.0629733	0.00368699	-0.0677581	-0.139884	-0.193967	-0.228615	-0.246747	-0.254608	-0.251582	-0.231956	-0.193543	-0.115161	0.00517537	0.161918	0.325116	0.450354	0.498593	0.455623	0.337976	0.189471	0.0484834	-0.0491378	-0.0880942	-0.0749504	-0.0270337	0.0235808	0.0509553	0.0601385	0.0620631
	33		-0.285301	-0.321311	-0.348993	-0.361592	-0.364199	-0.354282	-0.336285	-0.31141	-0.277831	-0.234553	-0.173559	-0.0958879	-0.0115068	0.0749451	0.159152	0.236976	0.314035	0.387041	0.453682	0.50833	0.537278	0.516685	0.444761	0.338704	0.245577	0.20178	0.217432	0.260396	0.28708	0.268624	0.210455	0.130029	0.0655187	0.0398349	0.0541979	0.0858756	0.109438	0.0959865	0.0498014	-0.00880011	-0.0587892	-0.0913532	-0.105838	-0.118493	-0.13444	-0.146603	-0.145319
	34		-0.0933311	-0.186559	-0.255035	-0.297923	-0.3253	-0.335853	-0.334177	-0.316186	-0.281183	-0.240344	-0.201589	-0.178898	-0.166206	-0.149393	-0.114998	-0.0587617	0.00860231	0.0735388	0.11858	0.144409	0.151651	0.147545	0.135912	0.119889	0.0999851	0.0761318	0.0528001	0.0308651	0.0222545	0.0394316	0.0757699	0.119738	0.14689	0.148189	0.121099	0.0822822	0.0434913	0.0113919	-0.00918165	-0.0220884	-0.028261	-0.0253607	-0.0112138	0.0104351	0.0355546	0.0595433	0.0752901
	35		-0.218897	-0.190555	-0.122481	-0.0412	0.0201844	0.0344873	-0.00421159	-0.07353	-0.136328	-0.16227	-0.139444	-0.0869357	-0.0401486	-0.0245736	-0.042583	-0.0722058	-0.0788507	-0.0539555	-0.00449173	0.0499766	0.0957058	0.133938	0.169645	0.204751	0.240398	0.278337	0.320589	0.37444	0.42939	0.463571	0.450709	0.376533	0.240471	0.0733226	-0.0850787	-0.204875	-0.280108	-0.326998	-0.357569	-0.371403	-0.355462	-0.305571	-0.234174	-0.164478	-0.120074	-0.0992684	-0.0839492
	36		-0.373729	-0.335946	-0.294749	-0.260959	-0.243976	-0.24881	-0.274572	-0.31079	-0.346383	-0.373119	-0.390476	-0.399638	-0.407272	-0.411964	-0.414318	-0.409014	-0.397306	-0.386575	-0.381512	-0.38485	-0.391	-0.393482	-0.387716	-0.373856	-0.348781	-0.307068	-0.244592	-0.155927	-0.053553	0.0374164	0.0909069	0.0901994	0.0452895	-0.0237733	-0.0895227	-0.14155	-0.179079	-0.207574	-0.231047	-0.256183	-0.287224	-0.330769	-0.388725	-0.452163	-0.504471	-0.537645	-0.551007
	37		-0.0241629	-0.0254148	-0.0797449	-0.176577	-0.296037	-0.415315	-0.521843	-0.61094	-0.679039	-0.716037	-0.720054	-0.691392	-0.641077	-0.589578	-0.551918	-0.538414	-0.542652	-0.555091	-0.572915	-0.596659	-0.624862	-0.649111	-0.649974	-0.602077	-0.498372	-0.344324	-0.17188	-0.0236714	0.0567764	0.0398004	-0.063884	-0.220125	-0.371158	-0.470186	-0.49916	-0.472236	-0.422533	-0.383364	-0.377572	-0.40501	-0.452378	-0.496231	-0.529534	-0.547057	-0.554866	-0.559591	-0.562574
	38		0.393805	0.331407	0.268094	0.231209	0.24002	0.28337	0.342653	0.384159	0.396536	0.388819	0.378858	0.364531	0.336456	0.281753	0.215614	0.165438	0.162041	0.209201	0.279671	0.344011	0.381861	0.40068	0.415354	0.431973	0.440773	0.424312	0.38083	0.313532	0.236685	0.154832	0.0681101	-0.0188962	-0.108549	-0.179078	-0.222152	-0.227565	-0.199375	-0.151621	-0.100224	-0.0623532	-0.0482903	-0.070819	-0.129829	-0.220693	-0.3232	-0.415419	-0.480656
	39		-0.546591	-0.584252	-0.632799	-0.690515	-0.750564	-0.802756	-0.835509	-0.842091	-0.826747	-0.797219	-0.763552	-0.732863	-0.706945	-0.686017	-0.667442	-0.650874	-0.636324	-0.624003	-0.616584	-0.614893	-0.619293	-0.62421	-0.629142	-0.633506	-0.637898	-0.641384	-0.63956	-0.621032	-0.574833	-0.491233	-0.366302	-0.208348	-0.0379366	0.111949	0.208245	0.231417	0.180555	0.0700089	-0.0785087	-0.240726	-0.39275	-0.509582	-0.575414	-0.58828	-0.557195	-0.505793	-0.456427
	40		0.725213	0.665595	0.59491	0.516977	0.426887	0.323636	0.220849	0.135096	0.0759342	0.039172	0.0178307	0.00852111	0.0157111	0.0535042	0.129807	0.225889	0.318832	0.379242	0.392659	0.367868	0.318427	0.257658	0.199003	0.143905	0.0953504	0.0591608	0.039193	0.0345631	0.0402161	0.0378374	0.0211454	-0.00794632	-0.0309319	-0.0302512	-0.00541126	0.0331666	0.0723798	0.0963972	0.103993	0.0961046	0.070969	0.0315585	-0.0162055	-0.0690582	-0.117898	-0.168695	-0.221816
	41		-0.139271	-0.0602979	0.00430553	0.0378978	0.0367684	0.0162473	0.00135017	0.00384553	0.0371204	0.0990336	0.179184	0.248155	0.287636	0.287995	0.266297	0.23775	0.211582	0.182169	0.144039	0.0954859	0.0498646	0.0227663	0.0245163	0.0469534	0.0802292	0.103581	0.113646	0.100027	0.0774859	0.0522386	0.0370202	0.0266973	0.014298	-0.0184921	-0.0729139	-0.143163	-0.207558	-0.236993	-0.21436	-0.127822	0.0062542	0.156055	0.27815	0.333903	0.3173	0.245789	0.151545
	42		0.168681	0.286023	0.38651	0.444423	0.441018	0.398421	0.3461	0.328676	0.358002	0.419935	0.478925	0.498528	0.473136	0.424747	0.382953	0.385652	0.443748	0.542026	0.629853	0.657199	0.585177	0.421926	0.21005	0.0173682	-0.100519	-0.130693	-0.0998757	-0.0469081	-0.0106161	-9.67555e-05	-0.0181347	-0.0509956	-0.0774946	-0.0781328	-0.0352667	0.051605	0.169555	0.283214	0.365959	0.389174	0.362399	0.299257	0.230784	0.177985	0.151386	0.145986	0.163578
	43		-0.167886	-0.215561	-0.280371	-0.343332	-0.391816	-0.422494	-0.435041	-0.433268	-0.420461	-0.388682	-0.344688	-0.291835	-0.233352	-0.182547	-0.139776	-0.100493	-0.0623687	-0.0263655	0.00367312	0.0167524	0.0178002	0.017576	0.0351619	0.0890819	0.176378	0.285696	0.386492	0.443455	0.437124	0.358885	0.223143	0.0617957	-0.0988837	-0.23519	-0.333175	-0.395545	-0.428484	-0.44194	-0.449748	-0.449748	-0.449748	-0.44798	-0.444329	-0.430451	-0.402831	-0.353925	-0.273659
	44		0.390556	0.372447	0.308301	0.23405	0.177529	0.142393	0.113974	0.0731398	0.0206095	-0.0322884	-0.0674019	-0.0696681	-0.0382734	0.0111363	0.0550007	0.0679796	0.039863	-0.0199438	-0.0896291	-0.147669	-0.180714	-0.187589	-0.174462	-0.155547	-0.140031	-0.139181	-0.154244	-0.17788	-0.200834	-0.215279	-0.216381	-0.20404	-0.178448	-0.14259	-0.101242	-0.0574186	-0.0137296	0.0247167	0.0506734	0.0524913	0.0289415	-0.00789489	-0.0400444	-0.0490697	-0.0292848	0.0115747	0.0569551
	45		0.0173574	-0.0181435	-0.0426746	-0.0594515	-0.0857852	-0.128047	-0.181539	-0.225318	-0.249384	-0.251307	-0.238029	-0.215167	-0.179886	-0.127729	-0.066118	-0.0196451	-0.00879452	-0.0403465	-0.101442	-0.171667	-0.237866	-0.294766	-0.343124	-0.376987	-0.391638	-0.387601	-0.379031	-0.375082	-0.38237	-0.391683	-0.397021	-0.390319	-0.362238	-0.309588	-0.232157	-0.135483	-0.0388706	0.0348361	0.0699799	0.0679693	0.0434546	0.0246654	0.0352501	0.0841851	0.153097	0.20793	0.214498
	46		-0.437364	-0.474771	-0.480801	-0.469785	-0.457965	-0.460612	-0.476759	-0.49076	-0.48518	-0.45061	-0.392647	-0.317817	-0.235699	-0.144341	-0.0497124	0.0334976	0.0947925	0.124606	0.131658	0.128622	0.129305	0.137563	0.147295	0.143614	0.108048	0.0352724	-0.05939	-0.145122	-0.196557	-0.198763	-0.155701	-0.0805508	0.0135592	0.104366	0.169852	0.1946	0.182449	0.143318	0.0895797	0.0257002	-0.0473445	-0.112288	-0.152187	-0.155833	-0.121802	-0.0585194	0.0237052
	47		0.0405986	-0.0113064	-0.0508722	-0.0623202	-0.0558771	-0.0468333	-0.0601383	-0.0995451	-0.145476	-0.183617	-0.202603	-0.204489	-0.203124	-0.203989	-0.20241	-0.183446	-0.139944	-0.0676991	0.0227954	0.115711	0.190827	0.230446	0.233815	0.202416	0.149869	0.0911728	0.0363152	-0.00589101	-0.0325403	-0.0338251	-0.00459548	0.0579389	0.133254	0.190298	0.199484	0.148326	0.0550831	-0.0446142	-0.104635	-0.104681	-0.0551031	0.0188998	0.0850926	0.113524	0.0889754	0.0191639	-0.0757209
	48		0.354527	0.29686	0.261344	0.267185	0.302106	0.346986	0.375967	0.373874	0.344686	0.285764	0.205387	0.109324	0.0200485	-0.0514604	-0.0867017	-0.0754976	-0.0204549	0.0703462	0.182599	0.312281	0.436831	0.546828	0.630167	0.673725	0.66501	0.601544	0.491156	0.354951	0.224711	0.123347	0.066742	0.0630206	0.0988672	0.149844	0.1853	0.185613	0.140807	0.0587996	-0.040718	-0.134642	-0.210343	-0.257319	-0.274341	-0.263543	-0.226146	-0.181883	-0.149142
	49		0.213444	0.205884	0.180173	0.173376	0.200266	0.248894	0.285917	0.281811	0.237871	0.164785	0.0905594	0.0305315	-0.00943187	-0.0345867	-0.0584463	-0.0867879	-0.115124	-0.141829	-0.148078	-0.120314	-0.0613102	0.00950776	0.0650745	0.089558	0.0777455	0.0459997	0.0102027	-0.0200512	-0.0413529	-0.0534839	-0.0519286	-0.0369024	-0.0119898	0.0076778	0.0105313	-0.0108772	-0.0509541	-0.104096	-0.150339	-0.17827	-0.176323	-0.131114	-0.0475532	0.056681	0.153352	0.202776	0.184769
	50		-0.101511	-0.0541492	-0.00279483	0.040842	0.0705898	0.0820505	0.0720825	0.0294685	-0.0487037	-0.152341	-0.262656	-0.348476	-0.387188	-0.370138	-0.308328	-0.224329	-0.138188	-0.0670358	-0.0150033	0.0100757	0.00655721	-0.0251989	-0.078973	-0.145574	-0.210745	-0.262938	-0.295142	-0.303628	-0.289107	-0.267903	-0.258657	-0.274166	-0.309977	-0.348595	-0.368258	-0.366147	-0.353277	-0.344404	-0.340593	-0.331584	-0.308399	-0.269814	-0.223652	-0.182622	-0.160486	-0.1615	-0.190184
	51		-0.17077	-0.28388	-0.33933	-0.345144	-0.331132	-0.326266	-0.337972	-0.349277	-0.341322	-0.307739	-0.256367	-0.210002	-0.1714	-0.144733	-0.140566	-0.162863	-0.221353	-0.302569	-0.391218	-0.459434	-0.503999	-0.524024	-0.52935	-0.52297	-0.503551	-0.475352	-0.441789	-0.414958	-0.397788	-0.394139	-0.405535	-0.435717	-0.484312	-0.543226	-0.603448	-0.636063	-0.628982	-0.573027	-0.468648	-0.324451	-0.157763	0.0133523	0.157286	0.250273	0.290749	0.278386	0.25011
	52		0.0793852	0.0349892	-0.0111863	-0.0488262	-0.0711928	-0.0736674	-0.076267	-0.0784029	-0.0803132	-0.0772404	-0.0681216	-0.0544487	-0.0459481	-0.049946	-0.0597602	-0.0783629	-0.100353	-0.134231	-0.170432	-0.198836	-0.210281	-0.197168	-0.178117	-0.165952	-0.177614	-0.204498	-0.232924	-0.2496	-0.247942	-0.236127	-0.228201	-0.218511	-0.202731	-0.171771	-0.123614	-0.0687782	-0.0207695	0.00146935	-0.00600322	-0.0395184	-0.0923576	-0.154698	-0.219672	-0.278351	-0.319505	-0.329096	-0.30964
	53		0.19949	0.0965137	0.00903106	-0.0535773	-0.0747383	-0.0439425	0.0290866	0.124814	0.217209	0.289539	0.328032	0.335734	0.314401	0.277565	0.240887	0.212427	0.188111	0.152985	0.0953703	0.0190025	-0.0540961	-0.0999415	-0.101431	-0.0619466	-0.00399638	0.0459648	0.0645966	0.0493319	0.0164797	-0.0124815	-0.0222007	-0.00808899	0.0251799	0.0614144	0.086728	0.0957777	0.0921309	0.0863755	0.093316	0.111022	0.121505	0.102244	0.0367488	-0.0673715	-0.176989	-0.25961	-0.299852
	54		-0.282559	-0.26634	-0.252552	-0.230326	-0.194459	-0.148384	-0.100354	-0.0613046	-0.0369139	-0.0229002	-0.0153174	-0.0126065	-0.0181019	-0.0370474	-0.0688869	-0.108557	-0.149118	-0.184212	-0.213807	-0.239893	-0.265608	-0.29181	-0.310342	-0.31626	-0.309369	-0.293105	-0.277019	-0.26293	-0.250891	-0.237956	-0.222672	-0.20327	-0.183761	-0.162945	-0.142617	-0.123421	-0.108767	-0.10583	-0.119283	-0.148618	-0.184701	-0.214018	-0.227532	-0.225842	-0.216345	-0.213176	-0.224027
	55		0.00573913	-0.108366	-0.200736	-0.25836	-0.279159	-0.273195	-0.248441	-0.217598	-0.183449	-0.146946	-0.115128	-0.0874072	-0.0655656	-0.0478117	-0.0307253	-0.0124054	0.00760136	0.0252278	0.0388228	0.0511004	0.0810079	0.131984	0.200241	0.264126	0.297082	0.291752	0.259649	0.220184	0.194532	0.189332	0.19749	0.210384	0.228191	0.259136	0.306663	0.361019	0.40223	0.410037	0.38626	0.35366	0.334131	0.335404	0.344571	0.342072	0.323935	0.2872	0.239419
	56		0.0181565	-0.0514747	-0.0452548	0.0323759	0.149893	0.263441	0.337279	0.345493	0.296561	0.227896	0.187704	0.205185	0.278418	0.370732	0.444515	0.47274	0.468078	0.448671	0.43813	0.445354	0.45482	0.438657	0.38041	0.284303	0.173617	0.0796628	0.0277641	0.0153141	0.0375394	0.0581009	0.0676849	0.0620926	0.0489603	0.0391789	0.0356773	0.0336953	0.0222832	-0.00565507	-0.0400205	-0.0593835	-0.0523225	-0.0217	0.014019	0.0317195	0.0226651	-0.0112679	-0.0627801
	57		-0.0296498	-0.00678533	-0.00848284	-0.0300129	-0.0535237	-0.0556495	-0.0198446	0.0452905	0.112339	0.144733	0.128706	0.0745664	0.0186807	-0.0169051	-0.0248329	-0.00717003	0.0166123	0.0397336	0.0489658	0.038021	0.0075423	-0.0308136	-0.0547978	-0.0415519	0.0157171	0.0989068	0.182175	0.236246	0.253714	0.241217	0.212725	0.172039	0.119335	0.0555624	-0.0166097	-0.0838847	-0.120794	-0.108094	-0.0441527	0.0428897	0.109698	0.11159	0.0464998	-0.0539158	-0.139028	-0.17746	-0.16858
	58		0.473966	0.517775	0.512992	0.484035	0.443664	0.391685	0.321191	0.230136	0.132335	0.0545984	0.0163515	0.0190297	0.0380937	0.0501151	0.0320567	-0.0114961	-0.0664922	-0.105954	-0.114638	-0.0931505	-0.053704	-0.0205445	-0.0148915	-0.048501	-0.120011	-0.208956	-0.283818	-0.322887	-0.321478	-0.289062	-0.2542	-0.240061	-0.264804	-0.320308	-0.394777	-0.468084	-0.526027	-0.555262	-0.553774	-0.520983	-0.469306	-0.414426	-0.355406	-0.29345	-0.228992	-0.174298	-0.142074
	59		0.0987911	0.168987	0.237969	0.280494	0.295344	0.305265	0.33865	0.418766	0.540359	0.683188	0.813569	0.907469	0.938323	0.885894	0.745824	0.536896	0.315753	0.146672	0.0731756	0.081263	0.123188	0.142899	0.100541	0.0137332	-0.0757477	-0.132772	-0.14486	-0.124975	-0.0833875	-0.0396745	-0.000382821	0.0255058	0.0330447	0.0347416	0.0385608	0.0543088	0.0836204	0.117081	0.13278	0.108278	0.0343757	-0.0806097	-0.20089	-0.282349	-0.297966	-0.252088	-0.1733
	60		-0.168489	-0.145138	-0.140061	-0.158463	-0.182229	-0.191477	-0.169257	-0.123173	-0.0727355	-0.0370846	-0.0291268	-0.0444042	-0.0585175	-0.0588827	-0.0362025	0.00326342	0.040266	0.0492302	0.0221623	-0.0434223	-0.12256	-0.188994	-0.220389	-0.21453	-0.185546	-0.150629	-0.130737	-0.13587	-0.158794	-0.187457	-0.209002	-0.220449	-0.229705	-0.248623	-0.279373	-0.320145	-0.356488	-0.384373	-0.401502	-0.410127	-0.413732	-0.415478	-0.415478	-0.413511	-0.409545	-0.400228	-0.382078
	61		0.252663	0.180486	0.113616	0.0625189	0.0369706	0.0338882	0.0475732	0.0701822	0.0930859	0.11398	0.136182	0.165332	0.203856	0.245834	0.282593	0.301446	0.30159	0.282636	0.244606	0.19181	0.125348	0.0571141	0.000131739	-0.0320104	-0.0328945	-0.00880879	0.0318679	0.0791136	0.121915	0.152176	0.159245	0.134048	0.0764285	-0.00903413	-0.103945	-0.187571	-0.247239	-0.279593	-0.294046	-0.300898	-0.304225	-0.301358	-0.282077	-0.24059	-0.178225	-0.0989114	-0.00948514
Z-Values relative to picture 1 (preferred concept not shown, right subplot)
	Concept Neuron	Time relative to picture 1 (ms)	-500	-480	-460	-440	-420	-400	-380	-360	-340	-320	-300	-280	-260	-240	-220	-200	-180	-160	-140	-120	-100	-80	-60	-40	-20	0	20	40	60	80	100	120	140	160	180	200	220	240	260	280	300	320	340	360	380	400	420
		Time relative to picture 2(ms)	-1950	-1930	-1910	-1890	-1870	-1850	-1830	-1810	-1790	-1770	-1750	-1730	-1710	-1690	-1670	-1650	-1630	-1610	-1590	-1570	-1550	-1530	-1510	-1490	-1470	-1450	-1430	-1410	-1390	-1370	-1350	-1330	-1310	-1290	-1270	-1250	-1230	-1210	-1190	-1170	-1150	-1130	-1110	-1090	-1070	-1050	-1030
	1		-0.232536	-0.211002	-0.181122	-0.14829	-0.12149	-0.108334	-0.112142	-0.130897	-0.158845	-0.189109	-0.21593	-0.234625	-0.244656	-0.245118	-0.235617	-0.217935	-0.193147	-0.168428	-0.151549	-0.148786	-0.161232	-0.184108	-0.209671	-0.231346	-0.246175	-0.254568	-0.258838	-0.260205	-0.260868	-0.260868	-0.260868	-0.260868	-0.260868	-0.260868	-0.260868	-0.260868	-0.260868	-0.260868	-0.260868	-0.260868	-0.25931	-0.256634	-0.251061	-0.241511	-0.227058	-0.210689	-0.19547
	2		-0.345055	-0.417324	-0.461065	-0.460703	-0.416431	-0.344728	-0.26466	-0.186603	-0.111185	-0.0371279	0.0390847	0.130648	0.246737	0.372541	0.468417	0.511123	0.490011	0.434088	0.403289	0.416918	0.45902	0.492923	0.473094	0.391795	0.268697	0.135171	0.0244214	-0.0424141	-0.0633575	-0.0419571	-0.00382309	0.0305337	0.0472326	0.0437709	0.034448	0.0233567	0.0118698	-0.000195088	-0.012622	-0.0293442	-0.0439674	-0.0581896	-0.0584637	-0.035689	0.00771964	0.0552499	0.0762607
	3		-0.374382	-0.351143	-0.31649	-0.281988	-0.257124	-0.249698	-0.258274	-0.277559	-0.293343	-0.295437	-0.278641	-0.250224	-0.222042	-0.208601	-0.213743	-0.226909	-0.231669	-0.218083	-0.192422	-0.166782	-0.152491	-0.151088	-0.159094	-0.171521	-0.186363	-0.198518	-0.203153	-0.19393	-0.176345	-0.153134	-0.130354	-0.107966	-0.0815671	-0.0514073	-0.0195821	0.00397756	0.00803614	-0.0161496	-0.0764711	-0.165271	-0.267498	-0.359381	-0.422821	-0.443187	-0.423956	-0.375409	-0.318252
	4		-0.172255	-0.138762	-0.106509	-0.0867071	-0.0871337	-0.105649	-0.137851	-0.175732	-0.222257	-0.281945	-0.357525	-0.43569	-0.49646	-0.52408	-0.523342	-0.509521	-0.493476	-0.475005	-0.437432	-0.359827	-0.247765	-0.109031	0.0326824	0.161479	0.260687	0.313231	0.308685	0.250933	0.16643	0.0885203	0.0349776	0.00148008	-0.0285256	-0.0637957	-0.0994613	-0.119979	-0.124994	-0.114908	-0.095041	-0.0697886	-0.0415972	-0.0200459	-0.0187696	-0.0355628	-0.0639396	-0.0841304	-0.0833311
	5		-0.182709	-0.257089	-0.320122	-0.359328	-0.387191	-0.407936	-0.427091	-0.437449	-0.436437	-0.428442	-0.424137	-0.435755	-0.462725	-0.486077	-0.488568	-0.454316	-0.37887	-0.276267	-0.165287	-0.0661488	0.00167694	0.0195445	-0.0117346	-0.0716462	-0.136338	-0.17515	-0.177006	-0.151971	-0.125094	-0.112215	-0.123341	-0.154964	-0.196534	-0.225067	-0.221818	-0.175687	-0.0899284	0.0132728	0.108069	0.17505	0.220984	0.253214	0.273914	0.277318	0.256898	0.208525	0.14241
	6		-0.0638826	-0.0293215	0.013659	0.0447437	0.0486372	0.018679	-0.0412084	-0.117404	-0.192008	-0.245048	-0.267689	-0.260243	-0.235963	-0.209333	-0.19235	-0.190668	-0.197758	-0.205754	-0.207495	-0.199547	-0.187855	-0.176807	-0.173691	-0.176253	-0.182475	-0.184768	-0.183821	-0.182192	-0.188643	-0.208022	-0.236787	-0.264927	-0.280954	-0.270831	-0.233308	-0.177245	-0.118373	-0.0699608	-0.0368517	-0.0138369	0.00755513	0.0307052	0.0561293	0.080743	0.104139	0.128094	0.15057
	7		-0.168599	-0.103498	-0.0450136	0.00517444	0.0548906	0.109209	0.167986	0.223029	0.260818	0.271573	0.249791	0.199109	0.13821	0.0843287	0.0456198	0.0131516	-0.023973	-0.0844148	-0.164361	-0.24497	-0.297433	-0.306393	-0.271471	-0.20925	-0.144051	-0.0935981	-0.0684385	-0.0738528	-0.105959	-0.158059	-0.216858	-0.262072	-0.27503	-0.24975	-0.193005	-0.125225	-0.0685694	-0.0415503	-0.0474044	-0.0767528	-0.113941	-0.148322	-0.176362	-0.197103	-0.214374	-0.232152	-0.254039
	8		-0.0564042	-0.0449667	-0.061283	-0.105895	-0.163375	-0.218994	-0.255685	-0.26765	-0.259596	-0.243619	-0.231913	-0.22493	-0.217118	-0.200496	-0.169365	-0.124845	-0.0788903	-0.0427886	-0.0243863	-0.0286	-0.0499777	-0.0849239	-0.127907	-0.175842	-0.223315	-0.260723	-0.278181	-0.270513	-0.237441	-0.183562	-0.115807	-0.0362335	0.0502892	0.137031	0.209526	0.251617	0.251566	0.206015	0.121813	0.0133682	-0.0995186	-0.198897	-0.271774	-0.318769	-0.349824	-0.373543	-0.389475
	9		-0.147627	-0.266342	-0.368678	-0.439912	-0.473306	-0.458843	-0.405948	-0.31647	-0.195598	-0.0472352	0.10751	0.245204	0.330399	0.344661	0.29234	0.201215	0.10841	0.0455842	0.0295048	0.0577079	0.119446	0.198032	0.267026	0.30506	0.296848	0.238341	0.139256	0.0342905	-0.043723	-0.072465	-0.0580973	-0.0358792	-0.0232832	-0.0323385	-0.0468841	-0.0558977	-0.0504566	-0.0430673	-0.0392073	-0.0450552	-0.0565176	-0.0645414	-0.054883	-0.0256847	0.0180317	0.058039	0.0851722
	10		-0.476982	-0.498361	-0.512245	-0.511977	-0.498216	-0.475201	-0.456294	-0.447306	-0.44979	-0.450152	-0.439736	-0.415954	-0.387957	-0.364069	-0.347762	-0.330304	-0.304929	-0.265167	-0.212738	-0.14993	-0.079042	0.00186861	0.0832507	0.156091	0.202264	0.211122	0.181592	0.122157	0.0428966	-0.0464833	-0.144899	-0.244292	-0.334856	-0.407099	-0.44804	-0.457989	-0.442389	-0.402853	-0.344653	-0.273387	-0.197739	-0.13353	-0.0943081	-0.0808553	-0.0922466	-0.114317	-0.141157
	11		-0.217421	-0.202809	-0.169207	-0.126885	-0.0890605	-0.0586065	-0.027609	0.00917248	0.0499604	0.0851361	0.0971458	0.080859	0.0538301	0.04078	0.0580198	0.085598	0.08881	0.0445459	-0.0344728	-0.110217	-0.13908	-0.113988	-0.0483543	0.0367315	0.12361	0.205142	0.273171	0.322357	0.35532	0.37893	0.381412	0.349154	0.273302	0.162921	0.0422329	-0.062414	-0.141399	-0.201044	-0.25479	-0.316664	-0.395708	-0.493309	-0.590299	-0.661051	-0.671101	-0.606337	-0.486593
	12		0.00543146	-0.0139314	-0.0318324	-0.0534732	-0.0814658	-0.112415	-0.141927	-0.156645	-0.153012	-0.134319	-0.11416	-0.10701	-0.121615	-0.1497	-0.177288	-0.184378	-0.164449	-0.113885	-0.035816	0.0493406	0.119072	0.146009	0.120567	0.0603892	0.00613326	-0.00848014	0.0227173	0.0709697	0.0981163	0.0769723	0.0180543	-0.0524131	-0.107456	-0.133141	-0.135032	-0.13054	-0.130671	-0.142292	-0.164253	-0.191977	-0.219386	-0.243095	-0.262392	-0.275639	-0.286594	-0.293631	-0.291969
	13		-0.235787	-0.230401	-0.216224	-0.183106	-0.125419	-0.0529772	0.0162521	0.0643982	0.0899426	0.0961059	0.0887232	0.0705928	0.0325662	-0.0287512	-0.113718	-0.20552	-0.279148	-0.31314	-0.289262	-0.216093	-0.11307	-0.0103477	0.0690567	0.106869	0.0992418	0.0525733	-0.0254044	-0.117025	-0.205124	-0.270949	-0.300502	-0.296004	-0.273291	-0.255851	-0.258602	-0.278486	-0.299001	-0.293959	-0.247906	-0.158146	-0.0367343	0.0915765	0.191042	0.23548	0.215762	0.151503	0.0768144
	14		0.0287406	0.163152	0.249619	0.26985	0.23422	0.173361	0.114076	0.0615544	0.00891819	-0.057337	-0.12307	-0.165627	-0.167314	-0.128633	-0.0771565	-0.0448611	-0.0455366	-0.0699231	-0.102379	-0.122508	-0.126561	-0.123432	-0.120987	-0.13228	-0.148243	-0.168695	-0.184724	-0.193197	-0.199415	-0.205681	-0.218688	-0.225218	-0.210113	-0.165904	-0.108677	-0.0670852	-0.0648645	-0.104974	-0.15696	-0.189969	-0.167614	-0.0762785	0.0632721	0.204751	0.29884	0.311303	0.243673
	15		0.23564	0.228445	0.236406	0.242405	0.233155	0.213067	0.195872	0.202552	0.231135	0.272796	0.304099	0.319464	0.32254	0.324396	0.323536	0.313787	0.293147	0.274912	0.278859	0.319568	0.381888	0.431299	0.437135	0.395418	0.317139	0.222879	0.127061	0.033927	-0.0369855	-0.0690673	-0.0511837	0.00589109	0.0758038	0.131499	0.14624	0.120714	0.0655973	-0.00146667	-0.0676286	-0.130783	-0.191871	-0.255858	-0.316586	-0.378321	-0.432724	-0.47599	-0.499336
	16		-0.240323	-0.171342	-0.0903006	-0.0195923	0.0215152	0.02909	0.0079342	-0.0254727	-0.0552348	-0.0653114	-0.0502566	-0.0181699	0.0245317	0.0676666	0.106055	0.143751	0.187023	0.238464	0.287598	0.310091	0.285429	0.213044	0.106526	-0.00562117	-0.105804	-0.190094	-0.258178	-0.311985	-0.341505	-0.348066	-0.338237	-0.320868	-0.304535	-0.289704	-0.279143	-0.278008	-0.288633	-0.302126	-0.305039	-0.283917	-0.235398	-0.169365	-0.1074	-0.0674196	-0.0565871	-0.0765775	-0.120322
	17		-0.361807	-0.348269	-0.32579	-0.287861	-0.226851	-0.144561	-0.0483531	0.0499072	0.136403	0.205438	0.260226	0.304233	0.338898	0.358944	0.352012	0.309557	0.234072	0.138761	0.0457232	-0.0225231	-0.0479744	-0.0277736	0.0266352	0.0979888	0.166247	0.214523	0.23163	0.217683	0.178467	0.12209	0.0547875	-0.0193194	-0.0945085	-0.157528	-0.185678	-0.167602	-0.111008	-0.0496386	-0.0166582	-0.0303285	-0.0746614	-0.126123	-0.164787	-0.186239	-0.201328	-0.222353	-0.244581
	18		-0.207586	-0.228206	-0.244396	-0.253718	-0.255767	-0.254915	-0.250158	-0.236327	-0.210331	-0.175786	-0.14613	-0.13057	-0.129318	-0.136945	-0.138858	-0.122928	-0.0872852	-0.0356204	0.0138558	0.0479757	0.0604602	0.0611245	0.0652642	0.0768999	0.0915797	0.100292	0.0986289	0.087522	0.071243	0.0429866	-0.00478901	-0.0722085	-0.150322	-0.212768	-0.24764	-0.244922	-0.21267	-0.167112	-0.125253	-0.0962652	-0.0824418	-0.0762016	-0.0734441	-0.0732308	-0.0826994	-0.108212	-0.152606
	19		-0.327026	-0.243937	-0.154	-0.0703042	-0.0139231	0.00979052	0.00123794	-0.026892	-0.0557767	-0.0756523	-0.0846354	-0.0880943	-0.098107	-0.120269	-0.146576	-0.175114	-0.188071	-0.178408	-0.146897	-0.0908552	-0.041073	-0.00036478	0.0301786	0.0584243	0.0875216	0.0979578	0.0653233	-0.0229083	-0.146018	-0.274611	-0.374424	-0.425317	-0.432763	-0.410536	-0.381944	-0.359409	-0.362076	-0.388762	-0.428336	-0.467087	-0.491908	-0.502048	-0.489609	-0.457523	-0.396474	-0.308031	-0.199563
	20		-0.0544956	0.0320837	0.101132	0.156896	0.196054	0.199366	0.148587	0.0349425	-0.118133	-0.269808	-0.377082	-0.426654	-0.419843	-0.381519	-0.316586	-0.243645	-0.161086	-0.0834278	-0.029519	-0.0133015	-0.0341887	-0.0841613	-0.141644	-0.195464	-0.230862	-0.243458	-0.242022	-0.241369	-0.255397	-0.284645	-0.30174	-0.28155	-0.207729	-0.0843086	0.0509518	0.157347	0.20846	0.201548	0.161153	0.109376	0.0683429	0.0306472	-0.0144118	-0.0734043	-0.147926	-0.230919	-0.314584
	21		-0.122002	-0.0793405	-0.0419128	-0.0221906	-0.0222486	-0.0425216	-0.0768006	-0.116303	-0.155516	-0.192546	-0.227193	-0.261268	-0.28862	-0.297989	-0.286642	-0.249331	-0.198754	-0.152837	-0.12288	-0.110615	-0.111767	-0.122604	-0.151771	-0.2018	-0.269074	-0.337415	-0.385913	-0.402405	-0.388433	-0.346159	-0.284579	-0.212858	-0.14081	-0.080817	-0.0469904	-0.0470839	-0.0816352	-0.141009	-0.201807	-0.246189	-0.25923	-0.242293	-0.208431	-0.173864	-0.149283	-0.143382	-0.144061
	22		0.00868061	0.0699841	0.10112	0.0901948	0.0390461	-0.0400168	-0.130462	-0.21329	-0.28037	-0.327757	-0.363024	-0.390717	-0.400249	-0.376441	-0.301368	-0.185343	-0.0488984	0.0713393	0.150871	0.180919	0.172882	0.147974	0.123384	0.110462	0.112034	0.12117	0.122535	0.102119	0.0558698	-0.00592078	-0.0583245	-0.0760239	-0.052055	0.00603906	0.0846217	0.16484	0.230897	0.27298	0.284315	0.256819	0.186326	0.0813753	-0.0441841	-0.170392	-0.2703	-0.33372	-0.35617
	23		-0.140882	-0.180467	-0.195278	-0.2048	-0.218065	-0.232902	-0.244379	-0.252316	-0.255999	-0.255852	-0.252264	-0.243211	-0.23205	-0.219146	-0.208235	-0.198653	-0.189437	-0.174778	-0.146135	-0.101657	-0.046116	0.00698415	0.0441079	0.0575651	0.0491811	0.0228919	-0.0229535	-0.0802268	-0.140196	-0.182963	-0.195282	-0.16872	-0.11561	-0.0568762	-0.0139893	-0.00365233	-0.0324204	-0.0962867	-0.18071	-0.269627	-0.345391	-0.391853	-0.404891	-0.389765	-0.362005	-0.343338	-0.34029
	24		-0.0316958	0.0774109	0.213088	0.316121	0.33769	0.269252	0.135288	-0.0112875	-0.120031	-0.17337	-0.184778	-0.176765	-0.164411	-0.157465	-0.14679	-0.128796	-0.0968148	-0.0525745	-0.0103624	0.00957387	-0.00335237	-0.0449435	-0.0874548	-0.104389	-0.0707115	0.0183082	0.154693	0.312301	0.464599	0.577007	0.628421	0.614911	0.554228	0.485145	0.436446	0.428118	0.457546	0.503444	0.540789	0.546717	0.523794	0.472372	0.407435	0.325946	0.228882	0.118603	-0.000945232
	25		-0.153979	-0.160987	-0.197521	-0.259152	-0.319818	-0.358675	-0.366131	-0.345152	-0.308833	-0.265333	-0.215936	-0.165073	-0.119931	-0.0910469	-0.0860046	-0.101212	-0.121657	-0.131939	-0.124818	-0.107071	-0.0929079	-0.0911234	-0.101148	-0.108332	-0.094303	-0.0572154	-0.0141463	0.00754713	-0.0168532	-0.0872838	-0.183666	-0.274625	-0.336984	-0.360878	-0.34826	-0.305607	-0.236758	-0.155891	-0.0766496	-0.0118892	0.0305536	0.0414529	0.0146208	-0.0501483	-0.145173	-0.252068	-0.349252
	26		0.0615189	0.209154	0.310883	0.342649	0.312904	0.243327	0.155302	0.0723202	-0.000987774	-0.0594875	-0.104887	-0.142125	-0.16616	-0.182316	-0.192694	-0.206443	-0.231516	-0.265714	-0.304768	-0.339204	-0.360818	-0.366098	-0.34563	-0.283078	-0.170675	-0.0132024	0.160742	0.314136	0.409654	0.428761	0.367452	0.23896	0.0758295	-0.0832143	-0.198888	-0.251494	-0.248423	-0.214465	-0.175681	-0.134095	-0.0970192	-0.0647408	-0.0442897	-0.0409322	-0.0475307	-0.0470998	-0.0325405
	27		0.249019	0.0670686	-0.0769712	-0.153838	-0.157942	-0.117615	-0.0684742	-0.0447959	-0.0606979	-0.114946	-0.188515	-0.260262	-0.304412	-0.308759	-0.266875	-0.191999	-0.109088	-0.0478305	-0.02683	-0.0533406	-0.117013	-0.199906	-0.288936	-0.37291	-0.438502	-0.474037	-0.468465	-0.423878	-0.357521	-0.289943	-0.230899	-0.1853	-0.140691	-0.0804369	0.00427356	0.0984484	0.167995	0.180668	0.123187	0.0136835	-0.103733	-0.184677	-0.207564	-0.174779	-0.0997142	-0.00584857	0.0996784
	28		0.152475	0.13738	0.121767	0.100777	0.0802394	0.0828608	0.12068	0.186723	0.251016	0.289465	0.28387	0.236973	0.168962	0.0938034	0.0232008	-0.025671	-0.040386	-0.0245604	0.0138	0.0501685	0.0602755	0.0381641	-0.0176876	-0.0933002	-0.169477	-0.224195	-0.24337	-0.227161	-0.186122	-0.120464	-0.0371232	0.0625074	0.165765	0.246258	0.279861	0.260357	0.20334	0.14579	0.102945	0.0849004	0.0892324	0.101219	0.109698	0.0972658	0.0534053	-0.0132988	-0.0865239
	29		0.0410152	0.00397131	-0.0512825	-0.0872744	-0.0751768	-0.0102366	0.0697329	0.12522	0.125134	0.0789863	0.0161802	-0.0228965	-0.032794	-0.02526	-0.0158551	-0.0138355	-0.0105001	-0.00805088	-0.0224764	-0.0632851	-0.131052	-0.208758	-0.274725	-0.314547	-0.331525	-0.333438	-0.335426	-0.34201	-0.353219	-0.361392	-0.359678	-0.349844	-0.335799	-0.321543	-0.318377	-0.328916	-0.347562	-0.369689	-0.383513	-0.376546	-0.343092	-0.291637	-0.246359	-0.219219	-0.212453	-0.20842	-0.195394
	30		0.0304439	-0.0367172	-0.125881	-0.194934	-0.209797	-0.163415	-0.0873127	-0.0108548	0.0362191	0.0667568	0.0954788	0.135347	0.171325	0.183539	0.172305	0.155887	0.162987	0.187317	0.197394	0.161397	0.0722263	-0.050368	-0.177045	-0.280307	-0.352564	-0.393576	-0.411038	-0.407579	-0.387718	-0.355087	-0.312478	-0.276606	-0.255091	-0.251187	-0.260068	-0.271459	-0.278531	-0.281352	-0.278572	-0.26452	-0.234777	-0.197734	-0.171749	-0.175851	-0.211555	-0.26454	-0.315773
	31		-0.0460991	-0.101865	-0.140697	-0.160862	-0.171977	-0.192724	-0.230429	-0.27039	-0.296737	-0.289852	-0.248627	-0.184985	-0.117019	-0.0692	-0.0532311	-0.0731116	-0.113498	-0.145936	-0.144638	-0.102205	-0.032993	0.0339175	0.0690285	0.0724434	0.0542288	0.040306	0.042945	0.0546405	0.0661511	0.0655963	0.0490979	0.0177385	-0.0311781	-0.0922999	-0.163273	-0.236823	-0.310198	-0.378245	-0.429126	-0.448239	-0.435389	-0.400763	-0.361367	-0.332393	-0.319489	-0.317601	-0.333879
	32		0.099333	0.233873	0.339213	0.385864	0.368443	0.307897	0.227711	0.139546	0.0466051	-0.0456897	-0.129314	-0.189419	-0.225988	-0.2455	-0.254117	-0.254608	-0.246747	-0.228615	-0.193967	-0.139884	-0.0727868	-0.0107696	0.0230726	0.0142017	-0.0334552	-0.100261	-0.163709	-0.210141	-0.237513	-0.250781	-0.258602	-0.258602	-0.25265	-0.241896	-0.218647	-0.168473	-0.0940951	0.0028983	0.105946	0.19025	0.232326	0.219759	0.156294	0.060317	-0.0427607	-0.130903	-0.192991
	33		-0.175628	-0.132331	-0.0662072	-0.00175002	0.0305444	0.0167983	-0.0415524	-0.127346	-0.214855	-0.279531	-0.316013	-0.312035	-0.276812	-0.204924	-0.102102	0.0185012	0.126797	0.201686	0.226513	0.211334	0.169541	0.115538	0.0479865	-0.0368512	-0.127214	-0.195529	-0.21381	-0.164342	-0.0665643	0.0402655	0.105786	0.0898042	-0.021025	-0.197923	-0.395636	-0.538178	-0.579327	-0.522194	-0.415437	-0.318332	-0.263637	-0.244874	-0.240654	-0.232585	-0.217479	-0.190949	-0.145175
	34		0.04861	0.177614	0.293965	0.369553	0.39079	0.362672	0.293189	0.199745	0.113526	0.0647183	0.070571	0.120231	0.183477	0.229459	0.249428	0.249556	0.239312	0.214621	0.165961	0.0956956	0.0240199	-0.0192237	-0.0109034	0.0484182	0.145663	0.250189	0.349208	0.42744	0.480197	0.508432	0.510053	0.479502	0.413452	0.33411	0.256758	0.202965	0.170559	0.137952	0.0795949	-0.0108396	-0.116431	-0.206288	-0.256123	-0.25412	-0.201524	-0.113933	-0.0206945
	35		0.588931	0.487542	0.438174	0.46321	0.540699	0.612976	0.615443	0.524786	0.358753	0.166962	0.00316729	-0.102933	-0.151874	-0.171743	-0.187272	-0.222042	-0.265426	-0.30194	-0.323285	-0.332824	-0.344942	-0.371482	-0.418025	-0.470846	-0.51945	-0.550397	-0.55542	-0.537399	-0.501723	-0.461519	-0.417224	-0.38098	-0.353407	-0.329004	-0.294843	-0.245885	-0.170805	-0.0798532	0.0100532	0.0871326	0.138502	0.164984	0.165147	0.1331	0.0649265	-0.0438726	-0.182303
	36		-0.0225439	-0.0519839	-0.0538022	-0.0228734	0.0306292	0.0893577	0.128328	0.136269	0.115832	0.0827837	0.0600548	0.0582382	0.0806209	0.111821	0.135274	0.137829	0.11346	0.0675274	0.0175327	-0.0263629	-0.0618176	-0.0908787	-0.119568	-0.147013	-0.164911	-0.168014	-0.15037	-0.116576	-0.0808443	-0.063658	-0.0751943	-0.113121	-0.160739	-0.193447	-0.197897	-0.168259	-0.112473	-0.0493318	0.007978	0.0399216	0.0397513	0.00612344	-0.0547303	-0.127206	-0.201486	-0.266001	-0.314856
	37		0.186369	0.125384	0.0351694	-0.0554285	-0.13686	-0.207503	-0.277977	-0.34591	-0.403352	-0.439483	-0.446941	-0.423216	-0.365855	-0.274071	-0.15777	-0.0311999	0.0894321	0.185095	0.239786	0.235693	0.15862	0.0218482	-0.141273	-0.279442	-0.350889	-0.346914	-0.288593	-0.214897	-0.164382	-0.156697	-0.198734	-0.282495	-0.38965	-0.506178	-0.611923	-0.690251	-0.735085	-0.747245	-0.739579	-0.731187	-0.727472	-0.719055	-0.690844	-0.632143	-0.546923	-0.454103	-0.379647
	38		0.348569	0.418481	0.483435	0.537755	0.579892	0.614456	0.629756	0.618337	0.570958	0.483829	0.378802	0.273078	0.185457	0.128091	0.103569	0.100276	0.114251	0.125332	0.137721	0.15789	0.187416	0.214114	0.218254	0.178307	0.100283	-0.00460118	-0.106525	-0.18415	-0.226477	-0.234554	-0.227034	-0.222495	-0.234481	-0.270482	-0.322427	-0.373602	-0.418545	-0.450319	-0.464609	-0.466385	-0.454351	-0.431427	-0.390431	-0.31198	-0.194274	-0.0461909	0.101204
	39		-0.334662	-0.314497	-0.279839	-0.23087	-0.178136	-0.138315	-0.126263	-0.148343	-0.198004	-0.263441	-0.327948	-0.377314	-0.404161	-0.406416	-0.385764	-0.344771	-0.288126	-0.222376	-0.15406	-0.0928003	-0.0452924	-0.0134429	0.0126641	0.0493591	0.110192	0.199229	0.302326	0.40482	0.487377	0.534106	0.531379	0.477082	0.386077	0.273978	0.161183	0.0609902	-0.0287696	-0.106743	-0.173125	-0.224409	-0.263673	-0.293301	-0.320493	-0.346001	-0.366271	-0.371626	-0.36224
	40		-0.162102	-0.189944	-0.204135	-0.202379	-0.189442	-0.171634	-0.159095	-0.153984	-0.153778	-0.141549	-0.110948	-0.0623863	-0.00544877	0.0460346	0.0825748	0.0979861	0.0868309	0.0539946	0.0116167	-0.0244527	-0.0464193	-0.0554697	-0.0666564	-0.08942	-0.122736	-0.150926	-0.163954	-0.157333	-0.127076	-0.0828657	-0.0366976	0.00539326	0.035721	0.0512985	0.0530162	0.0413508	0.0199748	-0.0108806	-0.0432731	-0.0746959	-0.0971059	-0.110553	-0.114754	-0.114503	-0.112213	-0.110378	-0.118359
	41		-0.0911247	-0.188906	-0.24716	-0.259557	-0.224487	-0.155867	-0.0579592	0.0395196	0.125969	0.18528	0.216938	0.226527	0.213854	0.170758	0.0869717	-0.0307267	-0.149817	-0.244179	-0.287378	-0.27623	-0.227156	-0.144161	-0.0266506	0.114468	0.25853	0.374589	0.442647	0.459002	0.440239	0.408902	0.366697	0.308188	0.224194	0.12474	0.0253008	-0.0517873	-0.112163	-0.166777	-0.23371	-0.309844	-0.382561	-0.43537	-0.455333	-0.431819	-0.3612	-0.247285	-0.112249
	42		0.0754496	0.128118	0.180339	0.228899	0.264835	0.291568	0.299715	0.290982	0.268688	0.237183	0.207078	0.178695	0.155313	0.130417	0.107719	0.0916671	0.0778182	0.0628516	0.0301434	-0.016287	-0.076863	-0.130714	-0.173153	-0.195791	-0.20819	-0.213228	-0.21541	-0.216888	-0.206205	-0.192278	-0.17313	-0.144293	-0.0861855	0.012772	0.141906	0.267491	0.34294	0.34794	0.287746	0.19181	0.0841895	-0.0217695	-0.120571	-0.209436	-0.278372	-0.334516	-0.383108
	43		-0.381908	-0.411735	-0.420955	-0.411432	-0.375619	-0.313938	-0.228419	-0.136587	-0.0628295	-0.0295756	-0.0391161	-0.0858648	-0.142448	-0.181669	-0.187458	-0.163927	-0.135073	-0.114906	-0.123227	-0.142778	-0.1392	-0.0958835	-0.0194171	0.0567476	0.0946997	0.0768204	0.0194124	-0.0554938	-0.113303	-0.137991	-0.121871	-0.0755042	-0.0232709	0.00945666	0.00173628	-0.0411882	-0.0933342	-0.135113	-0.151723	-0.134908	-0.0970552	-0.0417469	0.0207674	0.0716123	0.0951952	0.0769724	0.0182371
	44		0.116098	0.157988	0.175507	0.172591	0.164467	0.163895	0.178909	0.207958	0.240469	0.261266	0.257747	0.223861	0.16427	0.090997	0.0179782	-0.0438789	-0.0871793	-0.11267	-0.122639	-0.123418	-0.11898	-0.117424	-0.122673	-0.138267	-0.161493	-0.187723	-0.211663	-0.228415	-0.23872	-0.244486	-0.244963	-0.243515	-0.238337	-0.229463	-0.215824	-0.200329	-0.185713	-0.174871	-0.16814	-0.16531	-0.164905	-0.166101	-0.168168	-0.170446	-0.173309	-0.178813	-0.186494
	45		-0.00993445	0.050266	0.124727	0.197247	0.246966	0.243498	0.192364	0.121238	0.0614058	0.0277999	0.00721003	-0.026776	-0.0819838	-0.151114	-0.19764	-0.195654	-0.144534	-0.0682645	-0.00885479	-0.00490851	-0.0623134	-0.171094	-0.296499	-0.406077	-0.483756	-0.528145	-0.548333	-0.55609	-0.549463	-0.531226	-0.501847	-0.459692	-0.409162	-0.360578	-0.327647	-0.321788	-0.345997	-0.392504	-0.446605	-0.494268	-0.528023	-0.545771	-0.550745	-0.545083	-0.528709	-0.502308	-0.469385
	46		0.0417117	0.0439404	0.0369731	0.0218573	0.00884841	0.0141207	0.0425668	0.089177	0.140046	0.173239	0.174181	0.137951	0.0725628	-0.00963055	-0.0996123	-0.179783	-0.251179	-0.293657	-0.308213	-0.290023	-0.244209	-0.173938	-0.0829389	0.0193577	0.116251	0.179347	0.188685	0.142975	0.063624	-0.0275592	-0.121781	-0.217386	-0.316903	-0.399552	-0.449724	-0.442456	-0.371906	-0.252097	-0.113627	0.00893208	0.0864165	0.110596	0.0921319	0.0435339	-0.024998	-0.111085	-0.209683
	47		0.178991	0.235723	0.276108	0.281685	0.252512	0.188395	0.10586	0.026444	-0.0296554	-0.0472425	-0.0352065	-0.00336815	0.0376381	0.0729815	0.119737	0.186505	0.28217	0.388652	0.468823	0.480344	0.399501	0.235841	0.0234232	-0.183489	-0.350192	-0.449361	-0.495955	-0.508169	-0.506847	-0.507365	-0.513073	-0.509575	-0.475939	-0.397964	-0.284393	-0.151685	-0.0371698	0.0254626	0.0159886	-0.0620178	-0.179372	-0.29356	-0.36357	-0.369127	-0.323064	-0.24056	-0.137941
	48		-0.112137	-0.134247	-0.140612	-0.135109	-0.124819	-0.119249	-0.12334	-0.134982	-0.152828	-0.168361	-0.175165	-0.157484	-0.106572	-0.0263324	0.0651438	0.144198	0.188653	0.189937	0.153876	0.090437	0.0103189	-0.0770553	-0.159337	-0.222794	-0.261603	-0.262582	-0.233678	-0.183028	-0.124493	-0.0772242	-0.0555848	-0.0611631	-0.0839129	-0.112678	-0.137394	-0.154834	-0.166561	-0.176598	-0.188208	-0.205332	-0.229555	-0.255776	-0.277144	-0.284252	-0.268328	-0.232896	-0.188415
	49		0.057462	-0.0378005	-0.109395	-0.144953	-0.147255	-0.127182	-0.105117	-0.0960703	-0.102725	-0.117102	-0.124688	-0.118375	-0.10229	-0.0905716	-0.091651	-0.103587	-0.112851	-0.111641	-0.101257	-0.0935269	-0.100989	-0.128511	-0.165008	-0.2019	-0.230208	-0.242704	-0.243369	-0.230652	-0.205207	-0.168877	-0.131776	-0.106757	-0.0987576	-0.109511	-0.122104	-0.116694	-0.0817734	-0.0220657	0.0413254	0.0852615	0.102133	0.114948	0.148183	0.220908	0.321071	0.413477	0.458903
	50		0.121411	0.135733	0.154875	0.178017	0.191725	0.174231	0.120034	0.0456446	-0.0194398	-0.0496423	-0.0373337	-0.000191093	0.0320759	0.0270629	-0.0156957	-0.0819703	-0.142026	-0.174409	-0.171783	-0.134074	-0.067088	0.0143162	0.0897225	0.138219	0.157075	0.153156	0.146071	0.153833	0.176932	0.208267	0.235707	0.250701	0.250271	0.229709	0.18117	0.101066	-0.00912992	-0.138618	-0.264038	-0.365156	-0.420121	-0.423087	-0.37544	-0.282181	-0.165611	-0.0365578	0.0925579
	51		-0.400751	-0.344073	-0.235552	-0.113331	-0.0137654	0.0441988	0.0472851	0.00346217	-0.0777532	-0.172722	-0.250713	-0.28121	-0.254128	-0.187154	-0.107859	-0.0411477	0.00360289	0.029519	0.0363096	0.0158578	-0.0389852	-0.116618	-0.190092	-0.237264	-0.240762	-0.215872	-0.191189	-0.186213	-0.222669	-0.291544	-0.368714	-0.423996	-0.430456	-0.392309	-0.328993	-0.268696	-0.242696	-0.257733	-0.288927	-0.308593	-0.280062	-0.205818	-0.118541	-0.0533734	-0.0407494	-0.0602075	-0.0853889
	52		-0.243587	-0.198515	-0.117928	-0.0387396	0.0102163	0.014839	-0.016756	-0.0699943	-0.127756	-0.188041	-0.254624	-0.32018	-0.378517	-0.418827	-0.433442	-0.418484	-0.385793	-0.345765	-0.31626	-0.301124	-0.295619	-0.275011	-0.217623	-0.116891	0.021192	0.171256	0.303203	0.388501	0.402869	0.342854	0.22098	0.0761031	-0.0588601	-0.154044	-0.203266	-0.201744	-0.159334	-0.0986476	-0.0453802	-0.0308582	-0.0560498	-0.0987515	-0.125788	-0.120803	-0.100457	-0.0854559	-0.0864507
	53		0.336196	0.35461	0.310713	0.230177	0.133418	0.0451495	-0.0246184	-0.0756463	-0.104378	-0.112963	-0.103439	-0.0824627	-0.0570515	-0.0484737	-0.0670573	-0.119162	-0.189092	-0.253231	-0.292885	-0.295056	-0.264125	-0.201159	-0.115535	-0.0246197	0.0547387	0.104739	0.117873	0.105078	0.0828201	0.0634111	0.0551186	0.0520129	0.0424475	0.0219212	-0.014754	-0.0621593	-0.114838	-0.163122	-0.200036	-0.221463	-0.219151	-0.194841	-0.157181	-0.122054	-0.108131	-0.124965	-0.175302
	54		-0.212617	-0.207327	-0.179512	-0.137246	-0.0962294	-0.0713741	-0.0681419	-0.0828252	-0.104483	-0.121822	-0.124379	-0.100613	-0.0436081	0.0479626	0.159313	0.270312	0.356548	0.404469	0.408175	0.373601	0.306941	0.219643	0.120814	0.0236413	-0.0577744	-0.114306	-0.143063	-0.151624	-0.146144	-0.134949	-0.12566	-0.12315	-0.131786	-0.150423	-0.173488	-0.194422	-0.211292	-0.220963	-0.224881	-0.219423	-0.206785	-0.18919	-0.171314	-0.159942	-0.159141	-0.170189	-0.19054
	55		-0.0393339	-0.0345011	0.0222072	0.113643	0.209071	0.288451	0.33699	0.359109	0.363613	0.349386	0.31641	0.269684	0.214284	0.153766	0.0925932	0.0310317	-0.0331918	-0.0986428	-0.155131	-0.194424	-0.213662	-0.212383	-0.196254	-0.174722	-0.150194	-0.117142	-0.0788983	-0.0427723	-0.024327	-0.0384875	-0.0789479	-0.130203	-0.16498	-0.170136	-0.146604	-0.1118	-0.0864093	-0.0854513	-0.110459	-0.150653	-0.194504	-0.22891	-0.2556	-0.279945	-0.303407	-0.326317	-0.339411
	56		0.0709799	0.0671583	0.0363429	0.0205894	0.0407458	0.0934931	0.152224	0.184915	0.18218	0.146635	0.100878	0.0748569	0.0828549	0.122049	0.171177	0.196653	0.178359	0.101582	-0.0188927	-0.158211	-0.287873	-0.385564	-0.440253	-0.457101	-0.43508	-0.383729	-0.308756	-0.227593	-0.158861	-0.119522	-0.11083	-0.115232	-0.108148	-0.0804212	-0.0373004	-0.000108115	0.0119743	0.0066743	0.00360176	0.0185577	0.0558283	0.0975074	0.12034	0.111172	0.0708949	0.0135023	-0.0306738
	57		0.192542	0.114159	0.0231299	-0.0397712	-0.0499681	-0.0126979	0.0478806	0.104258	0.142609	0.153036	0.134619	0.0877394	0.0286892	-0.023698	-0.0449498	-0.0171333	0.0466008	0.117265	0.156962	0.144691	0.0839061	0.00162104	-0.062257	-0.0810997	-0.0519406	-0.00302242	0.0232882	-0.00281255	-0.0775587	-0.17196	-0.249391	-0.282232	-0.263138	-0.207681	-0.12639	-0.0301781	0.0778785	0.191699	0.290881	0.357112	0.373903	0.336026	0.249187	0.135279	0.00897155	-0.108836	-0.213395
	58		-0.34883	-0.352798	-0.310765	-0.237351	-0.15105	-0.0673008	0.00600829	0.0685082	0.105676	0.107564	0.060015	-0.023851	-0.122915	-0.204844	-0.238552	-0.21011	-0.122187	-0.0018466	0.105326	0.159338	0.149952	0.0923274	0.0208371	-0.0304726	-0.0525514	-0.049634	-0.0479514	-0.0692839	-0.12155	-0.193415	-0.261903	-0.311662	-0.337653	-0.346569	-0.345157	-0.330732	-0.303454	-0.266218	-0.22488	-0.190256	-0.160493	-0.139036	-0.123698	-0.124487	-0.14797	-0.190472	-0.244683
	59		0.13065	0.0838532	0.0544473	0.0539845	0.07088	0.0762196	0.0450473	-0.0262401	-0.120832	-0.218555	-0.302349	-0.37246	-0.426308	-0.47758	-0.512703	-0.511807	-0.465615	-0.374051	-0.255412	-0.13349	-0.0321613	0.0392679	0.0762333	0.0765169	0.0483373	-0.00394587	-0.0649258	-0.123471	-0.163903	-0.173392	-0.143415	-0.0822447	-0.0110614	0.0490461	0.0895998	0.120852	0.171614	0.26606	0.409165	0.566852	0.696881	0.749502	0.704478	0.577445	0.399875	0.201686	0.0152262
	60		0.161081	0.0778433	-0.0122717	-0.0717815	-0.0922716	-0.0927818	-0.0979745	-0.131845	-0.192345	-0.259161	-0.316949	-0.35118	-0.353373	-0.32971	-0.279099	-0.216938	-0.153292	-0.102154	-0.0720359	-0.0668791	-0.0870725	-0.130006	-0.189213	-0.251929	-0.308013	-0.342071	-0.351329	-0.337305	-0.306755	-0.276769	-0.259084	-0.265216	-0.292454	-0.329647	-0.36445	-0.385737	-0.393661	-0.38649	-0.365968	-0.328234	-0.280828	-0.231103	-0.182485	-0.132048	-0.0758719	-0.015984	0.0315259
	61		-0.432376	-0.44949	-0.47011	-0.484158	-0.477616	-0.443727	-0.380286	-0.300758	-0.223392	-0.166282	-0.139602	-0.14227	-0.163004	-0.194977	-0.227234	-0.256322	-0.278316	-0.286368	-0.28582	-0.283615	-0.289647	-0.309361	-0.343415	-0.378449	-0.397017	-0.387963	-0.347408	-0.286954	-0.224991	-0.180865	-0.158386	-0.155175	-0.155865	-0.151798	-0.142729	-0.134405	-0.13629	-0.154003	-0.191307	-0.241534	-0.29706	-0.34635	-0.376742	-0.383682	-0.364388	-0.324249	-0.26325
[truncated: 129 more columns]

## Sheet: Figure2c
		Consistency of normalized mean reactivations (500-1300 ms) and responses (0-1000 ms) of concept neurons across experimental conditions
	Concept neuron	Z- values:	Picture 2, reactivation, main (p2_react_main)	Picture 1, reactivation, question comparison (p1_react_qcomp)	Picture 2, reactivation, question comparison (p2_react_qcomp)	Question, response, question comparison (q_response_qcomp)
	1		1.4591	1.65897	1.38545	0.698259
	2		0.314326	0.89107	0.0614021	0.238609
	3		0.788314	0.645018	0.28832	0.994099
	4		0.900229	1.06534	-0.118138	0.382816
	5		0.291226	0.197414	0.555763	0.374545
	6		0.243047	-0.0227127	-0.109283	0.304398
	7		0.0744595	-0.173301	-0.125111	0.18666
	8		1.3124	1.39133	1.41402	1.38994
	9		0.265058	0.323211	0.0169112	0.709408
	10		0.506746	-0.0890448	0.106779	0.658166
	11		0.542481	0.205124	0.235707	0.538039
	12		-0.0572624	-0.234543	-0.133676	0.347561
	13		-0.0805005	0.740095	0.239181	0.231116
	14		0.219072	0.670079	0.61227	1.33525
	15		0.242375	-0.0591214	0.664075	0.267698
	16		1.49552	0.216946	0.554459	0.555221
	17		0.3671	0.569675	0.0430265	0.330467
	18		-0.421159	-0.249519	-0.479035	0.124305
	19		0.329317	0.780219	0.682093	0.63126
	20		0.15713	-0.180637	-0.105815	0.385319
	21		0.285518	0.490763	0.284912	0.266787
	22		0.44316	0.383205	0.377861	0.866858
	23		0.206356	0.424972	0.459878	1.28124
	24		-0.0123045	0.159812	0.0401365	0.206572
	25		0.466914	-0.0319494	0.165467	0.303457
	26		0.387638	-0.00561708	-0.37538	0.302786
	27		0.074495	0.110335	-0.210116	0.885585
	28		0.263035	0.644464	0.0148869	0.501167
	29		0.405059	1.22258	0.622826	0.382939
	30		0.385605	1.45944	1.06944	0.593964
	31		0.119684	-0.214221	-0.00768364	0.537064
	32		0.215003	0.094658	0.316577	1.4401
	33		0.0586384	-0.444081	0.0601317	0.288913
	34		0.272087	0.623781	-0.210054	0.257998
	35		0.0468854	0.100019	0.200317	0.496892
	36		-0.257091	0.190926	-0.314407	0.149727
	37		-0.340272	0.3168	-0.391712	0.125292
	38		0.165675	0.48404	0.0863057	-0.031628
	39		-0.0934067	-0.191491	-0.172427	0.0431379
	40		0.122145	0.253727	0.31229	0.12459
	41		0.0940537	-0.119907	0.416102	0.144918
	42		0.346594	0.273424	0.271772	0.40123
	43		-0.121475	0.296904	-0.00938375	0.362142
	44		0.785626	0.324043	-0.159437	0.610689
	45		0.282002	0.0403821	0.000201448	0.511211
	46		-0.299054	-0.0144518	0.175804	0.330863
	47		0.431168	0.745832	0.162389	0.463868
	48		0.386964	0.542258	0.0118323	1.17162
	49		0.271597	-0.126164	-0.129045	0.114154
	50		-0.372839	0.431446	-0.130817	0.00344434
	51		0.329405	0.250267	0.0934485	0.806326
	52		-0.0740092	0.324413	-0.0186561	0.475588
	53		0.439497	0.279109	0.421342	0.309056
	54		0.0663344	0.0463997	-0.210686	0.249521
	55		1.01289	0.815497	0.908025	1.48649
	56		0.333095	0.606264	0.628721	1.73832
	57		-0.409911	0.0915169	-0.315704	0.230825
	58		0.373515	0.484825	0.0990543	1.0072
	59		0.588094	0.28561	0.645546	0.819228
	60		1.07873	0.607538	0.539959	1.02837
	61		0.194695	0.387722	0.711986	0.639739
