# Supplementary material for: Concept neurons in the human medial temporal lobe flexibly represent abstract relations between concepts
Source: Nat Commun. 2021 Oct 25;12:6164. doi: 10.1038/s41467-021-26327-3 (PMC8545952; doi:10.1038/s41467-021-26327-3)
Supplement: Supplementary file 4 — Source Data [file 41467_2021_26327_MOESM4_ESM.zip › Figure3.xlsx]

## Sheet: Figure3b
		Cross correlations of pairs of concept neurons from the same wire bundle
Cross correlation values for picture 1 (main)
	Pair number	lags (ms):	-730	-729	-728	-727	-726	-725	-724	-723	-722	-721	-720	-719	-718	-717	-716	-715	-714	-713	-712	-711	-710	-709	-708	-707	-706	-705	-704	-703	-702	-701	-700	-699	-698	-697	-696	-695	-694	-693	-692	-691	-690	-689	-688	-687	-686	-685	-684
	1		0.0164146	0.0164394	0.0164626	0.0164961	0.016548	0.0166046	0.0166763	0.0167644	0.0168833	0.0170147	0.0171582	0.0173177	0.0174871	0.0176679	0.0178623	0.0180628	0.0182627	0.0184619	0.018661	0.018847	0.0190264	0.0191951	0.0193732	0.01953	0.0196831	0.0198212	0.0199581	0.0201056	0.0202387	0.0203723	0.0205198	0.0206779	0.02084	0.0210079	0.0211722	0.0213548	0.0215493	0.0217526	0.0219626	0.0221696	0.022389	0.0225914	0.0227983	0.0230002	0.0231841	0.023365	0.023541
	2		0.00314849	0.00318733	0.00323304	0.003282	0.00333439	0.00339276	0.00345729	0.0035307	0.00361357	0.00369808	0.00379327	0.00388889	0.00399165	0.00409858	0.00420806	0.00431915	0.0044309	0.00453958	0.00464199	0.00475003	0.00485804	0.00495511	0.00504729	0.00513376	0.00521582	0.00528808	0.00535757	0.00541916	0.00546778	0.00551343	0.00554837	0.00557657	0.00559318	0.00560014	0.00560086	0.00559057	0.00556855	0.00554235	0.00550532	0.00545767	0.00540163	0.00533951	0.00527183	0.00520015	0.00512071	0.00503534	0.0049472
	3		0.00782314	0.00791631	0.00802971	0.00815523	0.00829106	0.00843616	0.00859407	0.00876019	0.00892568	0.00909078	0.00925203	0.00940203	0.00955078	0.00968336	0.00979819	0.00990275	0.00998459	0.0100408	0.0100767	0.0100913	0.0100831	0.0100522	0.0100041	0.0099383	0.00985447	0.00975515	0.00964181	0.0095173	0.00938097	0.00924263	0.00909836	0.00894929	0.00879898	0.00865637	0.00851781	0.00838109	0.00825711	0.00813781	0.00802465	0.00793184	0.00784369	0.00777191	0.00770348	0.00766587	0.00762793	0.00760694	0.00760341
	4		0.00974897	0.00970473	0.00964291	0.0095725	0.00948516	0.00938971	0.00928897	0.00918251	0.00907359	0.008969	0.00886241	0.00875783	0.00865304	0.0085577	0.00847314	0.00839317	0.00832317	0.00826202	0.00820806	0.00817079	0.00814437	0.00812246	0.00811407	0.0081111	0.00811295	0.00812573	0.00814255	0.00816712	0.00818739	0.00821411	0.00824232	0.00826688	0.00828718	0.00831111	0.00832843	0.00834421	0.0083516	0.00835521	0.00836537	0.00836739	0.00837632	0.00837453	0.00838017	0.00839219	0.00840533	0.0084236	0.00844919
	5		0.00967674	0.00977195	0.00984288	0.00987284	0.0098722	0.0098307	0.00974795	0.00963037	0.00949319	0.00932509	0.00913549	0.00891881	0.00869116	0.00846434	0.00823816	0.00801705	0.00780212	0.00760453	0.00743317	0.00728083	0.00717988	0.00710048	0.00704693	0.00701893	0.00702561	0.00705812	0.00711928	0.00720052	0.00728638	0.00736816	0.00747183	0.00757924	0.00767929	0.00777238	0.00784424	0.00789189	0.00791908	0.00792581	0.00791607	0.00787316	0.00781023	0.00774413	0.00764948	0.00755064	0.00743363	0.00730598	0.00716566
	6		0.00190629	0.00196256	0.00201329	0.00205801	0.00209627	0.00212768	0.0021519	0.00216865	0.00217775	0.00217904	0.00217245	0.002158	0.00213574	0.00210582	0.00206845	0.00202389	0.0019725	0.00191467	0.00185086	0.00178161	0.00172016	0.00164146	0.00156639	0.00148966	0.00141242	0.00133581	0.00126105	0.00118932	0.00112181	0.00105968	0.00100398	0.000955702	0.000915667	0.000879851	0.000854626	0.000844536	0.000843315	0.000850716	0.000866168	0.000888786	0.00091739	0.000950546	0.000986611	0.0010238	0.00105557	0.00109066	0.00111636
	7		0	0	0	0	7.72997e-06	1.03823e-05	1.3806e-05	1.8176e-05	2.36912e-05	3.05726e-05	3.90602e-05	4.94076e-05	6.18743e-05	7.67156e-05	0.0001019	0.000124829	0.00015151	0.000182215	0.000217158	0.000264205	0.000310595	0.000362112	0.000418747	0.000480382	0.000546785	0.000617609	0.000692387	0.000770542	0.000851388	0.000934141	0.00102566	0.00111993	0.00120898	0.00129778	0.00138564	0.00147188	0.00156359	0.00164739	0.00173633	0.00182506	0.00191413	0.00199667	0.00207884	0.00216126	0.00224464	0.00232979	0.00242526
	8		0.00752924	0.00770667	0.00785488	0.00797178	0.00805592	0.00810654	0.00813131	0.00811803	0.00807373	0.00800804	0.00791046	0.00779713	0.00766021	0.00752407	0.0073644	0.00719037	0.00702596	0.00685384	0.00669052	0.00652605	0.00636885	0.00622145	0.00608614	0.00596699	0.00586591	0.00578462	0.00572462	0.00568503	0.00566651	0.00566341	0.00568806	0.00572581	0.00578764	0.00586522	0.00595533	0.00604653	0.00613613	0.0062321	0.00632749	0.00641021	0.00646465	0.00651283	0.0065362	0.00653429	0.00651323	0.00646522	0.00638345
	9		0.00991797	0.00989949	0.00988554	0.00988539	0.00989339	0.00990737	0.00992122	0.00994123	0.00997298	0.0100093	0.0100521	0.0100976	0.0101474	0.0102035	0.0102923	0.0103652	0.0104478	0.0105365	0.0106222	0.0107166	0.0108033	0.0108963	0.0109857	0.0110734	0.0111575	0.0112296	0.0112885	0.0113458	0.0113949	0.0114227	0.0114427	0.0114505	0.0114521	0.0114357	0.0114077	0.0113889	0.0113507	0.0113068	0.0112556	0.0112029	0.01115	0.0110963	0.0110421	0.0109887	0.0109378	0.0109005	0.0108559
	10		0.00281708	0.00277286	0.00272957	0.00269001	0.00265462	0.00262362	0.00259704	0.00257475	0.00255942	0.00254873	0.00253955	0.00252927	0.00252797	0.0025272	0.00253068	0.00253505	0.00254278	0.00254415	0.0025536	0.00255777	0.00256411	0.00257306	0.00258461	0.00259108	0.00259982	0.00260616	0.00261265	0.00262274	0.00263223	0.00264119	0.00265543	0.00267886	0.00270268	0.00273221	0.00276833	0.00281252	0.00286528	0.00292985	0.00300135	0.0030809	0.00316646	0.00326487	0.00336624	0.00347191	0.00358	0.00369061	0.00379663
	11		0.000399715	0.00046673	0.000539558	0.000617544	0.00069977	0.000785053	0.000871967	0.000958866	0.00104393	0.00112524	0.00120081	0.0012687	0.0013271	0.00137437	0.00140916	0.00144643	0.00145908	0.00145898	0.00144672	0.00142332	0.00139026	0.0013494	0.00130289	0.00125308	0.00120243	0.00115343	0.00110842	0.00106956	0.00103869	0.00101726	0.00100629	0.00100629	0.00103323	0.00106014	0.00109808	0.00114597	0.00120238	0.0012656	0.00133378	0.00140497	0.00147724	0.00154876	0.00161788	0.00168317	0.00174349	0.001798	0.00184614
	12		0.00230898	0.00245042	0.00261466	0.00280339	0.00301739	0.00325639	0.00351895	0.00380243	0.00410299	0.00441563	0.00473439	0.00505246	0.00536247	0.00565673	0.00592755	0.00616752	0.00636983	0.00652855	0.00663886	0.00669723	0.00670158	0.00666728	0.00656877	0.00642049	0.00621467	0.00598323	0.00573252	0.00544316	0.00513468	0.00481506	0.00449224	0.00417382	0.00386693	0.00357796	0.00331243	0.0030749	0.00286881	0.00269649	0.00255911	0.00245672	0.00238827	0.00235168	0.00234399	0.00236142	0.00239957	0.00245354	0.00250637
	13		0.0195914	0.0195491	0.019486	0.019417	0.0193286	0.0192451	0.0191726	0.0190988	0.0190182	0.0189604	0.018895	0.0188181	0.0187811	0.018729	0.0187023	0.0186909	0.0187046	0.0187037	0.0187483	0.0188003	0.0188867	0.0189852	0.0191285	0.0192841	0.0194902	0.0196978	0.0199605	0.0202291	0.0205273	0.0208362	0.0211835	0.0215295	0.0218969	0.0222512	0.0226239	0.0229765	0.0233088	0.0236207	0.0239187	0.0241839	0.0244195	0.0246325	0.0248104	0.0249579	0.0250524	0.0251207	0.0251448
	14		0.00295825	0.00301557	0.00306922	0.0031192	0.00316549	0.00320802	0.00324668	0.00328124	0.00331142	0.00333682	0.00335695	0.0033712	0.00337892	0.00337936	0.00336707	0.00335188	0.00332676	0.00329111	0.00324438	0.00318616	0.00311153	0.00303104	0.00293861	0.00284105	0.00272857	0.00260691	0.00247736	0.00234147	0.00220094	0.00205297	0.00190546	0.00176476	0.00162667	0.00149321	0.00136155	0.00124394	0.00114181	0.00104579	0.000961444	0.000889336	0.000836031	0.000790927	0.000753746	0.000734569	0.000721731	0.000725	0.000732478
	15		0.00373377	0.00370771	0.00367778	0.00364341	0.00360932	0.00357576	0.00354868	0.00351837	0.00348914	0.00346097	0.00343968	0.00341563	0.00338899	0.00336124	0.00334654	0.00333973	0.00333764	0.0033356	0.00333866	0.0033431	0.00335909	0.00338252	0.00341335	0.00344977	0.00349695	0.00354574	0.00360519	0.00366434	0.00372629	0.00378829	0.00384917	0.00390352	0.00396018	0.00400833	0.0040573	0.00410109	0.00413973	0.00417923	0.00421014	0.00424299	0.00426844	0.00428681	0.00430807	0.00432644	0.00434324	0.00435814	0.00436632
	16		0.00243344	0.0023797	0.00233538	0.0023023	0.00228183	0.00228073	0.00228971	0.00231312	0.0023505	0.00240092	0.00246306	0.00253088	0.00261209	0.00269859	0.00278357	0.00287418	0.00296775	0.00305194	0.00312855	0.00319523	0.00324557	0.00328906	0.00331856	0.00333176	0.00332396	0.0033007	0.00326651	0.00321662	0.00315249	0.00307585	0.0029887	0.00289318	0.00279152	0.00268593	0.00257854	0.00247128	0.00236584	0.0022636	0.00216131	0.00206943	0.00198253	0.0019065	0.00183141	0.00176115	0.00169513	0.00163265	0.00156863
	17		0.00493558	0.00485823	0.00477363	0.00468438	0.00459327	0.00450589	0.00442327	0.00435116	0.00428505	0.00423142	0.00419503	0.00416664	0.0041686	0.00418376	0.00421459	0.00426817	0.0043431	0.00442474	0.00451732	0.00461927	0.00472467	0.00483418	0.00493785	0.00504684	0.00514188	0.00523317	0.0053119	0.00537655	0.00543146	0.00547557	0.00550558	0.00553048	0.00554763	0.0055566	0.00556012	0.00555948	0.005566	0.0055668	0.00556395	0.00555838	0.00555731	0.00555645	0.00555819	0.00555607	0.00555172	0.00554199	0.00552849
	18		0.00642341	0.00654273	0.00665459	0.00676633	0.00686675	0.00695353	0.00702805	0.00709688	0.00715257	0.00718567	0.0072052	0.00719996	0.00718786	0.00715476	0.007113	0.0070469	0.0069719	0.00688241	0.00678146	0.00667949	0.00658131	0.00648176	0.00639185	0.00632142	0.00626176	0.00622746	0.00620689	0.00620903	0.00623581	0.00629035	0.00637212	0.00646655	0.00658461	0.00671608	0.0068646	0.00702113	0.00717853	0.00734081	0.00749975	0.00764732	0.00779658	0.00793161	0.00804929	0.00814683	0.00822596	0.00828584	0.00833033
	19		0.00498445	0.00507474	0.00516786	0.00526695	0.00536486	0.00546542	0.00556814	0.00568047	0.00578753	0.00589691	0.00600246	0.00610318	0.00620182	0.0062917	0.00637347	0.00644719	0.0065112	0.00656425	0.00660075	0.00662208	0.00662315	0.00660437	0.00657709	0.00653716	0.00648648	0.00641921	0.00634175	0.00625519	0.00616149	0.00606818	0.00597014	0.00587438	0.0057696	0.0056763	0.00558388	0.00550038	0.0054297	0.00536831	0.00531446	0.00527347	0.00524299	0.00522315	0.00520899	0.00520655	0.00521217	0.00522342	0.00523545
	20		0.00360278	0.00358074	0.00357518	0.00357159	0.00357552	0.00358605	0.00360208	0.00362238	0.00364568	0.00367068	0.00369614	0.00371884	0.00374164	0.00376233	0.00378719	0.00379817	0.00381197	0.00381665	0.00381576	0.00381293	0.00380793	0.00379249	0.00376966	0.00374359	0.00370732	0.00366525	0.00361774	0.00356115	0.00350016	0.00343851	0.0033773	0.00331493	0.00324882	0.00318348	0.00312869	0.00308442	0.00303411	0.00299552	0.00296255	0.00294017	0.0029289	0.00293212	0.0029459	0.0029702	0.00300153	0.00304626	0.00310348
	21		0.00185756	0.00187399	0.00189381	0.00191788	0.00194696	0.00199007	0.00203331	0.00208308	0.00213911	0.00220081	0.00226719	0.00233694	0.00240838	0.0024796	0.00254847	0.00260645	0.00266558	0.0027153	0.00275373	0.00277929	0.00279074	0.00278725	0.00276842	0.00273433	0.00268546	0.00261641	0.00254268	0.00245731	0.00237056	0.00227011	0.00216422	0.00205481	0.00194371	0.00183264	0.00172315	0.00161033	0.0015097	0.00142243	0.00133537	0.00125583	0.00118466	0.0011226	0.00107878	0.00103952	0.00101157	0.000995222	0.000990624
	22		0.00517494	0.00506533	0.00493715	0.00480162	0.00464748	0.00448415	0.00431485	0.00415131	0.00399102	0.00382923	0.00367529	0.00353198	0.00340175	0.00328663	0.00318821	0.0031013	0.00304073	0.00299813	0.00297308	0.00296464	0.00296509	0.00299759	0.00303746	0.00308893	0.00314988	0.00321592	0.00328489	0.00334835	0.00342709	0.00350524	0.00356733	0.00363305	0.00368715	0.00374382	0.00379487	0.00384089	0.00388495	0.00393667	0.00398096	0.00402555	0.00406545	0.00411608	0.00416985	0.00422731	0.00428859	0.00435333	0.00442068
Cross correlation values for picture 1 (controls)
	Pair number	lags (ms):	-730	-729	-728	-727	-726	-725	-724	-723	-722	-721	-720	-719	-718	-717	-716	-715	-714	-713	-712	-711	-710	-709	-708	-707	-706	-705	-704	-703	-702	-701	-700	-699	-698	-697	-696	-695	-694	-693	-692	-691	-690	-689	-688	-687	-686	-685	-684
	1		0.0195329	0.0198388	0.0201133	0.0203716	0.0205902	0.0207769	0.0209367	0.021058	0.0211454	0.0211989	0.0212322	0.0212314	0.021213	0.0211612	0.0211079	0.0210298	0.020952	0.0208588	0.0207579	0.0206343	0.0205126	0.020389	0.0202802	0.0201706	0.0200446	0.0199203	0.0198096	0.0197143	0.0196026	0.0195138	0.0194421	0.0193838	0.0193433	0.0193215	0.0193295	0.0193611	0.0194015	0.0194878	0.0195964	0.0197061	0.0198552	0.0200103	0.0201821	0.0203896	0.0206028	0.020823	0.0210442
	2		0.00358484	0.00365516	0.00371982	0.00378718	0.00386253	0.00394057	0.00401449	0.00409472	0.00417007	0.00424491	0.0043254	0.00440077	0.0044663	0.00454508	0.00462456	0.00470969	0.00479637	0.00487876	0.00496801	0.00504862	0.00513113	0.00521957	0.00531999	0.00541703	0.00550902	0.00560658	0.00569849	0.00578888	0.0058771	0.00596244	0.00604414	0.00612782	0.00620847	0.00627474	0.00633676	0.00639359	0.00644911	0.00649651	0.00653059	0.0065679	0.00659087	0.00661009	0.00662074	0.00661637	0.00660765	0.00657883	0.00654509
	3		0.0134787	0.0134928	0.0134935	0.0134804	0.0134591	0.013443	0.0134198	0.0134118	0.0133923	0.0133832	0.0133723	0.0133654	0.0133577	0.0133598	0.0133694	0.0133638	0.0133736	0.013371	0.0133532	0.0133232	0.0132905	0.0132495	0.0131981	0.0131288	0.0130602	0.0129821	0.0129036	0.0128203	0.0127451	0.0126564	0.0125855	0.0125445	0.0124882	0.0124625	0.0124494	0.012442	0.0124403	0.0124595	0.0124752	0.012496	0.0125105	0.0125322	0.0125466	0.0125556	0.0125552	0.0125509	0.0125383
	4		0.0105655	0.0106346	0.0107028	0.010759	0.0107984	0.0108367	0.0108545	0.0108625	0.0108537	0.0108334	0.0107949	0.0107477	0.0106769	0.0105954	0.0105039	0.0104049	0.0102824	0.0101621	0.0100336	0.0099091	0.00977298	0.00965151	0.00953343	0.00941182	0.0093033	0.00919905	0.00910602	0.00902929	0.00896683	0.00891301	0.00886182	0.00882839	0.00880278	0.00878219	0.0087752	0.00877428	0.00878537	0.00881463	0.00885072	0.00890118	0.00895541	0.00901588	0.00908479	0.00917117	0.00926335	0.00936298	0.00947146
	5		0.0006651	0.000752308	0.000843534	0.000937739	0.00103376	0.00113033	0.00122616	0.00131994	0.0014104	0.00149639	0.00157685	0.0016509	0.00171782	0.00177705	0.00184259	0.00189032	0.00193099	0.00196486	0.00200669	0.00203303	0.00205522	0.00207409	0.00209045	0.00210521	0.00211927	0.00213356	0.002149	0.00216652	0.00218697	0.00221116	0.00223973	0.00227317	0.00231172	0.00235533	0.0024036	0.00245576	0.00251064	0.00256671	0.00262205	0.00267447	0.00272157	0.00277523	0.00280909	0.00282107	0.00283351	0.00283088	0.00281253
	6		0	0	0	0	0	0	0	0	0	0	0	0	0	0	0	0	0	0	1.44063e-05	1.93494e-05	2.57301e-05	3.38745e-05	4.41531e-05	5.69779e-05	7.27962e-05	9.20805e-05	0.000115315	0.000142974	0.000189911	0.000232642	0.000282367	0.000339593	0.000419121	0.00049734	0.00059964	0.000702359	0.000816423	0.000941982	0.00107901	0.00122729	0.00138643	0.00155579	0.00174897	0.00194106	0.00214169	0.00234969	0.00257812
	7		0.00326979	0.00336251	0.00346341	0.00357173	0.00368622	0.00380507	0.00392603	0.00404637	0.00416301	0.00427259	0.0043892	0.00448023	0.00455563	0.00461273	0.00463641	0.00465446	0.00464863	0.00461892	0.00458361	0.00451495	0.00442825	0.00432645	0.00423053	0.00411513	0.00399747	0.00389942	0.00379611	0.00370479	0.00361642	0.00356385	0.00353256	0.00352485	0.00354221	0.00360282	0.00367732	0.00377788	0.00390295	0.0040678	0.0042404	0.00443051	0.00463453	0.00484856	0.00506846	0.00528998	0.00549594	0.00569864	0.0059062
	8		0.00110223	0.00130858	0.00152244	0.00175635	0.00202697	0.00230372	0.0025979	0.00290738	0.0032296	0.00356162	0.00390018	0.00424181	0.00458285	0.00491959	0.00524831	0.00556534	0.00586715	0.00615031	0.00642915	0.00667153	0.00688787	0.00707592	0.00723369	0.00735947	0.00745188	0.00752745	0.00755641	0.0075694	0.00753795	0.00747658	0.00738749	0.00727352	0.0071557	0.0070089	0.00685085	0.00670423	0.00654522	0.00639239	0.00625115	0.00612652	0.00604049	0.00596753	0.00594113	0.00593407	0.00596042	0.00600723	0.00610277
	9		0.0106972	0.0108554	0.0110128	0.0111671	0.0113154	0.0114601	0.0115923	0.0117077	0.0117951	0.0118551	0.0118833	0.0118831	0.0118409	0.0117617	0.011652	0.0115015	0.0113189	0.0111125	0.0108685	0.0105982	0.0103177	0.0100373	0.00976038	0.00948891	0.00921167	0.00895893	0.00873455	0.00853572	0.00837405	0.0082329	0.00814305	0.00809421	0.00808193	0.00811873	0.00819362	0.00831747	0.00847277	0.00867331	0.00890133	0.00918209	0.00948203	0.00980256	0.0101375	0.0105077	0.010871	0.0112368	0.0115865
	10		0.00413059	0.00400855	0.0038937	0.00379574	0.00370617	0.00363203	0.00357489	0.00353576	0.0035151	0.00351281	0.00352824	0.0035736	0.00362518	0.00369104	0.00376411	0.00384821	0.00394525	0.00405918	0.00416681	0.00427714	0.00438118	0.00448624	0.00457892	0.00466881	0.00474318	0.00481237	0.00486936	0.00491417	0.00494224	0.00496538	0.00498459	0.00498503	0.00499073	0.0049853	0.00497499	0.00496753	0.00495266	0.00493584	0.00491729	0.00489194	0.00487047	0.00484559	0.00481644	0.00478209	0.00474153	0.00469386	0.0046334
	11		0.000770263	0.000908443	0.00106075	0.00122627	0.00140351	0.00159039	0.00178421	0.00198174	0.00217924	0.00237258	0.00255736	0.00272911	0.00288342	0.00301614	0.00312357	0.00320264	0.00325104	0.00326734	0.00325104	0.00320264	0.00312357	0.00305243	0.00293217	0.00279394	0.00264271	0.00248382	0.0023228	0.00216515	0.00201621	0.00188092	0.00176374	0.00166846	0.00159814	0.00155504	0.00154053	0.00155504	0.00159814	0.00166846	0.00176374	0.00188092	0.00201621	0.00216515	0.0023228	0.00248382	0.00264271	0.00279394	0.00293217
	12		0	0	0	0	0	0	0	0	0	0	0	0	0	0	0	0	0	0	0	0	0	0	0	0	0	0	0	0	0	0	0	0	0	0	0	0	0	0	0	0	0	0	0	0	0	0	0
	13		0.0299613	0.0301422	0.0302675	0.0303454	0.0304274	0.0304784	0.0304903	0.0305207	0.0305425	0.030573	0.0306036	0.0306627	0.0307177	0.0308041	0.0309359	0.0310962	0.0312598	0.0314559	0.0316322	0.0318616	0.0320766	0.0323323	0.0325615	0.0327845	0.0329855	0.0331945	0.0333723	0.0335147	0.0336103	0.0336965	0.0337911	0.0338802	0.033903	0.033907	0.033895	0.0338467	0.0337553	0.0337168	0.0336253	0.0335179	0.0334133	0.0333201	0.0332645	0.0332244	0.0332209	0.0331894	0.0332277
	14		0	0	0	0	0	0	0	0	0	0	0	0	0	0	0	0	0	0	0	0	0	0	0	0	0	0	0	0	1.44063e-05	1.93494e-05	2.57301e-05	3.38745e-05	4.41531e-05	5.69779e-05	7.27962e-05	9.20805e-05	0.000115315	0.000142974	0.000175504	0.000213292	0.000271043	0.000325068	0.000386292	0.000454887	0.000530861	0.000614033	0.000704022
	15		0.00189664	0.00183249	0.00177144	0.00172407	0.00169078	0.00169818	0.00170193	0.00172157	0.00177014	0.00182533	0.00189682	0.00197476	0.00209463	0.00222137	0.00236524	0.0025169	0.00271222	0.00291627	0.00313912	0.00338065	0.00364024	0.00391663	0.00420787	0.00451129	0.00481363	0.00514622	0.00548239	0.00580495	0.00611856	0.00641796	0.0066979	0.00695341	0.00717995	0.00737363	0.00753133	0.00765084	0.00774418	0.00778906	0.00779619	0.00776738	0.00770524	0.007613	0.00750764	0.0073711	0.00721746	0.00704119	0.00686855
	16		0.00296267	0.00295712	0.00293364	0.00289253	0.00283462	0.00276124	0.00267422	0.00257585	0.00246874	0.00235581	0.00224008	0.0021246	0.00201224	0.00190566	0.00180707	0.00173154	0.00165823	0.00159782	0.00155059	0.00151631	0.00148447	0.00147617	0.00147687	0.00148508	0.00149916	0.00151747	0.0015384	0.00156051	0.00158256	0.00160351	0.00162258	0.0016392	0.00165298	0.00166368	0.00165158	0.00166101	0.00166566	0.00166566	0.00166101	0.00165158	0.00163712	0.0016173	0.00159175	0.00156012	0.0015221	0.0014775	0.00142628
	17		0.00350499	0.00354588	0.00359436	0.00363902	0.00368347	0.00373288	0.00377567	0.00381548	0.00385136	0.00388875	0.00391653	0.00393888	0.00395548	0.00395693	0.00395959	0.00396165	0.00395721	0.00394661	0.00393647	0.00391202	0.00389499	0.00386899	0.00384527	0.00381367	0.00377914	0.00373729	0.00370515	0.00366635	0.00362594	0.00359692	0.00355896	0.00352205	0.00347776	0.00345424	0.00342955	0.00341573	0.00340339	0.0033982	0.00340733	0.00342734	0.00345463	0.00348971	0.00354173	0.00360448	0.00367303	0.00375888	0.00385495
	18		0.00286111	0.00294804	0.00303034	0.00310708	0.00317739	0.0032405	0.00329571	0.00334243	0.00338015	0.00340841	0.00343641	0.00344792	0.00344279	0.00343698	0.00342099	0.00339493	0.00336854	0.00332616	0.00327533	0.00321666	0.00315089	0.00307895	0.00300192	0.00292105	0.00284728	0.00276623	0.00267959	0.00260513	0.00253504	0.00247096	0.0024143	0.00236616	0.00232729	0.00230762	0.00229374	0.00229258	0.00230125	0.00231909	0.00234512	0.00237113	0.00241183	0.002466	0.00252608	0.00258221	0.00263367	0.00269588	0.0027686
	19		0.00144375	0.00153905	0.00163727	0.00174366	0.00184676	0.00195026	0.00205325	0.00215487	0.00226056	0.0023654	0.00246299	0.00255751	0.00265022	0.00274089	0.00282782	0.00291095	0.00299028	0.00307836	0.00315438	0.00322779	0.0032988	0.00336758	0.00343423	0.0035051	0.00356972	0.00363269	0.00369386	0.00375296	0.00380959	0.00386323	0.0039195	0.00396721	0.00401651	0.00405154	0.00408669	0.00411501	0.00413586	0.0041549	0.00416748	0.00416288	0.00416247	0.00414976	0.00413617	0.00411824	0.00409115	0.0040608	0.0040286
	20		0.0067127	0.00688295	0.00703308	0.0071676	0.00728412	0.00738061	0.00745545	0.00750759	0.00753657	0.00754256	0.00752634	0.00748925	0.00743309	0.00736958	0.0072781	0.00717723	0.00707599	0.00696725	0.00685302	0.00673484	0.0066162	0.00649765	0.00637688	0.00625362	0.00612727	0.00599699	0.00585476	0.00571574	0.00556973	0.00541638	0.00524858	0.00508269	0.0049195	0.00473721	0.00456048	0.00438162	0.00420262	0.0040184	0.00384686	0.00368274	0.00353024	0.00337436	0.00325568	0.00315013	0.00305008	0.00296365	0.00289167
	21		0.00161216	0.00154122	0.00145874	0.00136694	0.00126817	0.00116483	0.00105926	0.000953679	0.000850078	0.000750191	0.000655454	0.000566982	0.000485572	0.000411713	0.000345616	0.000287243	0.000236353	0.000192545	0.000155295	0.000124006	9.80353e-05	7.67327e-05	5.94614e-05	4.56192e-05	3.4651e-05	2.60581e-05	1.94011e-05	0	0	0	0	0	0	0	0	0	0	0	0	0	0	0	0	0	0	0	0
	22		0.00169564	0.00164681	0.00158684	0.0015182	0.00144367	0.0013662	0.00128883	0.00121456	0.00114622	0.00108643	0.00103743	0.00100107	0.000978695	0.000990545	0.00100475	0.00103572	0.00108305	0.00114589	0.00122296	0.00131259	0.00141284	0.0015215	0.00163621	0.00175455	0.00187408	0.00199242	0.00212675	0.00224288	0.00235875	0.00247356	0.00258202	0.00270368	0.00280681	0.00290681	0.00300499	0.00310292	0.00320225	0.00330473	0.00341202	0.00352567	0.00364699	0.00377697	0.00391618	0.00406467	0.00424135	0.00441292	0.00459227
Cross correlation values for picture 2 (main)
	Pair number	lags (ms):	-730	-729	-728	-727	-726	-725	-724	-723	-722	-721	-720	-719	-718	-717	-716	-715	-714	-713	-712	-711	-710	-709	-708	-707	-706	-705	-704	-703	-702	-701	-700	-699	-698	-697	-696	-695	-694	-693	-692	-691	-690	-689	-688	-687	-686	-685	-684
	1		0.00814197	0.00816367	0.00817506	0.00818819	0.00819029	0.00819711	0.00819539	0.00819198	0.00819	0.00819053	0.00819187	0.00820071	0.00820524	0.00821127	0.00821909	0.00822639	0.00824096	0.00825897	0.00828016	0.00829869	0.00833461	0.00837883	0.00841819	0.00846426	0.00852287	0.00858347	0.00865327	0.00871519	0.00879219	0.00886685	0.00894854	0.00902179	0.00910389	0.00917871	0.00924723	0.00931176	0.00937399	0.00943523	0.00948476	0.00954035	0.00957904	0.0096197	0.00964856	0.00967521	0.00969079	0.00970631	0.00972055
	2		0.0105384	0.0106515	0.0107574	0.0108668	0.0109621	0.0110528	0.0111398	0.011221	0.0113012	0.0113783	0.0114518	0.0115238	0.0115891	0.0116463	0.0116987	0.0117417	0.0117617	0.0117762	0.011775	0.0117618	0.0117236	0.0116766	0.0116068	0.0115206	0.0114132	0.0112898	0.0111434	0.0109831	0.0108161	0.0106478	0.0104637	0.0102695	0.0100906	0.00991089	0.00974027	0.00957107	0.00941645	0.00927612	0.00914718	0.00904223	0.00894683	0.00887156	0.00880395	0.00875682	0.00871796	0.00869548	0.0086809
	3		0.00698078	0.00693702	0.00688717	0.00684041	0.00679662	0.00675775	0.00672702	0.00670788	0.00669923	0.00670215	0.00671424	0.00673224	0.00676108	0.00679903	0.0068517	0.00691365	0.00697956	0.00705679	0.00714169	0.00723063	0.00732212	0.00742218	0.0075207	0.00762135	0.00771601	0.00780982	0.0079006	0.00798401	0.00805958	0.00812978	0.00818788	0.00823556	0.00827845	0.00830796	0.00832803	0.0083358	0.00833205	0.00832158	0.0083027	0.00827652	0.00825175	0.00822425	0.00819455	0.0081598	0.00812817	0.00809892	0.00807063
	4		0.00502875	0.00503265	0.00502143	0.00499339	0.00495251	0.00490221	0.00484176	0.004776	0.00470428	0.00462975	0.0045623	0.00449007	0.00442083	0.00435937	0.00429831	0.0042448	0.00419736	0.00415826	0.00412331	0.00409481	0.0040694	0.00404672	0.00402825	0.00401197	0.00399758	0.00398161	0.00396733	0.00395384	0.00393967	0.00392066	0.00391132	0.00389132	0.00387483	0.00386159	0.00384332	0.00382854	0.00381318	0.0037979	0.00378766	0.00377809	0.00377286	0.00376741	0.00376337	0.00376228	0.00376891	0.00377269	0.00378339
	5		0.00191824	0.0019127	0.00190619	0.00188925	0.00186771	0.00184266	0.0018151	0.00178588	0.00175565	0.00172492	0.00169399	0.00166301	0.00163833	0.00160937	0.00158077	0.00155248	0.00152449	0.00149683	0.00146957	0.00144918	0.00142537	0.00140316	0.00138295	0.00136045	0.00134665	0.00133562	0.00132767	0.00132301	0.00131703	0.00132026	0.00132155	0.00133121	0.00134257	0.00135513	0.00136827	0.00138128	0.00139338	0.00140376	0.00141157	0.001416	0.00141627	0.00141169	0.00140166	0.00138101	0.00136001	0.00133223	0.00129769
	6		0.00092285	0.000933211	0.000952101	0.000979335	0.00101448	0.0010569	0.00110576	0.00116007	0.00121875	0.0012806	0.00134438	0.00140879	0.00147253	0.00153429	0.00159276	0.00164667	0.00169015	0.00173432	0.00177198	0.00180081	0.00182031	0.00183644	0.00183854	0.00183143	0.00182186	0.00179995	0.0017714	0.00173744	0.00169952	0.00165923	0.00161831	0.0015785	0.00154152	0.00150897	0.0014823	0.00146265	0.00145089	0.00144748	0.00145251	0.00146562	0.0014877	0.0015177	0.00155265	0.00159096	0.00163083	0.00167036	0.00170761
	7		0.00480061	0.0047916	0.00477777	0.00476747	0.00476309	0.00476668	0.00477985	0.00481145	0.00484922	0.004899	0.00496805	0.00504252	0.0051344	0.00523666	0.00533428	0.00544349	0.00554835	0.00566687	0.00577592	0.0058788	0.00597329	0.0060574	0.00612374	0.00618391	0.00622566	0.00626155	0.00628971	0.0063055	0.00629691	0.00628367	0.0062594	0.00622543	0.00619286	0.00615019	0.00610257	0.00605129	0.00600521	0.00595246	0.00589395	0.00585108	0.00579836	0.00576285	0.00572472	0.00570586	0.00568123	0.00567072	0.00566989
	8		0.00477372	0.0047487	0.00471958	0.00469513	0.00466347	0.0046313	0.00459946	0.00456869	0.00453951	0.00451229	0.0044949	0.00446876	0.00445441	0.00443831	0.00443891	0.00444315	0.00445136	0.00445615	0.00446304	0.0044718	0.00448224	0.00449421	0.00451737	0.00453899	0.00455746	0.00458051	0.00461396	0.00465079	0.00469159	0.00474452	0.00479127	0.00484484	0.00491028	0.0049794	0.00505134	0.00512477	0.0052057	0.00527921	0.00534874	0.00540612	0.00546175	0.0055075	0.00554118	0.00556096	0.00556548	0.00555959	0.00553014
	9		0.000561652	0.0005943	0.000630522	0.00067048	0.000714238	0.000761752	0.000812854	0.000867245	0.000924493	0.000986957	0.00104907	0.00111219	0.00117544	0.0012378	0.00129821	0.00135849	0.00141264	0.00146471	0.00150884	0.00154639	0.00157668	0.00160001	0.00161614	0.00162727	0.00162881	0.00162346	0.00161198	0.0015953	0.00157448	0.00155068	0.0015251	0.00149891	0.00147319	0.0014489	0.00142683	0.00140752	0.00139131	0.00137609	0.00136659	0.00135948	0.00136003	0.0013636	0.00136399	0.00136476	0.00136517	0.00136454	0.00136307
	10		0.00441438	0.00442017	0.00442501	0.0044273	0.00443022	0.00443749	0.00445062	0.00446234	0.00448	0.00449852	0.0045196	0.00454544	0.00456806	0.00459205	0.00461825	0.00464184	0.00466539	0.00468592	0.00469041	0.00470293	0.00471234	0.00470877	0.0047015	0.00468787	0.0046661	0.00464156	0.00461482	0.00457941	0.00454083	0.00450024	0.00445803	0.00442179	0.00438087	0.00434376	0.00430241	0.00426359	0.00422768	0.00419014	0.00415123	0.0041219	0.00408969	0.00405915	0.00403341	0.00401441	0.00399266	0.00397851	0.00396733
	11		0	0	0	0	0	0	0	0	0	0	0	0	0	0	0	0	0	0	0	0	0	0	0	0	0	0	0	0	0	0	0	0	0	0	0	0	0	0	0	0	0	0	0	0	0	0	0
	12		0	0	0	0	0	0	0	0	0	0	0	0	0	0	0	0	0	0	0	0	0	0	0	0	0	0	0	0	0	0	0	0	0	0	0	0	0	0	0	0	0	0	0	0	0	0	0
	13		0.00317549	0.00320181	0.00322761	0.00324287	0.00325272	0.0032575	0.00326377	0.00326115	0.00325449	0.00324394	0.00322965	0.0032118	0.00319063	0.0031664	0.00313944	0.00311009	0.0030787	0.00305827	0.00302805	0.00299778	0.00296311	0.00293487	0.00290689	0.00287456	0.00284841	0.00282202	0.00279054	0.00276433	0.00273217	0.00270448	0.00267477	0.00264293	0.00260884	0.00257242	0.00253358	0.00249225	0.00244834	0.00239707	0.00234891	0.00229744	0.00223783	0.00218051	0.00212535	0.00205704	0.00199086	0.00191594	0.00184313
	14		0.00481007	0.00482691	0.00482876	0.00482218	0.00479706	0.00475873	0.00470796	0.00464568	0.00457294	0.00449721	0.00441555	0.00432516	0.00423238	0.00413732	0.00404176	0.00396011	0.00387304	0.00379332	0.00373541	0.00367833	0.00363483	0.00361288	0.00360179	0.0036139	0.00363505	0.00368133	0.00374861	0.00384983	0.00396226	0.00409497	0.00424261	0.00441465	0.0045939	0.00479961	0.00501681	0.00524272	0.00548044	0.00571748	0.0059547	0.00618182	0.00640531	0.00662107	0.00682251	0.00700013	0.00715375	0.00728066	0.00738033
	15		0.0034593	0.00337779	0.00328455	0.00318084	0.00306805	0.00295357	0.00282933	0.00270144	0.00257172	0.00244199	0.00231986	0.00219298	0.00208292	0.00197571	0.00187708	0.00178828	0.00170599	0.00163642	0.00158407	0.00154345	0.00151463	0.00149309	0.00148811	0.00149318	0.00150739	0.00153542	0.00156195	0.00159535	0.0016381	0.00168292	0.00172829	0.00177266	0.00180591	0.00184614	0.00188634	0.00191578	0.0019337	0.00194932	0.00196239	0.00196323	0.00195648	0.00194274	0.00192282	0.00190354	0.00187789	0.00185163	0.0018248
	16		0.00614463	0.00618873	0.00621055	0.00622661	0.00621315	0.00617367	0.00611347	0.00604003	0.00595176	0.00584621	0.00573119	0.00561051	0.00548819	0.0053639	0.00525703	0.00515551	0.00507248	0.00499624	0.00493816	0.00490887	0.00488857	0.00489063	0.00490347	0.00493475	0.00497166	0.00502674	0.00508114	0.00513579	0.00518299	0.00522928	0.0052659	0.00529027	0.00529593	0.00529096	0.00526409	0.00522017	0.00516457	0.00509504	0.00501273	0.00491632	0.00480208	0.00467778	0.00455573	0.00442305	0.00428683	0.00414978	0.00401453
	17		0.00293173	0.00297053	0.00301248	0.0030529	0.0030885	0.0031179	0.00314239	0.00316134	0.0031743	0.00318098	0.00318407	0.00317984	0.00317902	0.00316777	0.00315179	0.00313749	0.00312061	0.00311187	0.00310062	0.00309222	0.00309054	0.00309264	0.00310281	0.00312098	0.00314891	0.00318222	0.00322563	0.00327423	0.00332949	0.00339065	0.00346293	0.00353879	0.00361658	0.00369785	0.0037835	0.00387051	0.00395596	0.00403818	0.00412295	0.00420217	0.00427516	0.00434598	0.00441696	0.0044752	0.0045422	0.00459872	0.00465947
	18		0.00270297	0.00265943	0.00261474	0.00257127	0.00253976	0.00251257	0.00249094	0.00247975	0.00248037	0.0024937	0.00252438	0.00256644	0.00262672	0.00269627	0.00277382	0.00286482	0.00296317	0.00307097	0.00318316	0.00329045	0.00340081	0.00350794	0.0036141	0.00371165	0.00380227	0.00388375	0.00395633	0.00401325	0.00407147	0.00411565	0.0041461	0.00417031	0.00418469	0.00418989	0.00418661	0.00417242	0.00416344	0.00414212	0.00411538	0.00408383	0.00404796	0.00400818	0.00397321	0.00393349	0.00388848	0.00383846	0.00379071
	19		0.00431298	0.00435491	0.00439555	0.00443065	0.00446242	0.00449082	0.00451558	0.00453622	0.00455203	0.00456491	0.00456927	0.00456887	0.004556	0.0045343	0.00450825	0.0044754	0.00442752	0.00436866	0.00429908	0.00421727	0.0041294	0.00403459	0.0039323	0.00384476	0.00373889	0.00364128	0.00354425	0.00345229	0.00336775	0.00328664	0.00322824	0.00318693	0.00315629	0.00314428	0.0031429	0.00317196	0.00321553	0.00327467	0.00334582	0.00343769	0.00354323	0.00366262	0.00378708	0.0039209	0.00405672	0.00419447	0.00433404
	20		0.00564122	0.00570569	0.00576303	0.00581379	0.00585833	0.00590518	0.00594447	0.00598786	0.00601717	0.0060457	0.00606612	0.00608124	0.00609076	0.00609551	0.00609957	0.00609176	0.00608242	0.0060677	0.00604913	0.00603148	0.00601571	0.00598857	0.00596101	0.00593355	0.0059066	0.005892	0.00586883	0.0058475	0.00583089	0.00581151	0.00579708	0.00578703	0.00576945	0.00575369	0.00573159	0.00571351	0.00569584	0.00567539	0.00564504	0.00561619	0.00557473	0.00554262	0.00550536	0.00546304	0.00542404	0.00538675	0.00535695
	21		0.00713129	0.00702708	0.00693599	0.00684846	0.00677471	0.00671771	0.00667941	0.00666061	0.00666101	0.00667921	0.00671279	0.00675845	0.00681215	0.006863	0.0069203	0.00697051	0.00700865	0.00702995	0.00702377	0.00698173	0.00693518	0.00685666	0.00674515	0.00660041	0.00641678	0.00620999	0.00596754	0.00569411	0.00541338	0.00510631	0.00480028	0.0044774	0.00414891	0.00382817	0.00351414	0.00322047	0.00293163	0.00268152	0.00244359	0.00223429	0.00205707	0.00191491	0.00180407	0.00174089	0.00171847	0.00173159	0.0017972
	22		0.00153931	0.00165124	0.00175745	0.00185603	0.00194513	0.0020231	0.00208855	0.00214891	0.00218928	0.00222429	0.00224857	0.00225506	0.00225148	0.00223964	0.0022217	0.00220008	0.00217736	0.00215617	0.00213907	0.00212843	0.00213483	0.00215432	0.00218035	0.00222013	0.00228256	0.00235327	0.00243789	0.00253527	0.00264375	0.0027613	0.00289409	0.00302541	0.00315901	0.00330091	0.00342823	0.00356798	0.00369575	0.00382506	0.00394081	0.00405731	0.00416028	0.0042585	0.00435267	0.00445005	0.00453133	0.0046269	0.00471547
Cross correlation values for picture 2 (controls)
	Pair number	lags (ms):	-730	-729	-728	-727	-726	-725	-724	-723	-722	-721	-720	-719	-718	-717	-716	-715	-714	-713	-712	-711	-710	-709	-708	-707	-706	-705	-704	-703	-702	-701	-700	-699	-698	-697	-696	-695	-694	-693	-692	-691	-690	-689	-688	-687	-686	-685	-684
			0.00463303	0.00467861	0.00471907	0.00475862	0.00479665	0.00483254	0.00487208	0.00490412	0.00493303	0.00495854	0.00498048	0.00499399	0.00500965	0.00502097	0.00503414	0.00503819	0.00502326	0.00502727	0.0050263	0.00502665	0.00501123	0.00498433	0.00495631	0.00492064	0.00489019	0.00483933	0.00478906	0.00473423	0.00468283	0.00462137	0.00456741	0.0045233	0.00448714	0.00447451	0.00446683	0.00446501	0.00448324	0.00453369	0.00460509	0.00469206	0.00479929	0.00492613	0.00506664	0.00522035	0.00540659	0.0055996	0.00580156
			0.00626156	0.00613228	0.00600406	0.00588022	0.00576987	0.00566439	0.0055699	0.00548707	0.0054223	0.0053643	0.00532306	0.00528635	0.00525702	0.00522821	0.00520831	0.00519507	0.00518203	0.00514713	0.00513368	0.00511086	0.00508127	0.00504177	0.00501626	0.00497167	0.00492968	0.00488577	0.00484847	0.00479527	0.00476707	0.00474734	0.00473693	0.00474437	0.00476074	0.00479201	0.00483406	0.00490397	0.00498406	0.00507778	0.00518323	0.00530428	0.00542253	0.00554535	0.00567988	0.00580075	0.00592621	0.00604225	0.00613521
			0.00554	0.00559186	0.00564585	0.0057009	0.0057444	0.00578501	0.00582337	0.00586758	0.00590993	0.00595079	0.00599769	0.00604663	0.00610615	0.00617031	0.00624186	0.0063207	0.00641702	0.00651914	0.00663125	0.00675244	0.00689408	0.00703721	0.00717559	0.00731938	0.00746236	0.00760095	0.00773078	0.00785921	0.00798071	0.00808131	0.00817691	0.00825433	0.00832409	0.00837673	0.00841299	0.00843997	0.00845709	0.00846564	0.00846502	0.00845365	0.00843953	0.0084233	0.00838737	0.00836276	0.00832849	0.00828777	0.00823717
			0.00578076	0.00572523	0.00566551	0.00559595	0.00551968	0.00543705	0.00534838	0.00525405	0.00515447	0.00505014	0.00494167	0.00482702	0.00471675	0.00459646	0.00448204	0.00437068	0.00425528	0.00414002	0.00403049	0.00392329	0.00381855	0.00371891	0.00362169	0.00352775	0.00343603	0.00334278	0.00325132	0.00316414	0.00307863	0.00299233	0.00290813	0.00283005	0.00276249	0.00269309	0.0026255	0.00257046	0.00251904	0.0024666	0.00243221	0.00240268	0.00238175	0.00236926	0.00236757	0.00237361	0.0023878	0.00240851	0.00243498
			0.00286457	0.00283299	0.00280368	0.00277789	0.00275664	0.00274069	0.00273051	0.00272623	0.00272758	0.00273392	0.00274421	0.00275707	0.0027708	0.00277284	0.00278521	0.00279152	0.00278982	0.00277825	0.00275516	0.00271922	0.0026695	0.00260547	0.0025165	0.00242715	0.0023241	0.00220887	0.00208328	0.00194942	0.00180953	0.00166597	0.00152108	0.0013771	0.0012255	0.00109227	0.000964793	0.000844518	0.000732559	0.000629682	0.000536327	0.000452642	0.000378514	0.000313615	0.000257445	0.000209379	0.000168704	0.000134664	0.000106487
			0.00146069	0.00152829	0.0016022	0.0016805	0.00176109	0.00184177	0.00192027	0.00199436	0.00206194	0.00212105	0.00216995	0.00220716	0.00223148	0.00224203	0.00222762	0.00221213	0.00218143	0.00213608	0.0020769	0.00200497	0.00192157	0.00182819	0.00172646	0.00161812	0.00150499	0.00140331	0.00129101	0.0011807	0.00107432	0.000973683	0.000894854	0.000829858	0.000767011	0.000718605	0.000686168	0.000685478	0.000693864	0.000723231	0.000774686	0.000838508	0.000939443	0.00106361	0.00121115	0.0013961	0.00159374	0.00181352	0.0020537
			0.000826379	0.000853634	0.000893339	0.000944119	0.0010042	0.00107148	0.00114355	0.00121784	0.00129164	0.00136223	0.00142699	0.00148344	0.00152941	0.00155012	0.00157354	0.001599	0.00159714	0.00158149	0.00155315	0.00153126	0.00148869	0.00144107	0.00139139	0.00134282	0.00129861	0.00126198	0.00123597	0.00122335	0.00122648	0.00124725	0.00128694	0.00134619	0.00142495	0.00152242	0.0016371	0.00176674	0.00190845	0.00205874	0.00221366	0.00236888	0.00251987	0.00266204	0.00279095	0.00290242	0.00299275	0.00305884	0.00308539
			0.000775367	0.000828061	0.000892684	0.000983617	0.00110192	0.00124821	0.00142263	0.00162471	0.00185337	0.00212438	0.00242368	0.00273216	0.00305947	0.00340171	0.00374149	0.00410338	0.00446488	0.00482091	0.00516633	0.00551374	0.00582931	0.0061221	0.0063888	0.00664436	0.00685779	0.00704125	0.0071947	0.00731878	0.00741473	0.00751937	0.00757649	0.00761488	0.00763756	0.00764756	0.00766541	0.00766477	0.0076614	0.00767544	0.00767999	0.00772533	0.00775507	0.00781481	0.00789484	0.00798081	0.00808749	0.00823396	0.00839221
			0.00132853	0.00139744	0.00146307	0.00152348	0.00157679	0.00162126	0.00165533	0.00168441	0.00169646	0.00169593	0.00168271	0.00165714	0.001615	0.00156853	0.00151255	0.0014488	0.0013792	0.00130578	0.00123725	0.00116456	0.0011013	0.00103823	0.000981982	0.000933995	0.000895417	0.000867074	0.000849466	0.000856099	0.000864747	0.000885077	0.000916711	0.000959089	0.0010115	0.00107311	0.00113808	0.00121657	0.00130092	0.0013901	0.00148299	0.00157838	0.00167502	0.00176664	0.00186298	0.00195106	0.00204054	0.00212333	0.00220458
			0.00897603	0.00919931	0.009414	0.00961639	0.00980255	0.00997518	0.0101194	0.0102431	0.0103323	0.0103893	0.0104188	0.0104035	0.0103592	0.0102811	0.0101704	0.0100339	0.00985325	0.00966042	0.0094543	0.00922634	0.008991	0.00874191	0.00849538	0.00824665	0.00800512	0.00777326	0.00754499	0.0073525	0.00717418	0.00703717	0.00690981	0.00680312	0.0067354	0.00668394	0.00667753	0.00667643	0.00670147	0.0067549	0.00683909	0.0069405	0.00704531	0.00715682	0.00728762	0.007428	0.00757713	0.00770673	0.0078414
			0	0	0	0	0	0	0	0	0	0	0	0	0	0	0	0	0	0	0	0	0	0	0	0	0	0	0	0	0	0	0	0	0	0	0	0	0	0	0	0	0	0	0	0	0	0	0
			0	0	0	0	0	0	0	0	0	0	0	0	0	0	0	0	0	0	0	0	0	0	0	0	0	0	0	0	0	0	0	0	0	0	0	0	0	0	0	0	0	0	0	0	0	0	0
			0	0	0	0	0	0	0	0	0	0	0	0	0	0	0	0	0	0	0	0	0	0	0	0	0	0	0	0	0	0	0	0	0	0	0	0	0	0	0	0	0	0	0	0	0	0	0
			0.013819	0.0140611	0.0142712	0.0144497	0.0145967	0.0147125	0.0147972	0.0148509	0.0148876	0.0148829	0.0148469	0.0147789	0.0146924	0.0145626	0.0143886	0.0141941	0.0139645	0.0136998	0.0133901	0.0130605	0.012713	0.0123406	0.0119334	0.0115102	0.011076	0.0106329	0.0101766	0.00973058	0.00931142	0.00892218	0.00854917	0.00820917	0.00790394	0.00762743	0.00740722	0.00723141	0.00710126	0.00702057	0.00696713	0.00698351	0.00704213	0.00713964	0.00726824	0.00742691	0.00762491	0.00782916	0.00803424
			0.002875	0.00281023	0.00274643	0.00266358	0.00257385	0.002493	0.00240156	0.00231215	0.00222757	0.00215062	0.00208399	0.00203018	0.0019915	0.00196989	0.00196692	0.00198365	0.0020206	0.00207761	0.00215389	0.00224791	0.00235745	0.00247962	0.00260112	0.00274016	0.00287927	0.00301397	0.0031299	0.00324483	0.00334148	0.00341626	0.00346617	0.00348893	0.00348307	0.003448	0.00338402	0.00329232	0.00318815	0.0030424	0.00290389	0.00274151	0.00256975	0.00239349	0.00221757	0.0020467	0.0018853	0.00173736	0.00160638
			0.00439447	0.00447791	0.0046245	0.00476846	0.00495262	0.00515439	0.00538247	0.00563508	0.00590979	0.00620357	0.00651284	0.00682376	0.00715415	0.0074862	0.00781514	0.00814935	0.00846186	0.00874799	0.00902546	0.00926709	0.00949126	0.00968132	0.00983429	0.00994755	0.0100322	0.0100646	0.0100538	0.00999934	0.00990529	0.00978623	0.00961891	0.00942959	0.00920015	0.00894515	0.00866999	0.00838052	0.00808292	0.00779679	0.00750639	0.00721801	0.00695967	0.00672347	0.00651388	0.00636092	0.00621305	0.00611363	0.0060499
			0.0023426	0.00243386	0.00255296	0.00268274	0.00283143	0.00300403	0.00318856	0.00338791	0.00360634	0.00383111	0.00406434	0.0042986	0.00453833	0.00478631	0.00503321	0.00528071	0.00551384	0.00573448	0.00594003	0.00613444	0.00630527	0.0064619	0.00659913	0.00671694	0.0068096	0.00688238	0.00694257	0.00698112	0.00700438	0.00702049	0.00702727	0.00702721	0.00701655	0.00699722	0.00698771	0.00696817	0.00696124	0.00695117	0.00694321	0.00693764	0.0069406	0.00694752	0.00695195	0.00696401	0.00697229	0.00698041	0.00698262
			0.00386973	0.00390696	0.00394955	0.00400679	0.00406211	0.0041313	0.00419731	0.00426601	0.00434564	0.00441898	0.00449193	0.00456344	0.00463517	0.0047066	0.00477506	0.00484312	0.00491114	0.00497722	0.00504205	0.00510624	0.00517031	0.00523457	0.00529202	0.00536797	0.00545563	0.00552252	0.00559808	0.00567187	0.00574279	0.00580959	0.00587091	0.00593496	0.00599416	0.00604124	0.00608283	0.00612602	0.00616482	0.00619121	0.00621349	0.00623316	0.00625188	0.0062714	0.00630553	0.00633303	0.0063763	0.00642026	0.00648208
			0.00119927	0.00123538	0.00128131	0.00133127	0.00139601	0.00146472	0.00154152	0.00162572	0.00171654	0.00181308	0.00191441	0.00201957	0.00212762	0.00223762	0.00234863	0.0024551	0.00256661	0.00267595	0.00278213	0.00288403	0.0029804	0.00306983	0.00314614	0.00322448	0.00328649	0.00333523	0.00336918	0.00339325	0.00339588	0.00338097	0.00334823	0.00329781	0.00323037	0.00314711	0.00304971	0.00294029	0.00282764	0.00270412	0.00257739	0.00246309	0.00233874	0.0022271	0.00213095	0.00204851	0.00197599	0.00191963	0.0018805
			0.00237842	0.00238223	0.00238272	0.00238135	0.00237962	0.00237896	0.00239023	0.00240823	0.00242513	0.00244883	0.00248941	0.00253116	0.00258107	0.00263876	0.00270355	0.00277446	0.00285034	0.00292986	0.00300455	0.00308901	0.00317237	0.00325337	0.00333082	0.00340358	0.00347061	0.00353091	0.00358351	0.00362747	0.00365477	0.00368048	0.00369416	0.00369492	0.00368186	0.00364708	0.00360584	0.0035577	0.00348652	0.00339957	0.00329741	0.00318097	0.00305163	0.0029303	0.00278738	0.0026494	0.00250362	0.00236061	0.00222399
			0.00171185	0.00173772	0.00174643	0.00173772	0.00171185	0.00166958	0.00161216	0.00154122	0.00145874	0.00136694	0.00126817	0.00116483	0.00105926	0.000953679	0.000850078	0.000750191	0.000655454	0.000566982	0.000485572	0.000411713	0.000345616	0.000287243	0.000236353	0.000192545	0.000155295	0.000124006	9.80353e-05	7.67327e-05	5.94614e-05	4.56192e-05	3.4651e-05	2.60581e-05	1.94011e-05	0	0	0	0	0	0	0	0	0	0	0	0	0	0
			0	0	0	0	0	0	0	0	0	0	0	0	0	0	0	0	0	0	0	0	0	0	0	0	0	0	0	0	0	0	0	0	0	0	0	0	0	0	0	0	0	0	0	0	0	0	0
[truncated: 1,414 more columns]
